# Supplementary material for: Age-dependent brain responses to mechanical stress determine resilience in a chronic lymphatic drainage impairment model
Source: J Clin Invest. 2025 Jul 15;135(17):e182555. doi: 10.1172/JCI182555 (PMC12404751; doi:10.1172/JCI182555)
Supplement: Supplemental table 2 [file jci-135-182555-s127.xlsx]

## Sheet: Supplemental Table 1 Summary
Supplemental Table 1 Summary
Supplemental Table 2 (a):TMT- MS3 proteomics analysis of RAT CSF fluid following Cauterization and Sham (Control) experiments.
Supplemental Table 2 (b):TMT- MS3 proteomics analysis of RAT CSF fluid following Cauterization and Sham (Control) experiments. IPAPpredicted Pathways for the Cauterized/Sham CSF proteome
Supplemental Table 2 (c)Biological enrichment of Proteins in significantly associated Canonical pathways (Top) Diseases and Disorders, Molecular and Cellular Functions. A value calculated by the IPA z-score algorithm, predicting the direction of change
Supplemental Table 2 (d): List of Interaction Networks in Core Anlaysis performed on the Log2ratio (Cauterization/Sham) obtained from the experimental groups
Supplemental Table 2 (e): All uploaded dataset molecules/Genes (alongwith their Human equivalent Identifiers) that are present in Networks, Canonical Pathways/Enrichemnt analysis. A significance >1.3 - log p-value, correspond to p-value<0.05 (Ingenuity pathway analysis software - QIAGEN ).
Supplemental Table 2 (f) : Adult RAT CSF proteomic analysis using timsTOF Pro2 operated in diaPASEF mode using the UniProt RAT proteome in the PEAKS 12 search engine, employing the default settings of the library-free search algorithm and a false discovery rate (FDR) set to 3% at both the peptide precursor and protein levels.
Supplemental Table 2 (g):DIA proteomic analysis of Adult RAT CSF following Cauterization and Sham (Control) experiments. IPA Predicted Pathways for the Cauterized/Sham CSF proteome
Supplemental Table 2 (h): Biological enrichment of Proteins in significantly associated Canonical pathways (Top) Diseases and Disorders, Molecular and Cellular Functions. A value calculated by the IPA z-score algorithm, predicting the direction of change
Supplemental Table 2 (i): List of Interaction Networks in Core Anlaysis performed on the Log2ratio (Cauterization/Sham) obtained from the experimental groups
Supplemental Table 2 (j) :All uploaded dataset molecules/Genes (alongwith their Human equivalent Identifiers) that are present in Networks, Canonical Pathways/Enrichemnt analysis. A significance >1.3 - log p-value, correspond to p-value<0.05 (Ingenuity pathway analysis software - QIAGEN ).
Suppl Table 2 (k): LFQ analysis of Adult RAT dcLN Cauterized and Sham CSF dia-Proteomics using the web-based multiomics package MetaboAnalyst version 6.0 (https://www.metaboanalyst.ca/MetaboAnalyst/) including the normalization, filtering (adding the missing values with sample based KNN model) and statistical analysis of differential protein expression (ANOVA/t-test, with significance level set a…
Suppl Table 2 (l): LFQ analysis of Adult RAT dcLN Cauterized and Sham CSF dia-Proteomics using the web-based multiomics package MetaboAnalyst version 6.0 (https://www.metaboanalyst.ca/MetaboAnalyst/) including the normalization, filtering (adding the missing values with sample based KNN model) and statistical analysis of differential protein expression (ANOVA/t-test, with significance level set a…

## Sheet: Suppl 2 (a) Young RAT Proteome
Supplemental Table 2 (a):TMT- MS3 proteomics analysis of RAT CSF fluid following Cauterization and Sham (Control) experiments.		ANOVA/unpaired t-test was applied for statistical significance. A significance >13 correspond to p-value<0.05 (PEAKS X-Pro software)..
Accession	Description	Significance (>13= p<0.05)	Intensity TMT10-126 Sham	Intensity TMT10-127C Sham	Intensity TMT10-128N Sham	Intensity TMT10-129N Cauterized	Intensity TMT10-129C Cauterized	Intensity TMT10-130N Cauterized	Ratio TMT10-126	Ratio TMT10-127C	Ratio TMT10-128N	Ratio TMT10-129N	Ratio TMT10-129C	Ratio TMT10-130N	Intensity SHAM(TMT10-126; TMT10-127C; TMT10-128N)	Intensity Cauterized(TMT10-129N; TMT10-129C; TMT10-130N)	Ratio[Cauterized/(Sham]	Log2([Cauterized/(Sham)]	Coverage (%)	#Peptides	#Unique	PTM	Avg. Mass
TRBP2_RAT	RISC-loading complex subunit TARBP2 OS=Rattus norvegicus OX=10116 GN=Tarbp2 PE=2 SV=1	43.54	2625.9	1970.3	1901.5	564.672	801.623	685.177	1	0.75	0.72	0.22	0.31	0.26	2165.9	683.824	0.315723	-1.66327	2	1	1	TMT10plex	38850
IQCF3_RAT	IQ domain-containing protein F3 OS=Rattus norvegicus OX=10116 GN=Iqcf3 PE=2 SV=1	31.04	1360.4	2120.7	1406.9	7634.3	14589	6452.6	1	1.56	1.03	5.61	10.72	4.74	1629.33	9558.63	5.86659	2.55252	4	1	1	TMT10plex	25011
ADCY5_RAT	Adenylate cyclase type 5 OS=Rattus norvegicus OX=10116 GN=Adcy5 PE=1 SV=2	30.25	15858	16159	16566	8261.6	10929	9744.1	1	1.02	1.04	0.52	0.69	0.61	16194.3	9644.9	0.595573	-0.747651	3	4	4	TMT10plex	139179
CK5P1_RAT	Mitochondrial tRNA methylthiotransferase CDK5RAP1 OS=Rattus norvegicus OX=10116 GN=Cdk5rap1 PE=1 SV=1	30.15	16788	20855	19049	26875	36521	33560	1	1.24	1.13	1.6	2.18	2	18897.3	32318.7	1.71022	0.774185	3	3	2	Carbamidomethylation; TMT10plex	65866
PLS3_RAT	Phospholipid scramblase 3 OS=Rattus norvegicus OX=10116 GN=Plscr3 PE=1 SV=1	28.54	3558.7	3146.4	3281.1	1558.7	1556	1340.9	1	0.88	0.92	0.44	0.44	0.38	3328.73	1485.2	0.446176	-1.16432	3	1	1	TMT10plex; Oxidation (M)	31646
REXO5_RAT	RNA exonuclease 5 OS=Rattus norvegicus OX=10116 GN=Rexo5 PE=2 SV=1	27.31	17038	8794	8238	2604	4255.9	3250.2	1	0.52	0.48	0.15	0.25	0.19	11356.7	3370.03	0.296745	-1.7527	1	1	1	TMT10plex; Deamidation (NQ)	86052
MDHC_RAT	Malate dehydrogenase cytoplasmic OS=Rattus norvegicus OX=10116 GN=Mdh1 PE=1 SV=3	26.58	1479200	1156000	1038500	788060	644640	619470	1	0.78	0.7	0.53	0.44	0.42	1.22457e+06	684057	0.558611	-0.840084	59	28	28	Carbamidomethylation; TMT10plex; Deamidation (NQ); Oxidation (M)	36483
CDV3_RAT	Protein CDV3 homolog OS=Rattus norvegicus OX=10116 GN=Cdv3 PE=1 SV=1	26.33	84032	64405	66314	42968	49256	43290	1	0.77	0.79	0.51	0.59	0.52	71583.7	45171.3	0.631028	-0.664223	35	12	12	TMT10plex	24310
KREM1_RAT	Kremen protein 1 OS=Rattus norvegicus OX=10116 GN=Kremen1 PE=2 SV=1	26.12	1821.9	1712.5	1850.8	3485.7	3132.7	2934.8	1	0.94	1.02	1.91	1.72	1.61	1795.07	3184.4	1.77397	0.826984	2	1	1	TMT10plex	51869
TRDN_RAT	Triadin OS=Rattus norvegicus OX=10116 GN=Trdn PE=1 SV=1	25.6	7612.2	4697.5	5411.6	1715.6	1959.8	1625.4	1	0.62	0.71	0.23	0.26	0.21	5907.1	1766.93	0.29912	-1.7412	1	1	1	TMT10plex; Deamidation (NQ)	77200
HG2A_RAT	H-2 class II histocompatibility antigen gamma chain OS=Rattus norvegicus OX=10116 GN=Cd74 PE=1 SV=2	24.5	10505	4549.1	4798.5	2101.7	2637	1424.4	1	0.43	0.46	0.2	0.25	0.14	6617.53	2054.37	0.310443	-1.6876	2	1	1	Carbamidomethylation; TMT10plex; Deamidation (NQ)	31642
TNNT1_RAT	Troponin T slow skeletal muscle OS=Rattus norvegicus OX=10116 GN=Tnnt1 PE=1 SV=3	23.8	5629.9	3937.7	7396.6	393.094	311.561	325.256	1	0.7	1.31	0.07	0.06	0.06	5654.73	343.304	0.0607108	-4.0419	3	4	1	TMT10plex	31215
NUP93_RAT	Nuclear pore complex protein Nup93 OS=Rattus norvegicus OX=10116 GN=Nup93 PE=1 SV=1	23.73	170590	56426	93061	13967	11134	23720	1	0.33	0.55	0.08	0.07	0.14	106692	16273.7	0.152529	-2.71285	2	2	2	TMT10plex	93302
UNC5D_RAT	Netrin receptor UNC5D OS=Rattus norvegicus OX=10116 GN=Unc5d PE=1 SV=4	23.42	28227	21479	22253	9061.4	10780	9108.7	1	0.76	0.79	0.32	0.38	0.32	23986.3	9650.03	0.402314	-1.31361	2	3	3	Carbamidomethylation; TMT10plex	106520
SCN4A_RAT	Sodium channel protein type 4 subunit alpha OS=Rattus norvegicus OX=10116 GN=Scn4a PE=1 SV=1	23.39	16802	11976	9251.1	3712.4	6084.6	4461	1	0.71	0.55	0.22	0.36	0.27	12676.4	4752.67	0.374923	-1.41533	1	3	2	TMT10plex; Oxidation (M)	208865
TS1R1_RAT	Taste receptor type 1 member 1 OS=Rattus norvegicus OX=10116 GN=Tas1r1 PE=2 SV=1	23.28	12250	9366.4	6295.3	2341.5	3239.9	2706.4	1	0.76	0.51	0.19	0.26	0.22	9303.9	2762.6	0.296929	-1.75181	2	2	2	TMT10plex; Deamidation (NQ)	93497
ODPB_RAT	Pyruvate dehydrogenase E1 component subunit beta mitochondrial OS=Rattus norvegicus OX=10116 GN=Pdhb PE=1 SV=2	23.25	2449.8	1883.7	2117.2	1530.6	1691.5	1364	1	0.77	0.86	0.62	0.69	0.56	2150.23	1528.7	0.710946	-0.492188	4	2	2	TMT10plex; Deamidation (NQ); Oxidation (M)	38982
CEP83_RAT	Centrosomal protein of 83 kDa OS=Rattus norvegicus OX=10116 GN=Cep83 PE=2 SV=1	23.2	9222.1	4856.3	6575	2418.5	2097.5	1918.6	1	0.53	0.71	0.26	0.23	0.21	6884.47	2144.87	0.311552	-1.68246	1	1	1	TMT10plex	81909
PSB6_RAT	Proteasome subunit beta type-6 OS=Rattus norvegicus OX=10116 GN=Psmb6 PE=1 SV=3	23.18	40906	38658	37694	29244	28474	25210	1	0.95	0.92	0.71	0.7	0.62	39086	27642.7	0.707227	-0.499755	22	7	7	Carbamidomethylation; TMT10plex; Oxidation (M)	25290
PGM1_RAT	Phosphoglucomutase-1 OS=Rattus norvegicus OX=10116 GN=Pgm1 PE=1 SV=2	23.08	663170	498470	485740	294630	269790	284550	1	0.75	0.73	0.44	0.41	0.43	549127	282990	0.515346	-0.956388	56	40	38	Carbamidomethylation; TMT10plex; Deamidation (NQ); Oxidation (M)	61403
ZBT7A_RAT	Zinc finger and BTB domain-containing protein 7A OS=Rattus norvegicus OX=10116 GN=Zbtb7a PE=1 SV=1	22.77	4739.8	2055.9	2494	881.829	1340.9	832.222	1	0.43	0.53	0.19	0.28	0.18	3096.57	1018.32	0.328854	-1.60448	1	1	1	TMT10plex	60543
ILF2_RAT	Interleukin enhancer-binding factor 2 OS=Rattus norvegicus OX=10116 GN=Ilf2 PE=2 SV=1	22.63	7768.9	9237	15022	34217	24131	33903	1	1.19	1.93	4.4	3.11	4.36	10676	30750.3	2.88033	1.52624	2	1	1	TMT10plex	51381
NAT8L_RAT	N-acetylaspartate synthetase OS=Rattus norvegicus OX=10116 GN=Nat8l PE=1 SV=1	22.5	11703	12785	13859	15585	16165	14962	1	1.09	1.18	1.33	1.38	1.28	12782.3	15570.7	1.21814	0.28468	6	3	2	TMT10plex	32719
HNRPL_RAT	Heterogeneous nuclear ribonucleoprotein L OS=Rattus norvegicus OX=10116 GN=Hnrnpl PE=1 SV=2	22.41	49507	29827	27274	18467	14896	14513	1	0.6	0.55	0.37	0.3	0.29	35536	15958.7	0.449084	-1.15494	3	2	2	TMT10plex; Deamidation (NQ); Oxidation (M)	67903
HS71A_RAT	Heat shock 70 kDa protein 1A OS=Rattus norvegicus OX=10116 GN=Hspa1a PE=2 SV=1	22.26	13002	9699.4	8598.3	4083.4	4526.1	3378.3	1	0.75	0.66	0.31	0.35	0.26	10433.2	3995.93	0.383	-1.38458	2	30	2	TMT10plex	70185
HS71B_RAT	Heat shock 70 kDa protein 1B OS=Rattus norvegicus OX=10116 GN=Hspa1b PE=2 SV=1	22.26	13002	9699.4	8598.3	4083.4	4526.1	3378.3	1	0.75	0.66	0.31	0.35	0.26	10433.2	3995.93	0.383	-1.38458	2	30	2	TMT10plex	70185
CNBP_RAT	CCHC-type zinc finger nucleic acid binding protein OS=Rattus norvegicus OX=10116 GN=Cnbp PE=2 SV=1	22.18	22275	19034	17366	12697	12464	9144.4	1	0.85	0.78	0.57	0.56	0.41	19558.3	11435.1	0.584668	-0.77431	27	5	5	Carbamidomethylation; TMT10plex	19463
NONO_RAT	Non-POU domain-containing octamer-binding protein OS=Rattus norvegicus OX=10116 GN=Nono PE=1 SV=3	22.15	44052	39367	35597	24803	30580	27193	1	0.89	0.81	0.56	0.69	0.62	39672	27525.3	0.693823	-0.527361	11	7	6	TMT10plex; Deamidation (NQ)	54925
TM59L_RAT	Transmembrane protein 59-like OS=Rattus norvegicus OX=10116 GN=Tmem59l PE=2 SV=2	22.1	1848	1460	1389.6	659.421	928.142	633.759	1	0.79	0.75	0.36	0.5	0.34	1565.87	740.441	0.472863	-1.08051	4	1	1	TMT10plex	36976
GTR7_RAT	Solute carrier family 2 facilitated glucose transporter member 7 OS=Rattus norvegicus OX=10116 GN=Slc2a7 PE=2 SV=1	22.02	15436	13124	13952	8990.5	8023	7531.7	1	0.85	0.9	0.58	0.52	0.49	14170.7	8181.73	0.577371	-0.792429	3	2	2	TMT10plex	55692
M3K12_RAT	Mitogen-activated protein kinase kinase kinase 12 OS=Rattus norvegicus OX=10116 GN=Map3k12 PE=1 SV=1	21.95	922.524	1459	2327.2	5630.5	4968.4	5474.5	1	1.58	2.52	6.1	5.39	5.93	1569.57	5357.8	3.41354	1.77127	1	1	1	TMT10plex; Oxidation (M)	96308
NGRN_RAT	Neugrin OS=Rattus norvegicus OX=10116 GN=Ngrn PE=2 SV=3	21.85	23202	14069	12533	6462	8407.3	6434.1	1	0.61	0.54	0.28	0.36	0.28	16601.3	7101.13	0.427745	-1.22518	5	2	2	TMT10plex	32951
PKHH3_RAT	Pleckstrin homology domain-containing family H member 3 OS=Rattus norvegicus OX=10116 GN=Plekhh3 PE=2 SV=1	21.82	2830.9	3097.8	3046.6	1605.8	2259.6	1677.7	1	1.09	1.08	0.57	0.8	0.59	2991.77	1847.7	0.617595	-0.695267	2	2	2	TMT10plex	85169
SPRY7_RAT	SPRY domain-containing protein 7 OS=Rattus norvegicus OX=10116 GN=Spryd7 PE=2 SV=1	21.81	10352	6592.6	7214.5	3737.6	4592.4	4078.6	1	0.64	0.7	0.36	0.44	0.39	8053.03	4136.2	0.51362	-0.961226	4	1	1	TMT10plex	21681
ANXA5_RAT	Annexin A5 OS=Rattus norvegicus OX=10116 GN=Anxa5 PE=1 SV=3	21.7	64337	95806	80701	47774	51419	47049	1	1.49	1.25	0.74	0.8	0.73	80281.3	48747.3	0.607206	-0.719741	36	14	14	Carbamidomethylation; TMT10plex; Deamidation (NQ)	35745
USH2A_RAT	Usherin OS=Rattus norvegicus OX=10116 GN=Ush2a PE=1 SV=2	21.64	137540	129850	148770	98557	106750	105960	1	0.94	1.08	0.72	0.78	0.77	138720	103756	0.74795	-0.418986	2	9	9	Carbamidomethylation; TMT10plex; Deamidation (NQ)	562991
LRP4_RAT	Low-density lipoprotein receptor-related protein 4 OS=Rattus norvegicus OX=10116 GN=Lrp4 PE=1 SV=2	21.57	7943.2	6045.1	5163.8	1507.7	1920.6	1591.5	1	0.76	0.65	0.19	0.24	0.2	6384.03	1673.27	0.262102	-1.9318	0	1	1	TMT10plex	211878
PGP_RAT	Glycerol-3-phosphate phosphatase OS=Rattus norvegicus OX=10116 GN=Pgp PE=1 SV=1	21.43	4264.3	3001.3	2835.4	1560.6	1546	1431.6	1	0.7	0.66	0.37	0.36	0.34	3367	1512.73	0.449282	-1.15431	2	1	1	TMT10plex; Oxidation (M)	34601
THTPA_RAT	Thiamine-triphosphatase OS=Rattus norvegicus OX=10116 GN=Thtpa PE=2 SV=3	21.37	8585.4	16165	18045	34009	49261	29266	1	1.88	2.1	3.96	5.74	3.41	14265.1	37512	2.62963	1.39486	24	6	6	TMT10plex; Deamidation (NQ)	24544
XPO1_RAT	Exportin-1 OS=Rattus norvegicus OX=10116 GN=Xpo1 PE=1 SV=1	21.27	188260	135390	160980	70623	87143	79188	1	0.72	0.86	0.38	0.46	0.42	161543	78984.7	0.488938	-1.03228	15	19	19	Carbamidomethylation; TMT10plex; Deamidation (NQ); Oxidation (M)	123038
SYTC_RAT	Threonine--tRNA ligase 1 cytoplasmic OS=Rattus norvegicus OX=10116 GN=Tars1 PE=1 SV=1	21.02	3600.3	4194.4	3811.8	2663.6	2341.8	1929.8	1	1.17	1.06	0.74	0.65	0.54	3868.83	2311.73	0.597527	-0.742924	4	3	3	TMT10plex	80576
JUNB_RAT	Transcription factor JunB OS=Rattus norvegicus OX=10116 GN=Junb PE=1 SV=2	20.89	1557.2	1749.7	1488.6	1145.3	1047.8	1238	1	1.12	0.96	0.74	0.67	0.79	1598.5	1143.7	0.715483	-0.48301	4	2	2	TMT10plex; Deamidation (NQ)	35765
MOS_RAT	Proto-oncogene serine/threonine-protein kinase mos OS=Rattus norvegicus OX=10116 GN=Mos PE=2 SV=2	20.74	2556.8	1778.4	5483.1	22815	22301	22772	1	0.7	2.14	8.92	8.72	8.91	3272.77	22629.3	6.91444	2.78961	3	1	1	TMT10plex	37621
CRBB1_RAT	Beta-crystallin B1 OS=Rattus norvegicus OX=10116 GN=Crybb1 PE=1 SV=4	20.63	9729.6	7488.5	7437	6080.7	4517.9	3838.9	1	0.77	0.76	0.62	0.46	0.39	8218.37	4812.5	0.585579	-0.772065	3	1	1	TMT10plex	28093
CA174_RAT	UPF0688 protein C1orf174 homolog OS=Rattus norvegicus OX=10116 PE=2 SV=1	20.63	10750	4881.8	4043.6	1431	2519	2024.1	1	0.45	0.38	0.13	0.23	0.19	6558.47	1991.37	0.303633	-1.7196	3	1	1	TMT10plex	23667
SL9A3_RAT	Sodium/hydrogen exchanger 3 OS=Rattus norvegicus OX=10116 GN=Slc9a3 PE=1 SV=1	20.56	1055.7	1225.8	2210.7	15146	3694.2	7114.5	1	1.16	2.09	14.35	3.5	6.74	1497.4	8651.57	5.77773	2.5305	2	3	2	TMT10plex	93105
FSTL3_RAT	Follistatin-related protein 3 OS=Rattus norvegicus OX=10116 GN=Fstl3 PE=2 SV=1	20.54	1994.5	2047.9	1907.6	957.077	1100.3	1271.7	1	1.03	0.96	0.48	0.55	0.64	1983.33	1109.69	0.559509	-0.837768	3	1	1	Carbamidomethylation; TMT10plex	27109
RHEB_RAT	GTP-binding protein Rheb OS=Rattus norvegicus OX=10116 GN=Rheb PE=1 SV=1	20.54	5327.4	6162.3	4318.4	2801.6	2596.3	2344.7	1	1.16	0.81	0.53	0.49	0.44	5269.37	2580.87	0.489787	-1.02977	4	1	1	TMT10plex	20479
BORG5_RAT	Cdc42 effector protein 1 OS=Rattus norvegicus OX=10116 GN=Cdc42ep1 PE=1 SV=1	20.49	958.354	566.005	372.787	150.433	165.095	140.346	1	0.59	0.39	0.16	0.17	0.15	632.382	151.958	0.240294	-2.05713	2	1	1	TMT10plex	41029
MYCT_RAT	Proton myo-inositol cotransporter OS=Rattus norvegicus OX=10116 GN=Slc2a13 PE=1 SV=2	20.35	7940.1	7219.8	6326.3	4975.8	4666.9	3924.1	1	0.91	0.8	0.63	0.59	0.49	7162.07	4522.27	0.631419	-0.66333	3	2	2	TMT10plex; Deamidation (NQ)	69150
EST1E_RAT	Carboxylesterase 1E OS=Rattus norvegicus OX=10116 GN=Ces1e PE=1 SV=1	20.09	4534.9	3159.7	2604.4	1765	1883.4	1788.3	1	0.7	0.57	0.39	0.42	0.39	3433	1812.23	0.527886	-0.921701	6	15	3	TMT10plex; Deamidation (NQ)	61715
EPHB1_RAT	Ephrin type-B receptor 1 OS=Rattus norvegicus OX=10116 GN=Ephb1 PE=1 SV=2	20.06	34023	30068	32649	36767	37096	37473	1	0.88	0.96	1.08	1.09	1.1	32246.7	37112	1.15088	0.202736	4	4	4	Carbamidomethylation; TMT10plex; Deamidation (NQ)	109883
DGLA_RAT	Diacylglycerol lipase-alpha OS=Rattus norvegicus OX=10116 GN=Dagla PE=1 SV=1	20.02	2500.3	3915	3927.2	6633.3	6506.6	6937.3	1	1.57	1.57	2.65	2.6	2.77	3447.5	6692.4	1.94123	0.956973	2	1	1	Carbamidomethylation; TMT10plex; Deamidation (NQ)	115301
RBGPR_RAT	Rab3 GTPase-activating protein non-catalytic subunit OS=Rattus norvegicus OX=10116 GN=Rab3gap2 PE=1 SV=2	19.97	15876	14539	7476.6	2227.6	3593.7	3525.9	1	0.92	0.47	0.14	0.23	0.22	12630.5	3115.73	0.246683	-2.01927	2	3	3	TMT10plex	154430
CHKB_RAT	Choline/ethanolamine kinase OS=Rattus norvegicus OX=10116 GN=Chkb PE=1 SV=3	19.88	10693	7285.2	7371.3	4759.8	5076.3	4383	1	0.68	0.69	0.45	0.47	0.41	8449.83	4739.7	0.560922	-0.834127	7	3	3	TMT10plex	45100
PRELP_RAT	Prolargin OS=Rattus norvegicus OX=10116 GN=Prelp PE=2 SV=1	19.84	61866	70281	62449	41398	47764	35165	1	1.14	1.01	0.67	0.77	0.57	64865.3	41442.3	0.638898	-0.646342	28	13	13	Carbamidomethylation; TMT10plex; Deamidation (NQ)	43179
SHBG_RAT	Sex hormone-binding globulin OS=Rattus norvegicus OX=10116 GN=Shbg PE=1 SV=1	19.69	7747	8914.7	8925.4	12323	10842	10985	1	1.15	1.15	1.59	1.4	1.42	8529.03	11383.3	1.33466	0.416469	2	1	1	TMT10plex	44533
RPC3_RAT	DNA-directed RNA polymerase III subunit RPC3 OS=Rattus norvegicus OX=10116 GN=Polr3c PE=2 SV=1	19.64	3385.9	3155.6	3090.8	1432.4	1885.1	1424.3	1	0.93	0.91	0.42	0.56	0.42	3210.77	1580.6	0.492281	-1.02245	1	1	1	TMT10plex; Deamidation (NQ)	60543
MELT_RAT	Ventricular zone-expressed PH domain-containing protein homolog 1 OS=Rattus norvegicus OX=10116 GN=Veph1 PE=2 SV=1	19.61	3941.1	1594.1	2580.8	810.019	934.519	918.79	1	0.4	0.65	0.21	0.24	0.23	2705.33	887.776	0.328158	-1.60754	1	1	1	TMT10plex	94463
IQCAL_RAT	IQ and AAA domain-containing protein 1-like OS=Rattus norvegicus OX=10116 GN=Iqca1l PE=2 SV=2	19.57	4625.2	5237.1	3872.3	1354.3	370.148	1333.3	1	1.13	0.84	0.29	0.08	0.29	4578.2	1019.25	0.222631	-2.16727	1	1	1	TMT10plex	95625
NID2_RAT	Nidogen-2 OS=Rattus norvegicus OX=10116 GN=Nid2 PE=2 SV=1	19.56	426700	462330	389500	269420	286550	269380	1	1.08	0.91	0.63	0.67	0.63	426177	275117	0.645546	-0.631408	27	42	42	Carbamidomethylation; TMT10plex; Deamidation (NQ)	152976
CH60_RAT	60 kDa heat shock protein mitochondrial OS=Rattus norvegicus OX=10116 GN=Hspd1 PE=1 SV=1	19.53	97396	90315	80437	70703	80320	66753	1	0.93	0.83	0.73	0.82	0.69	89382.7	72592	0.812149	-0.300185	21	15	15	Carbamidomethylation; TMT10plex; Oxidation (M)	60956
MED23_RAT	Mediator of RNA polymerase II transcription subunit 23 OS=Rattus norvegicus OX=10116 GN=Med23 PE=2 SV=2	19.53	11151	12385	10214	6400.7	5020.4	7833.7	1	1.11	0.92	0.57	0.45	0.7	11250	6418.27	0.570513	-0.809669	1	1	1	TMT10plex	156231
LEG3_RAT	Galectin-3 OS=Rattus norvegicus OX=10116 GN=Lgals3 PE=1 SV=4	19.52	1859.2	2502.3	1889.4	1219.7	1251.6	1083	1	1.35	1.02	0.66	0.67	0.58	2083.63	1184.77	0.568606	-0.814498	3	1	1	Carbamidomethylation; TMT10plex	27202
CYB5_RAT	Cytochrome b5 OS=Rattus norvegicus OX=10116 GN=Cyb5a PE=1 SV=2	19.5	4697.9	2766.2	2438.2	1266.2	1639.2	1701.1	1	0.59	0.52	0.27	0.35	0.36	3300.77	1535.5	0.465195	-1.10409	16	2	2	TMT10plex	15355
PACN2_RAT	Protein kinase C and casein kinase substrate in neurons 2 protein OS=Rattus norvegicus OX=10116 GN=Pacsin2 PE=1 SV=2	19.49	25563	19888	23753	13382	15349	12663	1	0.78	0.93	0.52	0.6	0.5	23068	13798	0.598145	-0.741434	12	6	6	Carbamidomethylation; TMT10plex; Deamidation (NQ)	55978
PDLI4_RAT	PDZ and LIM domain protein 4 OS=Rattus norvegicus OX=10116 GN=Pdlim4 PE=1 SV=2	19.43	17515	8384.6	6947.1	3285.4	5288.2	3718.5	1	0.48	0.4	0.19	0.3	0.21	10948.9	4097.37	0.374226	-1.41802	2	1	1	TMT10plex	35521
ABHD6_RAT	Monoacylglycerol lipase ABHD6 OS=Rattus norvegicus OX=10116 GN=Abhd6 PE=1 SV=1	19.37	243150	76557	53712	3351	6992.8	4260.8	1	0.31	0.22	0.01	0.03	0.02	124473	4868.2	0.0391105	-4.6763	2	1	1	TMT10plex	38312
IQEC3_RAT	IQ motif and SEC7 domain-containing protein 3 OS=Rattus norvegicus OX=10116 GN=Iqsec3 PE=1 SV=1	19.35	141870	130900	125320	106360	83366	107240	1	0.92	0.88	0.75	0.59	0.76	132697	98988.7	0.745977	-0.422797	2	4	3	TMT10plex; Deamidation (NQ)	129018
REEP5_RAT	Receptor expression-enhancing protein 5 OS=Rattus norvegicus OX=10116 GN=Reep5 PE=1 SV=1	19.35	20054	18724	20661	18247	15921	13861	1	0.93	1.03	0.91	0.79	0.69	19813	16009.7	0.808038	-0.307504	13	3	3	TMT10plex; Deamidation (NQ)	21431
EMARD_RAT	Endoplasmic reticulum membrane-associated RNA degradation protein OS=Rattus norvegicus OX=10116 GN=Ermard PE=2 SV=2	19.34	44399	38378	51876	70873	94735	72102	1	0.86	1.17	1.6	2.13	1.62	44884.3	79236.7	1.76535	0.819956	1	1	1	TMT10plex; Deamidation (NQ)	76562
SODM_RAT	Superoxide dismutase [Mn] mitochondrial OS=Rattus norvegicus OX=10116 GN=Sod2 PE=1 SV=2	19.24	133910	94953	62030	25499	32162	28048	1	0.71	0.46	0.19	0.24	0.21	96964.3	28569.7	0.294641	-1.76297	20	5	5	TMT10plex; Deamidation (NQ)	24674
SNPH_RAT	Syntaphilin OS=Rattus norvegicus OX=10116 GN=Snph PE=1 SV=1	19.23	20489	14006	9973.7	2567.5	6622.7	4108.9	1	0.68	0.49	0.13	0.32	0.2	14822.9	4433.03	0.299067	-1.74146	1	1	1	TMT10plex	54494
MEP1A_RAT	Meprin A subunit alpha OS=Rattus norvegicus OX=10116 GN=Mep1a PE=1 SV=2	19.17	31221	20335	18379	9899.8	11556	10178	1	0.65	0.59	0.32	0.37	0.33	23311.7	10544.6	0.452331	-1.14455	1	1	1	TMT10plex	85123
CO1A2_RAT	Collagen alpha-2(I) chain OS=Rattus norvegicus OX=10116 GN=Col1a2 PE=1 SV=3	19.07	962840	898980	736200	508860	516070	512510	1	0.93	0.76	0.53	0.54	0.53	866007	512480	0.591774	-0.756882	28	45	43	Carbamidomethylation; TMT10plex; Deamidation (NQ); Oxidation (M)	129564
PTN_RAT	Pleiotrophin OS=Rattus norvegicus OX=10116 GN=Ptn PE=1 SV=1	19.06	218790	214460	190490	109590	123180	107560	1	0.98	0.87	0.5	0.56	0.49	207913	113443	0.545628	-0.87401	31	5	5	Carbamidomethylation; TMT10plex	18869
ICAL_RAT	Calpastatin OS=Rattus norvegicus OX=10116 GN=Cast PE=1 SV=3	19.03	86697	85996	84266	60589	60819	48817	1	0.99	0.97	0.7	0.7	0.56	85653	56741.7	0.66246	-0.594095	15	10	10	Carbamidomethylation; TMT10plex	77313
CPPED_RAT	Serine/threonine-protein phosphatase CPPED1 OS=Rattus norvegicus OX=10116 GN=Cpped1 PE=1 SV=1	19.01	4974.3	3926.4	4036.7	3583.1	2445.8	2702.1	1	0.79	0.81	0.72	0.49	0.54	4312.47	2910.33	0.674865	-0.567329	9	4	4	TMT10plex; Deamidation (NQ)	35261
PGS2_RAT	Decorin OS=Rattus norvegicus OX=10116 GN=Dcn PE=1 SV=1	19	259550	249980	230790	132310	176360	126280	1	0.96	0.89	0.51	0.68	0.49	246773	144983	0.587516	-0.767299	36	17	15	Carbamidomethylation; TMT10plex; Deamidation (NQ); Oxidation (M)	39805
PO121_RAT	Nuclear envelope pore membrane protein POM 121 OS=Rattus norvegicus OX=10116 GN=Pom121 PE=1 SV=1	18.93	15126	15532	22501	8694.7	12556	11772	1	1.03	1.49	0.57	0.83	0.78	17719.7	11007.6	0.621206	-0.686856	3	4	4	Carbamidomethylation; TMT10plex	120785
RNZ2_RAT	Zinc phosphodiesterase ELAC protein 2 OS=Rattus norvegicus OX=10116 GN=Elac2 PE=1 SV=1	18.85	20902	9511.4	12307	5907.5	5458.6	5679	1	0.46	0.59	0.28	0.26	0.27	14240.1	5681.7	0.398992	-1.32557	2	3	3	TMT10plex; Oxidation (M)	92340
GLP1R_RAT	Glucagon-like peptide 1 receptor OS=Rattus norvegicus OX=10116 GN=Glp1r PE=2 SV=1	18.8	874.015	412.593	836.398	273.155	277.15	224.368	1	0.47	0.96	0.31	0.32	0.26	707.669	258.224	0.364894	-1.45445	2	1	1	Carbamidomethylation; TMT10plex	52877
UCP3_RAT	Mitochondrial uncoupling protein 3 OS=Rattus norvegicus OX=10116 GN=Ucp3 PE=2 SV=1	18.76	3394.8	4061.4	4768.4	5678.2	6494.1	6329.2	1	1.2	1.4	1.67	1.91	1.86	4074.87	6167.17	1.51346	0.597855	4	1	1	Carbamidomethylation; TMT10plex	34015
GNPAT_RAT	Dihydroxyacetone phosphate acyltransferase OS=Rattus norvegicus OX=10116 GN=Gnpat PE=1 SV=1	18.73	9780.6	9819.8	6804.8	6126.1	4490.8	5866.1	1	1	0.7	0.63	0.46	0.6	8801.73	5494.33	0.624233	-0.679843	2	2	2	TMT10plex	77076
LGUL_RAT	Lactoylglutathione lyase OS=Rattus norvegicus OX=10116 GN=Glo1 PE=1 SV=3	18.68	166260	136080	142960	102180	110370	107100	1	0.82	0.86	0.61	0.66	0.64	148433	106550	0.717831	-0.478285	41	11	11	Carbamidomethylation; TMT10plex; Oxidation (M)	20820
UBQL1_RAT	Ubiquilin-1 OS=Rattus norvegicus OX=10116 GN=Ubqln1 PE=1 SV=1	18.64	16154	14577	10813	5715.8	6456.6	4599.2	1	0.9	0.67	0.35	0.4	0.28	13848	5590.53	0.403707	-1.30862	3	2	2	TMT10plex; Deamidation (NQ)	62072
NCAN_RAT	Neurocan core protein OS=Rattus norvegicus OX=10116 GN=Ncan PE=1 SV=1	18.61	265400	188580	203490	90830	109150	91076	1	0.71	0.77	0.34	0.41	0.34	219157	97018.7	0.442691	-1.17563	17	26	25	Carbamidomethylation; TMT10plex; Deamidation (NQ); Oxidation (M)	135545
SNP23_RAT	Synaptosomal-associated protein 23 OS=Rattus norvegicus OX=10116 GN=Snap23 PE=1 SV=1	18.57	6120.8	4767.4	4810.1	4093.3	4424	3157.6	1	0.78	0.79	0.67	0.72	0.52	5232.77	3891.63	0.743705	-0.427198	9	2	2	TMT10plex; Deamidation (NQ)	23235
ZRAB2_RAT	Zinc finger Ran-binding domain-containing protein 2 OS=Rattus norvegicus OX=10116 GN=Zranb2 PE=1 SV=2	18.54	28491	26837	28062	14533	17763	19017	1	0.94	0.98	0.51	0.62	0.67	27796.7	17104.3	0.615338	-0.70055	3	1	1	TMT10plex	37350
PIEZ1_RAT	Piezo-type mechanosensitive ion channel component 1 OS=Rattus norvegicus OX=10116 GN=Piezo1 PE=1 SV=3	18.44	17463	18787	25882	27003	40764	32244	1	1.08	1.48	1.55	2.33	1.85	20710.7	33337	1.60965	0.68675	2	6	6	Carbamidomethylation; TMT10plex; Deamidation (NQ)	290313
SKOR1_RAT	SKI family transcriptional corepressor 1 OS=Rattus norvegicus OX=10116 GN=Skor1 PE=3 SV=1	18.39	51649	25725	28402	15279	19170	14722	1	0.5	0.55	0.3	0.37	0.29	35258.7	16390.3	0.46486	-1.10513	2	3	3	TMT10plex; Deamidation (NQ)	100234
IVD_RAT	Isovaleryl-CoA dehydrogenase mitochondrial OS=Rattus norvegicus OX=10116 GN=Ivd PE=1 SV=2	18.35	1141.4	1214.1	781.996	332.745	425.356	295.277	1	1.06	0.69	0.29	0.37	0.26	1045.83	351.126	0.335739	-1.57459	2	1	1	Carbamidomethylation; TMT10plex	46435
APOM_RAT	Apolipoprotein M OS=Rattus norvegicus OX=10116 GN=Apom PE=1 SV=2	18.31	143870	118050	131900	170890	182940	200890	1	0.82	0.92	1.19	1.27	1.4	131273	184907	1.40856	0.494223	45	14	14	Carbamidomethylation; TMT10plex; Deamidation (NQ); Oxidation (M)	21513
RYR2_RAT	Ryanodine receptor 2 OS=Rattus norvegicus OX=10116 GN=Ryr2 PE=1 SV=2	18.29	173310	104520	78788	20328	48703	28043	1	0.6	0.45	0.12	0.28	0.16	118873	32358	0.272207	-1.87722	1	8	7	Carbamidomethylation; TMT10plex; Deamidation (NQ); Oxidation (M)	562963
RNF8_RAT	E3 ubiquitin-protein ligase RNF8 OS=Rattus norvegicus OX=10116 GN=Rnf8 PE=2 SV=1	18.26	38804	12991	11316	2735	5992.9	3892.5	1	0.33	0.29	0.07	0.15	0.1	21037	4206.8	0.199971	-2.32213	1	1	1	TMT10plex	55615
CD3D_RAT	T-cell surface glycoprotein CD3 delta chain OS=Rattus norvegicus OX=10116 GN=Cd3d PE=2 SV=1	18.24	6879.2	3983.4	5019.2	2410.6	2970.1	2327.4	1	0.58	0.73	0.35	0.43	0.34	5293.93	2569.37	0.485342	-1.04293	10	2	2	TMT10plex	19356
EGFL8_RAT	Epidermal growth factor-like protein 8 OS=Rattus norvegicus OX=10116 GN=Egfl8 PE=2 SV=1	18.23	2352.6	2334.7	2231.3	2872.6	2631.3	2603.1	1	0.99	0.95	1.22	1.12	1.11	2306.2	2702.33	1.17177	0.228688	7	2	2	TMT10plex	31667
NOL3_RAT	Nucleolar protein 3 OS=Rattus norvegicus OX=10116 GN=Nol3 PE=1 SV=1	18.17	1994.4	1691.9	1739	1683.6	1516.2	1398.2	1	0.85	0.87	0.84	0.76	0.7	1808.43	1532.67	0.847511	-0.238696	5	1	1	Carbamidomethylation; TMT10plex	24577
IMPG1_RAT	Interphotoreceptor matrix proteoglycan 1 OS=Rattus norvegicus OX=10116 GN=Impg1 PE=2 SV=1	18.11	1765.1	1607.5	1539.4	808.416	1098.3	714.461	1	0.91	0.87	0.46	0.62	0.4	1637.33	873.726	0.533627	-0.906096	1	1	1	TMT10plex; Deamidation (NQ)	89957
CPLX1_RAT	Complexin-1 OS=Rattus norvegicus OX=10116 GN=Cplx1 PE=1 SV=1	18.05	28487	19704	19547	7975.1	10396	7703.6	1	0.69	0.69	0.28	0.36	0.27	22579.3	8691.57	0.384935	-1.37731	6	1	1	TMT10plex	15122
CPLX2_RAT	Complexin-2 OS=Rattus norvegicus OX=10116 GN=Cplx2 PE=1 SV=1	18.05	28487	19704	19547	7975.1	10396	7703.6	1	0.69	0.69	0.28	0.36	0.27	22579.3	8691.57	0.384935	-1.37731	6	1	1	TMT10plex	15394
MYH4_RAT	Myosin-4 OS=Rattus norvegicus OX=10116 GN=Myh4 PE=1 SV=1	17.98	329810	241700	218300	123940	136080	108380	1	0.73	0.66	0.38	0.41	0.33	263270	122800	0.466441	-1.10023	14	88	38	TMT10plex; Deamidation (NQ); Oxidation (M)	222878
RL15_RAT	60S ribosomal protein L15 OS=Rattus norvegicus OX=10116 GN=Rpl15 PE=1 SV=2	17.97	2956.3	2489.9	2768.1	1937.4	2296.7	1883	1	0.84	0.94	0.66	0.78	0.64	2738.1	2039.03	0.744689	-0.42529	3	1	1	TMT10plex	24146
NGAL_RAT	Neutrophil gelatinase-associated lipocalin OS=Rattus norvegicus OX=10116 GN=Lcn2 PE=1 SV=2	17.94	5374.3	4659.6	4666	2953.7	2152.1	2423.6	1	0.87	0.87	0.55	0.4	0.45	4899.97	2509.8	0.512208	-0.9652	12	3	2	Carbamidomethylation; TMT10plex	22476
RNPC3_RAT	RNA-binding region-containing protein 3 OS=Rattus norvegicus OX=10116 GN=Rnpc3 PE=1 SV=2	17.93	5402.4	2813.5	2229.7	862.826	1249.1	1021.8	1	0.52	0.41	0.16	0.23	0.19	3481.87	1044.58	0.300004	-1.73694	1	1	1	TMT10plex	58037
ATF4_RAT	Cyclic AMP-dependent transcription factor ATF-4 OS=Rattus norvegicus OX=10116 GN=Atf4 PE=1 SV=1	17.9	1471.4	1774.6	2073.8	6377.5	3051.4	3946.7	1	1.21	1.41	4.33	2.07	2.68	1773.27	4458.53	2.51431	1.33016	3	1	1	TMT10plex	38152
IF2G_RAT	Eukaryotic translation initiation factor 2 subunit 3 X-linked OS=Rattus norvegicus OX=10116 GN=Eif2s3 PE=1 SV=2	17.89	137630	94449	117060	63432	90928	82871	1	0.69	0.85	0.46	0.66	0.6	116380	79077	0.679474	-0.557509	8	5	5	Carbamidomethylation; TMT10plex	51080
IF2H_RAT	Eukaryotic translation initiation factor 2 subunit 3 Y-linked OS=Rattus norvegicus OX=10116 GN=Eif2s3y PE=2 SV=2	17.89	137630	94449	117060	63432	90928	82871	1	0.69	0.85	0.46	0.66	0.6	116380	79077	0.679474	-0.557509	8	5	5	Carbamidomethylation; TMT10plex	51154
PHAG1_RAT	Phosphoprotein associated with glycosphingolipid-enriched microdomains 1 OS=Rattus norvegicus OX=10116 GN=Pag1 PE=1 SV=1	17.86	2158.3	2452.7	2245.6	1497.2	1952.6	1370.4	1	1.14	1.04	0.69	0.9	0.63	2285.53	1606.73	0.703001	-0.5084	2	1	1	TMT10plex	45915
CHD5_RAT	Chromodomain-helicase-DNA-binding protein 5 OS=Rattus norvegicus OX=10116 GN=Chd5 PE=1 SV=1	17.85	17167	26200	35192	64305	56372	68008	1	1.53	2.05	3.75	3.28	3.96	26186.3	62895	2.40183	1.26413	1	2	2	TMT10plex	222261
BIN1_RAT	Myc box-dependent-interacting protein 1 OS=Rattus norvegicus OX=10116 GN=Bin1 PE=1 SV=1	17.83	150630	116520	117630	101940	102520	80597	1	0.77	0.78	0.68	0.68	0.54	128260	95019	0.740831	-0.432783	29	22	21	TMT10plex; Deamidation (NQ); Oxidation (M)	64533
SUMO3_RAT	Small ubiquitin-related modifier 3 OS=Rattus norvegicus OX=10116 GN=Sumo3 PE=3 SV=1	17.77	23267	20048	21811	19202	17728	16391	1	0.86	0.94	0.83	0.76	0.7	21708.7	17773.7	0.818736	-0.28853	15	3	2	TMT10plex	12456
LAIR1_RAT	Leukocyte-associated immunoglobulin-like receptor 1 OS=Rattus norvegicus OX=10116 GN=Lair1 PE=2 SV=1	17.69	3298.2	3921.1	2827.1	1820	1839.9	1453.5	1	1.19	0.86	0.55	0.56	0.44	3348.8	1704.47	0.508978	-0.974324	4	1	1	TMT10plex; Deamidation (NQ)	29724
RIPR2_RAT	Rho family-interacting cell polarization regulator 2 OS=Rattus norvegicus OX=10116 GN=Ripor2 PE=1 SV=1	17.69	1287.3	1104.7	1158.7	460.434	574.574	631.197	1	0.86	0.9	0.36	0.45	0.49	1183.57	555.402	0.469261	-1.09154	2	2	2	Carbamidomethylation; TMT10plex	144708
DCTN2_RAT	Dynactin subunit 2 OS=Rattus norvegicus OX=10116 GN=Dctn2 PE=1 SV=1	17.62	19288	24961	15042	13769	12591	8923.4	1	1.29	0.78	0.71	0.65	0.46	19763.7	11761.1	0.595089	-0.748824	6	3	3	TMT10plex	44148
S15A2_RAT	Solute carrier family 15 member 2 OS=Rattus norvegicus OX=10116 GN=Slc15a2 PE=1 SV=1	17.62	98077	59047	58935	22665	34529	28499	1	0.6	0.6	0.23	0.35	0.29	72019.7	28564.3	0.396619	-1.33418	1	1	1	TMT10plex	81320
TNNT3_RAT	Troponin T fast skeletal muscle OS=Rattus norvegicus OX=10116 GN=Tnnt3 PE=1 SV=2	17.47	55774	41250	34543	20134	21303	19245	1	0.74	0.62	0.36	0.38	0.35	43855.7	20227.3	0.461225	-1.11646	17	9	6	TMT10plex	30750
BLMH_RAT	Bleomycin hydrolase OS=Rattus norvegicus OX=10116 GN=Blmh PE=1 SV=1	17.45	102680	76659	72840	55980	51370	47142	1	0.75	0.71	0.55	0.5	0.46	84059.7	51497.3	0.612628	-0.706916	18	10	10	TMT10plex	52323
SZRD1_RAT	SUZ domain-containing protein 1 OS=Rattus norvegicus OX=10116 GN=Szrd1 PE=1 SV=2	17.43	28539	25716	22587	19009	19794	16652	1	0.9	0.79	0.67	0.69	0.58	25614	18485	0.721676	-0.470578	10	2	2	TMT10plex	16998
PE2R1_RAT	Prostaglandin E2 receptor EP1 subtype OS=Rattus norvegicus OX=10116 GN=Ptger1 PE=2 SV=1	17.34	3768.6	2488.6	1930.4	739.692	1124.4	789.996	1	0.66	0.51	0.2	0.3	0.21	2729.2	884.696	0.32416	-1.62522	2	1	1	TMT10plex	43048
S10AA_RAT	Protein S100-A10 OS=Rattus norvegicus OX=10116 GN=S100a10 PE=1 SV=2	17.33	2361.6	2750.1	2813	2372.5	2302.6	2103.4	1	1.16	1.19	1	0.97	0.89	2641.57	2259.5	0.855364	-0.22539	18	2	2	TMT10plex	11075
ARL11_RAT	ADP-ribosylation factor-like protein 11 OS=Rattus norvegicus OX=10116 GN=Arl11 PE=2 SV=1	17.29	8116.7	4475.3	2600	430.838	900.011	755.961	1	0.55	0.32	0.05	0.11	0.09	5064	695.603	0.137362	-2.86394	5	1	1	TMT10plex; Deamidation (NQ); Oxidation (M)	19156
MACF1_RAT	Microtubule-actin cross-linking factor 1 OS=Rattus norvegicus OX=10116 GN=Macf1 PE=1 SV=1	17.29	121450	83722	57396	28947	39323	32777	1	0.69	0.47	0.24	0.32	0.27	87522.7	33682.3	0.384841	-1.37766	3	19	18	TMT10plex; Deamidation (NQ)	619608
SPEB_RAT	Agmatinase mitochondrial OS=Rattus norvegicus OX=10116 GN=Agmat PE=2 SV=1	17.26	963.999	937.024	1798	7501.6	1905	3600.3	1	0.97	1.87	7.78	1.98	3.73	1233.01	4335.63	3.51631	1.81406	2	1	1	Carbamidomethylation; TMT10plex	37988
HACE1_RAT	E3 ubiquitin-protein ligase HACE1 OS=Rattus norvegicus OX=10116 GN=Hace1 PE=3 SV=1	17.15	244680	236280	266120	369860	366110	377530	1	0.97	1.09	1.51	1.5	1.54	249027	371167	1.49047	0.575767	4	5	5	Carbamidomethylation; TMT10plex; Deamidation (NQ); Oxidation (M)	102159
GRIK2_RAT	Glutamate receptor ionotropic kainate 2 OS=Rattus norvegicus OX=10116 GN=Grik2 PE=1 SV=2	17.15	38977	27214	59288	20495	19983	18593	1	0.7	1.52	0.53	0.51	0.48	41826.3	19690.3	0.470764	-1.08692	2	8	3	TMT10plex; Oxidation (M)	102470
HD_RAT	Huntingtin OS=Rattus norvegicus OX=10116 GN=Htt PE=1 SV=1	17.15	9766.8	14249	18273	40470	38137	28137	1	1.46	1.87	4.14	3.9	2.88	14096.3	35581.3	2.52417	1.33581	3	10	9	Carbamidomethylation; TMT10plex; Deamidation (NQ); Oxidation (M)	343761
SGK3_RAT	Serine/threonine-protein kinase Sgk3 OS=Rattus norvegicus OX=10116 GN=Sgk3 PE=1 SV=2	17.15	53387	51180	27607	17545	20865	13173	1	0.96	0.52	0.33	0.39	0.25	44058	17194.3	0.390266	-1.35747	5	4	4	TMT10plex; Oxidation (M)	57171
PR6A1_RAT	Prolactin-6A1 OS=Rattus norvegicus OX=10116 GN=Prl6a1 PE=2 SV=1	17.07	0	0	0	853.743	196.532	401.404	-	-	-	256	256	256	0	483.893	#DIV/0!	#DIV/0!	3	1	1	TMT10plex	27148
TENR_RAT	Tenascin-R OS=Rattus norvegicus OX=10116 GN=Tnr PE=1 SV=1	17.07	188540	116390	114550	78545	80795	75716	1	0.62	0.61	0.42	0.43	0.4	139827	78352	0.560351	-0.835598	13	22	22	Carbamidomethylation; TMT10plex; Deamidation (NQ); Oxidation (M)	149371
AMPB_RAT	Aminopeptidase B OS=Rattus norvegicus OX=10116 GN=Rnpep PE=1 SV=2	17.03	54072	61690	51697	33061	32217	23165	1	1.14	0.96	0.61	0.6	0.43	55819.7	29481	0.528147	-0.920988	15	11	11	Carbamidomethylation; TMT10plex	72620
GPR26_RAT	G-protein coupled receptor 26 OS=Rattus norvegicus OX=10116 GN=Gpr26 PE=2 SV=1	17.02	1685.8	1276.9	3186.7	12752	3593.8	6291.5	1	0.76	1.89	7.56	2.13	3.73	2049.8	7545.77	3.68122	1.88018	2	1	1	TMT10plex	37805
SDC3_RAT	Syndecan-3 OS=Rattus norvegicus OX=10116 GN=Sdc3 PE=1 SV=3	17.01	9276.4	8248.8	5339.1	3195.3	4036.1	5593.9	1	0.89	0.58	0.34	0.44	0.6	7621.43	4275.1	0.560931	-0.834104	2	1	1	TMT10plex; Deamidation (NQ)	45919
NPTN_RAT	Neuroplastin OS=Rattus norvegicus OX=10116 GN=Nptn PE=1 SV=2	16.97	14728	10944	7655.4	3745.2	4842.4	3894.7	1	0.74	0.52	0.25	0.33	0.26	11109.1	4160.77	0.374536	-1.41682	7	3	3	TMT10plex; Deamidation (NQ)	43932
PODXL_RAT	Podocalyxin OS=Rattus norvegicus OX=10116 GN=Podxl PE=1 SV=2	16.97	7807.9	5016.6	5004.3	2313.4	4630	2772	1	0.64	0.64	0.3	0.59	0.36	5942.93	3238.47	0.544927	-0.875864	1	1	1	TMT10plex	51658
ZP3_RAT	Zona pellucida sperm-binding protein 3 OS=Rattus norvegicus OX=10116 GN=Zp3 PE=1 SV=2	16.97	7386.7	6283.3	5894.3	5154.4	5942.2	4184.8	1	0.85	0.8	0.7	0.8	0.57	6521.43	5093.8	0.781086	-0.356447	2	1	1	TMT10plex	45901
AATC_RAT	Aspartate aminotransferase cytoplasmic OS=Rattus norvegicus OX=10116 GN=Got1 PE=1 SV=3	16.95	326950	207390	193500	129760	148560	138230	1	0.63	0.59	0.4	0.45	0.42	242613	138850	0.57231	-0.805132	55	28	28	Carbamidomethylation; TMT10plex; Deamidation (NQ); Oxidation (M)	46429
S38A1_RAT	Sodium-coupled neutral amino acid transporter 1 OS=Rattus norvegicus OX=10116 GN=Slc38a1 PE=1 SV=1	16.93	368750	248230	383940	144850	201630	227570	1	0.67	1.04	0.39	0.55	0.62	333640	191350	0.573522	-0.802078	3	2	2	Carbamidomethylation; TMT10plex	53846
TRAF6_RAT	TNF receptor-associated factor 6 OS=Rattus norvegicus OX=10116 GN=Traf6 PE=2 SV=1	16.92	7610.2	6898.5	6371.9	4730.2	6358.5	4566.2	1	0.91	0.84	0.62	0.84	0.6	6960.2	5218.3	0.749734	-0.415549	1	1	1	TMT10plex	60253
FIBG_RAT	Fibrinogen gamma chain OS=Rattus norvegicus OX=10116 GN=Fgg PE=1 SV=3	16.91	312730	427480	458310	1007100	847060	700710	1	1.37	1.47	3.22	2.71	2.24	399507	851623	2.13169	1.092	68	48	48	Carbamidomethylation; TMT10plex; Deamidation (NQ); Oxidation (M)	50633
ARAF_RAT	Serine/threonine-protein kinase A-Raf OS=Rattus norvegicus OX=10116 GN=Araf PE=1 SV=1	16.91	866.066	1016.8	876.041	1225	1331	1347.2	1	1.17	1.01	1.41	1.54	1.56	919.636	1301.07	1.41476	0.500561	1	1	1	TMT10plex; Deamidation (NQ)	67551
KBP_RAT	KIF-binding protein OS=Rattus norvegicus OX=10116 GN=Kifbp PE=2 SV=1	16.89	7065.9	7356.3	7002.1	4935.9	5148.1	4016.3	1	1.04	0.99	0.7	0.73	0.57	7141.43	4700.1	0.658145	-0.603522	1	1	1	TMT10plex	71296
PLEC_RAT	Plectin OS=Rattus norvegicus OX=10116 GN=Plec PE=1 SV=2	16.84	1752400	1887900	1969300	1697200	1361700	1460700	1	1.08	1.12	0.97	0.78	0.83	1.86987e+06	1.50653e+06	0.80569	-0.311703	38	230	226	Carbamidomethylation; TMT10plex; Deamidation (NQ); Oxidation (M)	533545
PKN2_RAT	Serine/threonine-protein kinase N2 OS=Rattus norvegicus OX=10116 GN=Pkn2 PE=1 SV=2	16.83	1550.8	2173.8	1868.2	3963.1	4642.9	3122.3	1	1.4	1.2	2.56	2.99	2.01	1864.27	3909.43	2.09704	1.06835	2	2	2	TMT10plex	112069
SUMO2_RAT	Small ubiquitin-related modifier 2 OS=Rattus norvegicus OX=10116 GN=Sumo2 PE=1 SV=1	16.8	14325	10423	9608.8	8055.5	7271.4	7340.9	1	0.73	0.67	0.56	0.51	0.51	11452.3	7555.93	0.659776	-0.599951	11	2	1	TMT10plex; Deamidation (NQ)	10871
CSTN1_RAT	Calsyntenin-1 OS=Rattus norvegicus OX=10116 GN=Clstn1 PE=1 SV=1	16.68	278170	252820	212150	132650	162360	129400	1	0.91	0.76	0.48	0.58	0.47	247713	141470	0.571104	-0.808175	33	36	35	Carbamidomethylation; TMT10plex; Deamidation (NQ)	106261
SODC_RAT	Superoxide dismutase [Cu-Zn] OS=Rattus norvegicus OX=10116 GN=Sod1 PE=1 SV=2	16.68	304520	294580	248020	160860	156040	147440	1	0.97	0.81	0.53	0.51	0.48	282373	154780	0.54814	-0.867385	75	18	18	Carbamidomethylation; TMT10plex; Deamidation (NQ); Oxidation (M)	15912
SPCS3_RAT	Signal peptidase complex subunit 3 OS=Rattus norvegicus OX=10116 GN=Spcs3 PE=2 SV=1	16.67	53337	35664	24068	12799	22323	13293	1	0.67	0.45	0.24	0.42	0.25	37689.7	16138.3	0.42819	-1.22368	4	1	1	TMT10plex	20160
MYPC1_RAT	Myosin-binding protein C slow-type (Fragment) OS=Rattus norvegicus OX=10116 GN=Mybpc1 PE=1 SV=1	16.65	139220	125650	96024	25259	57624	34764	1	0.9	0.69	0.18	0.41	0.25	120298	39215.7	0.325988	-1.61711	18	13	13	Carbamidomethylation; TMT10plex; Deamidation (NQ); Oxidation (M)	68737
SYWC_RAT	Tryptophan--tRNA ligase cytoplasmic OS=Rattus norvegicus OX=10116 GN=Wars1 PE=1 SV=2	16.59	33625	28951	22401	9350.8	9954.7	9959.1	1	0.86	0.67	0.28	0.3	0.3	28325.7	9754.87	0.344383	-1.53792	7	4	4	TMT10plex	54144
CNTN1_RAT	Contactin-1 OS=Rattus norvegicus OX=10116 GN=Cntn1 PE=1 SV=2	16.58	1329200	1163500	895370	434010	574210	501520	1	0.88	0.67	0.33	0.43	0.38	1.12936e+06	503247	0.445605	-1.16616	56	81	81	Carbamidomethylation; TMT10plex; Deamidation (NQ); Oxidation (M)	113494
ROA3_RAT	Heterogeneous nuclear ribonucleoprotein A3 OS=Rattus norvegicus OX=10116 GN=Hnrnpa3 PE=1 SV=1	16.55	34768	25035	21004	13413	16300	11607	1	0.72	0.6	0.39	0.47	0.33	26935.7	13773.3	0.511342	-0.96764	9	9	4	TMT10plex	39652
MK_RAT	Midkine OS=Rattus norvegicus OX=10116 GN=Mdk PE=2 SV=1	16.54	31274	20015	26032	13036	14895	14203	1	0.64	0.83	0.42	0.48	0.45	25773.7	14044.7	0.544923	-0.875875	23	4	4	Carbamidomethylation; TMT10plex	15406
FICD_RAT	Protein adenylyltransferase FICD OS=Rattus norvegicus OX=10116 GN=Ficd PE=2 SV=1	16.5	56739	65430	63102	39180	56106	29819	1	1.15	1.11	0.69	0.99	0.53	61757	41701.7	0.675254	-0.566498	3	2	2	TMT10plex	51754
PDIA6_RAT	Protein disulfide-isomerase A6 OS=Rattus norvegicus OX=10116 GN=Pdia6 PE=1 SV=2	16.48	4904.8	4622.5	3707.1	1868.2	2452.9	1701.4	1	0.94	0.76	0.38	0.5	0.35	4411.47	2007.5	0.455064	-1.13586	2	2	1	TMT10plex	48173
FA10_RAT	Coagulation factor X OS=Rattus norvegicus OX=10116 GN=F10 PE=2 SV=1	16.46	43260	50768	56872	61075	70612	63289	1	1.17	1.31	1.41	1.63	1.46	50300	64992	1.29209	0.369704	24	13	13	Carbamidomethylation; TMT10plex; Deamidation (NQ); Oxidation (M)	54265
FETA_RAT	Alpha-fetoprotein OS=Rattus norvegicus OX=10116 GN=Afp PE=2 SV=1	16.36	14677	44680	4873.3	2126.2	2201.8	1867.8	1	3.04	0.33	0.14	0.15	0.13	21410.1	2065.27	0.0964623	-3.37389	2	2	2	Carbamidomethylation; TMT10plex; Deamidation (NQ)	68386
STS_RAT	Steryl-sulfatase OS=Rattus norvegicus OX=10116 GN=Sts PE=1 SV=2	16.32	17564	14864	9555.2	4083.9	6021.9	5273.6	1	0.85	0.54	0.23	0.34	0.3	13994.4	5126.47	0.366323	-1.44881	3	3	2	TMT10plex	62679
CAPS1_RAT	Calcium-dependent secretion activator 1 OS=Rattus norvegicus OX=10116 GN=Cadps PE=1 SV=1	16.29	3960.6	3411.9	3220.4	4662.7	4435.8	4194.3	1	0.86	0.81	1.18	1.12	1.06	3530.97	4430.93	1.25488	0.327547	2	3	3	Carbamidomethylation; TMT10plex	146266
MAFG_RAT	Transcription factor MafG OS=Rattus norvegicus OX=10116 GN=Mafg PE=2 SV=2	16.28	4015.6	4299.3	4749.5	7624.6	8135.6	5035.5	1	1.07	1.18	1.9	2.03	1.25	4354.8	6931.9	1.59178	0.670644	5	1	1	TMT10plex	20533
A1CF_RAT	APOBEC1 complementation factor OS=Rattus norvegicus OX=10116 GN=A1cf PE=1 SV=1	16.21	9858.6	9232.8	8914.4	6833.4	7890.3	8675.8	1	0.94	0.9	0.69	0.8	0.88	9335.27	7799.83	0.835523	-0.259248	3	2	2	TMT10plex	65620
ELP1_RAT	Elongator complex protein 1 OS=Rattus norvegicus OX=10116 GN=Elp1 PE=2 SV=1	16.16	47957	63122	47068	21523	21332	24425	1	1.32	0.98	0.45	0.44	0.51	52715.7	22426.7	0.425427	-1.23302	2	3	3	TMT10plex	149170
ARP19_RAT	cAMP-regulated phosphoprotein 19 OS=Rattus norvegicus OX=10116 GN=Arpp19 PE=1 SV=3	16.14	6194.3	3825.9	3298.9	2104.5	2580	1847.8	1	0.62	0.53	0.34	0.42	0.3	4439.7	2177.43	0.490446	-1.02783	8	3	1	TMT10plex	12293
PLB1_RAT	Phospholipase B1 membrane-associated OS=Rattus norvegicus OX=10116 GN=Plb1 PE=1 SV=1	16.14	22038	38572	18305	13209	10404	10951	1	1.75	0.83	0.6	0.47	0.5	26305	11521.3	0.43799	-1.19103	1	2	2	TMT10plex	161088
PGH1_RAT	Prostaglandin G/H synthase 1 OS=Rattus norvegicus OX=10116 GN=Ptgs1 PE=2 SV=2	16.13	136720	155710	156380	184020	179390	182430	1	1.14	1.14	1.35	1.31	1.33	149603	181947	1.21619	0.282373	4	3	3	TMT10plex; Deamidation (NQ)	69032
PALLD_RAT	Palladin (Fragment) OS=Rattus norvegicus OX=10116 GN=Palld PE=1 SV=1	16.1	7589.6	4912	3643	1873.2	2513.3	2020.2	1	0.65	0.48	0.25	0.33	0.27	5381.53	2135.57	0.396832	-1.3334	2	2	2	TMT10plex; Oxidation (M)	66705
CSK_RAT	Tyrosine-protein kinase CSK OS=Rattus norvegicus OX=10116 GN=Csk PE=1 SV=1	16.1	4394.5	3376.9	3868.3	3060.5	2187	1926.6	1	0.77	0.88	0.7	0.5	0.44	3879.9	2391.37	0.616348	-0.698184	2	1	1	TMT10plex; Oxidation (M)	50746
AGRL3_RAT	Adhesion G protein-coupled receptor L3 OS=Rattus norvegicus OX=10116 GN=Adgrl3 PE=1 SV=1	16.09	23691	20364	16012	9945.6	10920	10373	1	0.86	0.68	0.42	0.46	0.44	20022.3	10412.9	0.520063	-0.943243	4	7	7	TMT10plex; Deamidation (NQ); Oxidation (M)	172441
PLBL2_RAT	Putative phospholipase B-like 2 OS=Rattus norvegicus OX=10116 GN=Plbd2 PE=1 SV=2	16.06	63328	50627	43708	26218	32646	27482	1	0.8	0.69	0.41	0.52	0.43	52554.3	28782	0.547662	-0.868643	25	17	17	Carbamidomethylation; TMT10plex; Deamidation (NQ)	65456
HDAC4_RAT	Histone deacetylase 4 OS=Rattus norvegicus OX=10116 GN=Hdac4 PE=1 SV=2	16.03	2528.1	2083.3	2284.4	2100.6	1957.5	1636.4	1	0.82	0.9	0.83	0.77	0.65	2298.6	1898.17	0.825793	-0.276149	2	3	3	TMT10plex; Deamidation (NQ)	118652
NEUT_RAT	Neurotensin/neuromedin N OS=Rattus norvegicus OX=10116 GN=Nts PE=1 SV=1	16.03	9315.2	8006.6	13716	19297	17147	18139	1	0.86	1.47	2.07	1.84	1.95	10345.9	18194.3	1.7586	0.814425	5	1	1	TMT10plex	19564
KRCC1_RAT	Lysine-rich coiled-coil protein 1 OS=Rattus norvegicus OX=10116 GN=Krcc1 PE=2 SV=1	15.95	6630.4	2773.3	1770.5	644.445	791.146	736.9	1	0.42	0.27	0.1	0.12	0.11	3724.73	724.164	0.19442	-2.36275	3	1	1	Carbamidomethylation; TMT10plex	30703
MYL6_RAT	Myosin light polypeptide 6 OS=Rattus norvegicus OX=10116 GN=Myl6 PE=1 SV=3	15.92	95767	84239	84688	55297	71073	56914	1	0.88	0.88	0.58	0.74	0.59	88231.3	61094.7	0.692437	-0.530245	41	9	7	Carbamidomethylation; TMT10plex; Deamidation (NQ); Oxidation (M)	16975
IPKA_RAT	cAMP-dependent protein kinase inhibitor alpha OS=Rattus norvegicus OX=10116 GN=Pkia PE=1 SV=2	15.91	10916	4429.9	3244.7	1467.3	1514.7	2079.1	1	0.41	0.3	0.13	0.14	0.19	6196.87	1687.03	0.27224	-1.87705	22	2	2	TMT10plex	7960
MRP2_RAT	ATP-binding cassette sub-family C member 2 OS=Rattus norvegicus OX=10116 GN=Abcc2 PE=1 SV=1	15.9	4910.6	3572.1	3922.2	2343.3	2718.3	2278.7	1	0.73	0.8	0.48	0.55	0.46	4134.97	2446.77	0.591726	-0.756999	1	2	2	TMT10plex; Deamidation (NQ)	173383
BACE1_RAT	Beta-secretase 1 OS=Rattus norvegicus OX=10116 GN=Bace1 PE=2 SV=1	15.89	3379.4	3178	4127.8	1611.4	2031.8	1495.2	1	0.94	1.22	0.48	0.6	0.44	3561.73	1712.8	0.480889	-1.05622	5	3	3	TMT10plex	55807
NUCB2_RAT	Nucleobindin-2 OS=Rattus norvegicus OX=10116 GN=Nucb2 PE=1 SV=1	15.87	2414.3	2312.2	2394.2	4037.9	3516.9	2742.4	1	0.96	0.99	1.67	1.46	1.14	2373.57	3432.4	1.44609	0.532161	3	1	1	TMT10plex	50090
MAP10_RAT	Microtubule-associated protein 10 OS=Rattus norvegicus OX=10116 GN=Map10 PE=3 SV=1	15.86	1870.3	430.864	901.83	177.721	411.25	221.942	1	0.23	0.48	0.1	0.22	0.12	1067.66	270.304	0.253173	-1.9818	1	1	1	TMT10plex; Deamidation (NQ)	96280
TM40L_RAT	Mitochondrial import receptor subunit TOM40B OS=Rattus norvegicus OX=10116 GN=Tomm40l PE=1 SV=1	15.86	842.056	717.453	649.695	1072.2	1407.5	1158.7	1	0.85	0.77	1.27	1.67	1.38	736.401	1212.8	1.64693	0.719778	3	1	1	TMT10plex	34049
QSOX1_RAT	Sulfhydryl oxidase 1 OS=Rattus norvegicus OX=10116 GN=Qsox1 PE=1 SV=1	15.84	394330	405840	468860	254800	281620	212790	1	1.03	1.19	0.65	0.71	0.54	423010	249737	0.59038	-0.760284	35	33	33	Carbamidomethylation; TMT10plex; Deamidation (NQ); Oxidation (M)	82412
FXL15_RAT	F-box/LRR-repeat protein 15 OS=Rattus norvegicus OX=10116 GN=Fbxl15 PE=3 SV=1	15.81	2140.4	2144.2	1445.7	650.057	853.897	779.874	1	1	0.68	0.3	0.4	0.36	1910.1	761.276	0.398553	-1.32716	2	1	1	TMT10plex	33180
RGS7_RAT	Regulator of G-protein signaling 7 OS=Rattus norvegicus OX=10116 GN=Rgs7 PE=1 SV=2	15.79	5441.8	6815.3	4761.9	3985.9	3698	2487.2	1	1.25	0.88	0.73	0.68	0.46	5673	3390.37	0.597632	-0.742671	1	1	1	TMT10plex; Deamidation (NQ)	55691
AMPN_RAT	Aminopeptidase N OS=Rattus norvegicus OX=10116 GN=Anpep PE=1 SV=2	15.68	5109	4775.6	5075.7	6669.8	7590.8	5853.5	1	0.93	0.99	1.31	1.49	1.15	4986.77	6704.7	1.3445	0.427068	10	8	8	TMT10plex; Deamidation (NQ); Oxidation (M)	109448
CHD8_RAT	Chromodomain-helicase-DNA-binding protein 8 OS=Rattus norvegicus OX=10116 GN=Chd8 PE=1 SV=2	15.66	4456.8	2623.8	2975.6	689.229	1329.6	1022.7	1	0.59	0.67	0.15	0.3	0.23	3352.07	1013.84	0.302453	-1.72522	0	1	1	TMT10plex	290691
TCPR1_RAT	Tectonin beta-propeller repeat-containing protein 1 OS=Rattus norvegicus OX=10116 GN=Tecpr1 PE=2 SV=1	15.66	8006.4	4072.4	5236.6	2315.4	2955.2	4241.7	1	0.51	0.65	0.29	0.37	0.53	5771.8	3170.77	0.549355	-0.86419	2	2	2	TMT10plex	130187
DNJA1_RAT	DnaJ homolog subfamily A member 1 OS=Rattus norvegicus OX=10116 GN=Dnaja1 PE=1 SV=1	15.64	50766	53929	51863	61336	55681	58344	1	1.06	1.02	1.21	1.1	1.15	52186	58453.7	1.1201	0.163631	4	2	2	Carbamidomethylation; TMT10plex; Deamidation (NQ)	44868
LIPR2_RAT	Pancreatic lipase-related protein 2 OS=Rattus norvegicus OX=10116 GN=Pnliprp2 PE=1 SV=1	15.64	4464.3	2998.7	5807.6	876.702	875.699	571.455	1	0.67	1.3	0.2	0.2	0.13	4423.53	774.619	0.175113	-2.51364	2	2	1	TMT10plex	52535
COBL_RAT	Protein cordon-bleu OS=Rattus norvegicus OX=10116 GN=Cobl PE=1 SV=1	15.63	10111	10503	8758.4	8127.4	6740	7283.8	1	1.04	0.87	0.8	0.67	0.72	9790.8	7383.73	0.75415	-0.407076	1	1	1	TMT10plex	122267
PLPL7_RAT	Patatin-like phospholipase domain-containing protein 7 OS=Rattus norvegicus OX=10116 GN=Pnpla7 PE=1 SV=2	15.62	61667	26210	38132	15406	20598	17182	1	0.43	0.62	0.25	0.33	0.28	42003	17728.7	0.422081	-1.24441	1	2	2	TMT10plex	150024
S22AC_RAT	Solute carrier family 22 member 12 OS=Rattus norvegicus OX=10116 GN=Slc22a12 PE=1 SV=1	15.58	10860	7688.6	10693	7110.3	6781.2	6304.4	1	0.71	0.98	0.65	0.62	0.58	9747.2	6731.97	0.690656	-0.53396	4	3	3	TMT10plex; Deamidation (NQ)	60245
PO5F2_RAT	POU domain class 5 transcription factor 2 OS=Rattus norvegicus OX=10116 GN=Pou5f2 PE=2 SV=2	15.55	4526.6	1549.1	1896.3	995.407	718.222	848.669	1	0.34	0.42	0.22	0.16	0.19	2657.33	854.099	0.321412	-1.6375	2	1	1	TMT10plex	37001
TENS4_RAT	Tensin-4 OS=Rattus norvegicus OX=10116 GN=Tns4 PE=2 SV=1	15.55	31186	23986	13760	8049	7204.6	5233.9	1	0.77	0.44	0.26	0.23	0.17	22977.3	6829.17	0.297213	-1.75043	3	3	3	Carbamidomethylation; TMT10plex; Deamidation (NQ); Oxidation (M)	77245
RBM48_RAT	RNA-binding protein 48 OS=Rattus norvegicus OX=10116 GN=Rbm48 PE=2 SV=1	15.54	67832	9430.2	12373	3520.2	3502.7	3395.5	1	0.14	0.18	0.05	0.05	0.05	29878.4	3472.8	0.116231	-3.10493	4	2	2	Carbamidomethylation; TMT10plex; Deamidation (NQ)	41863
SRY_RAT	Sex-determining region Y protein OS=Rattus norvegicus OX=10116 GN=Sry PE=1 SV=3	15.54	1095	546.683	546.29	289.17	386.52	244.151	1	0.5	0.5	0.26	0.35	0.22	729.325	306.614	0.420408	-1.25014	6	2	1	TMT10plex	20465
SC5A1_RAT	Sodium/glucose cotransporter 1 OS=Rattus norvegicus OX=10116 GN=Slc5a1 PE=2 SV=1	15.51	10925	6807.5	12622	5591	6670.1	6105.4	1	0.62	1.16	0.51	0.61	0.56	10118.2	6122.17	0.605067	-0.724834	1	1	1	TMT10plex	73066
MYO16_RAT	Unconventional myosin-XVI OS=Rattus norvegicus OX=10116 GN=Myo16 PE=1 SV=1	15.5	80260	58666	40377	27738	32236	30532	1	0.73	0.5	0.35	0.4	0.38	59767.7	30168.7	0.504766	-0.986314	2	7	6	Carbamidomethylation; TMT10plex; Deamidation (NQ)	210689
ACTS_RAT	Actin alpha skeletal muscle OS=Rattus norvegicus OX=10116 GN=Acta1 PE=1 SV=1	15.48	63324	34977	40292	15211	21107	12627	1	0.55	0.64	0.24	0.33	0.2	46197.7	16315	0.353156	-1.50162	31	38	14	Carbamidomethylation; TMT10plex; Deamidation (NQ); Oxidation (M)	42051
KLH36_RAT	Kelch-like protein 36 OS=Rattus norvegicus OX=10116 GN=Klhl36 PE=2 SV=1	15.44	24414	51557	30105	10166	14900	14056	1	2.11	1.23	0.42	0.61	0.58	35358.7	13040.7	0.368811	-1.43905	3	2	2	TMT10plex	69935
QORL2_RAT	Quinone oxidoreductase-like protein 2 OS=Rattus norvegicus OX=10116 PE=2 SV=1	15.44	22048	17888	23084	15624	14412	11260	1	0.81	1.05	0.71	0.65	0.51	21006.7	13765.3	0.655284	-0.609808	5	2	2	TMT10plex	37548
MPRD_RAT	Cation-dependent mannose-6-phosphate receptor OS=Rattus norvegicus OX=10116 GN=M6pr PE=1 SV=1	15.41	5300.5	4969.1	5434.1	2316.5	3076	2236.7	1	0.94	1.03	0.44	0.58	0.42	5234.57	2543.07	0.485822	-1.0415	3	1	1	TMT10plex	31095
CCDC8_RAT	Coiled-coil domain-containing protein 8 OS=Rattus norvegicus OX=10116 GN=Ccdc8 PE=1 SV=1	15.41	5300.5	4969.1	5434.1	2316.5	3076	2236.7	1	0.94	1.03	0.44	0.58	0.42	5234.57	2543.07	0.485822	-1.0415	1	1	1	TMT10plex	69589
PSB4_RAT	Proteasome subunit beta type-4 OS=Rattus norvegicus OX=10116 GN=Psmb4 PE=1 SV=2	15.39	16856	20364	25139	15872	14511	13396	1	1.21	1.49	0.94	0.86	0.79	20786.3	14593	0.702048	-0.510359	10	3	3	TMT10plex	29197
AASD1_RAT	Alanyl-tRNA editing protein Aarsd1 OS=Rattus norvegicus OX=10116 GN=Aarsd1 PE=1 SV=1	15.37	779.768	694.788	896.751	1320.5	1596.9	1475.9	1	0.89	1.15	1.69	2.05	1.89	790.436	1464.43	1.85269	0.889622	3	1	1	TMT10plex; Deamidation (NQ)	45093
TYB4_RAT	Thymosin beta-4 OS=Rattus norvegicus OX=10116 GN=Tmsb4x PE=1 SV=2	15.36	271470	195470	227490	150880	122820	154400	1	0.72	0.84	0.56	0.45	0.57	231477	142700	0.616477	-0.697881	18	2	2	TMT10plex	5053
NCMAP_RAT	Noncompact myelin-associated protein OS=Rattus norvegicus OX=10116 GN=Ncmap PE=1 SV=2	15.35	8548.6	6014.8	4482.8	1048.9	1260.3	850.182	1	0.7	0.52	0.12	0.15	0.1	6348.73	1053.13	0.16588	-2.59179	7	1	1	TMT10plex	10772
SYF1_RAT	Pre-mRNA-splicing factor SYF1 OS=Rattus norvegicus OX=10116 GN=Xab2 PE=2 SV=1	15.34	8548.7	3392.7	3094.9	1754.2	2191.6	1692.8	1	0.4	0.36	0.21	0.26	0.2	5012.1	1879.53	0.374999	-1.41504	1	1	1	TMT10plex; Deamidation (NQ)	99998
DHX40_RAT	Probable ATP-dependent RNA helicase DHX40 OS=Rattus norvegicus OX=10116 GN=Dhx40 PE=2 SV=1	15.33	28785	24081	24085	13965	6166.8	14476	1	0.84	0.84	0.49	0.21	0.5	25650.3	11535.9	0.449738	-1.15284	1	1	1	TMT10plex	88514
CERU_RAT	Ceruloplasmin OS=Rattus norvegicus OX=10116 GN=Cp PE=1 SV=3	15.31	2288100	2503400	2419200	2928200	3479700	3394100	1	1.09	1.06	1.28	1.52	1.48	2.40357e+06	3.26733e+06	1.35937	0.442937	68	157	155	Carbamidomethylation; TMT10plex; Deamidation (NQ); Oxidation (M)	120841
PO4F1_RAT	POU domain class 4 transcription factor 1 OS=Rattus norvegicus OX=10116 GN=Pou4f1 PE=2 SV=3	15.28	4901.5	3376.4	4643	2606	3418.8	2536.9	1	0.69	0.95	0.53	0.7	0.52	4306.97	2853.9	0.662624	-0.593737	2	1	1	TMT10plex	43290
CYC_RAT	Cytochrome c somatic OS=Rattus norvegicus OX=10116 GN=Cycs PE=1 SV=2	15.24	104480	81894	68629	44792	47344	28097	1	0.78	0.66	0.43	0.45	0.27	85001	40077.7	0.471496	-1.08468	39	5	5	TMT10plex; Oxidation (M)	11605
5E5_RAT	5E5 antigen OS=Rattus norvegicus OX=10116 PE=2 SV=1	15.23	41961	42792	36707	28714	27881	20980	1	1.02	0.87	0.68	0.66	0.5	40486.7	25858.3	0.638688	-0.646818	4	4	4	TMT10plex; Deamidation (NQ)	86831
SERC4_RAT	Serine incorporator 4 OS=Rattus norvegicus OX=10116 GN=Serinc4 PE=2 SV=2	15.23	2915.3	2534.6	2268.7	1988.1	2108.8	1552.5	1	0.87	0.78	0.68	0.72	0.53	2572.87	1883.13	0.73192	-0.450242	1	1	1	TMT10plex	54011
VWA1_RAT	von Willebrand factor A domain-containing protein 1 OS=Rattus norvegicus OX=10116 GN=Vwa1 PE=2 SV=1	15.2	110470	84326	83120	50690	76065	58842	1	0.76	0.75	0.46	0.69	0.53	92638.7	61865.7	0.667817	-0.582476	16	8	8	Carbamidomethylation; TMT10plex; Deamidation (NQ)	44832
CD2AP_RAT	CD2-associated protein OS=Rattus norvegicus OX=10116 GN=Cd2ap PE=1 SV=2	15.15	3766.1	1704.4	1863.1	667.195	849.18	574.077	1	0.45	0.49	0.18	0.23	0.15	2444.53	696.817	0.285051	-1.81071	1	1	1	TMT10plex; Deamidation (NQ)	70491
COE1_RAT	Transcription factor COE1 OS=Rattus norvegicus OX=10116 GN=Ebf1 PE=1 SV=2	15.14	7624.3	7797.4	8201.2	9872.6	16772	15176	1	1.02	1.08	1.29	2.2	1.99	7874.3	13940.2	1.77034	0.824028	2	1	1	TMT10plex; Deamidation (NQ)	63650
5HT1D_RAT	5-hydroxytryptamine receptor 1D OS=Rattus norvegicus OX=10116 GN=Htr1d PE=2 SV=1	15.1	95999	47461	51520	12509	21999	13322	1	0.49	0.54	0.13	0.23	0.14	64993.3	15943.3	0.245307	-2.02734	4	2	2	TMT10plex	41540
CORA1_RAT	Collagen alpha-1(XXVII) chain OS=Rattus norvegicus OX=10116 GN=Col27a1 PE=2 SV=1	15.07	197000	202900	166630	150290	125490	138480	1	1.03	0.85	0.76	0.64	0.7	188843	138087	0.731223	-0.451616	5	10	10	TMT10plex; Deamidation (NQ); Oxidation (M)	187810
IBP6_RAT	Insulin-like growth factor-binding protein 6 OS=Rattus norvegicus OX=10116 GN=Igfbp6 PE=1 SV=1	15.07	283090	240820	162500	102460	82384	77954	1	0.85	0.57	0.36	0.29	0.28	228803	87599.3	0.382859	-1.38512	45	11	11	Carbamidomethylation; TMT10plex; Deamidation (NQ)	24193
MYH3_RAT	Myosin-3 OS=Rattus norvegicus OX=10116 GN=Myh3 PE=3 SV=1	15.07	27232	19654	23086	11240	14731	12802	1	0.72	0.85	0.41	0.54	0.47	23324	12924.3	0.554122	-0.851725	3	47	8	TMT10plex; Deamidation (NQ)	223856
E41L1_RAT	Band 4.1-like protein 1 OS=Rattus norvegicus OX=10116 GN=Epb41l1 PE=1 SV=1	15.06	2661.4	2034.3	1720	1053.7	1497.8	1332.6	1	0.76	0.65	0.4	0.56	0.5	2138.57	1294.7	0.605405	-0.724026	2	2	2	TMT10plex	98243
ABCAH_RAT	ATP-binding cassette sub-family A member 17 OS=Rattus norvegicus OX=10116 GN=Abca17 PE=2 SV=1	15.05	6299.2	6058.8	9011.7	10295	10047	9479.9	1	0.96	1.43	1.63	1.59	1.5	7123.23	9940.63	1.39552	0.480806	1	3	3	Carbamidomethylation; TMT10plex; Deamidation (NQ)	199857
GRID2_RAT	Glutamate receptor ionotropic delta-2 OS=Rattus norvegicus OX=10116 GN=Grid2 PE=1 SV=2	15.03	9982.3	7284.1	8411.7	2409.1	2012.3	3614.2	1	0.73	0.84	0.24	0.2	0.36	8559.37	2678.53	0.312936	-1.67606	2	2	2	TMT10plex; Deamidation (NQ)	113259
DNAI4_RAT	Dynein axonemal intermediate chain 4 OS=Rattus norvegicus OX=10116 GN=Dnai4 PE=2 SV=1	14.98	44150	11373	13668	3511.5	5272.2	3821.7	1	0.26	0.31	0.08	0.12	0.09	23063.7	4201.8	0.182183	-2.45654	1	2	1	TMT10plex	90198
PTPRV_RAT	Receptor-type tyrosine-protein phosphatase V OS=Rattus norvegicus OX=10116 GN=Ptprv PE=1 SV=1	14.98	22877	16716	16930	13366	12975	11740	1	0.73	0.74	0.58	0.57	0.51	18841	12693.7	0.673726	-0.569767	3	5	5	TMT10plex; Deamidation (NQ); Oxidation (M)	187291
T2FA_RAT	General transcription factor IIF subunit 1 OS=Rattus norvegicus OX=10116 GN=Gtf2f1 PE=1 SV=1	14.9	8222	4377.1	4527.7	3633.2	2025.3	3260.7	1	0.53	0.55	0.44	0.25	0.4	5708.93	2973.07	0.520774	-0.941269	2	1	1	TMT10plex	57181
ARX_RAT	Homeobox protein ARX OS=Rattus norvegicus OX=10116 GN=Arx PE=2 SV=1	14.89	160430	116940	113290	54576	59998	55994	1	0.73	0.71	0.34	0.37	0.35	130220	56856	0.436615	-1.19557	12	10	9	TMT10plex; Deamidation (NQ)	58647
NCLN_RAT	Nicalin OS=Rattus norvegicus OX=10116 GN=Ncln PE=2 SV=1	14.89	20079	20360	24504	34790	31929	29767	1	1.01	1.22	1.73	1.59	1.48	21647.7	32162	1.4857	0.571146	1	1	1	TMT10plex	62992
KLH25_RAT	Kelch-like protein 25 OS=Rattus norvegicus OX=10116 GN=Klhl25 PE=2 SV=1	14.88	972.528	1191.3	1937.5	8412.6	2018.9	4765.9	1	1.22	1.99	8.65	2.08	4.9	1367.11	5065.8	3.70548	1.88966	3	2	2	TMT10plex; Oxidation (M)	65840
MADD_RAT	MAP kinase-activating death domain protein OS=Rattus norvegicus OX=10116 GN=Madd PE=1 SV=1	14.88	137820	53902	53106	29072	30500	34100	1	0.39	0.39	0.21	0.22	0.25	81609.3	31224	0.382603	-1.38608	3	5	5	Carbamidomethylation; TMT10plex; Deamidation (NQ)	177991
NPL_RAT	N-acetylneuraminate lyase OS=Rattus norvegicus OX=10116 GN=Npl PE=2 SV=1	14.86	10498	5263.4	3961.1	2261.7	3138	2600.3	1	0.5	0.38	0.22	0.3	0.25	6574.17	2666.67	0.405628	-1.30177	12	4	4	TMT10plex; Deamidation (NQ)	35115
CCD63_RAT	Coiled-coil domain-containing protein 63 OS=Rattus norvegicus OX=10116 GN=Ccdc63 PE=2 SV=1	14.82	1202.5	2544.5	8172.7	27841	27021	20744	1	2.12	6.8	23.15	22.47	17.25	3973.23	25202	6.34294	2.66515	2	1	1	TMT10plex	66108
SO1C1_RAT	Solute carrier organic anion transporter family member 1C1 OS=Rattus norvegicus OX=10116 GN=Slco1c1 PE=1 SV=1	14.82	5414.3	4040.4	1716.7	1019.3	830.645	1269.6	1	0.75	0.32	0.19	0.15	0.23	3723.8	1039.85	0.279244	-1.8404	1	1	1	TMT10plex	78627
RFX2_RAT	DNA-binding protein RFX2 OS=Rattus norvegicus OX=10116 GN=Rfx2 PE=1 SV=1	14.78	4552.8	6349.5	6304.1	7012.9	8157.4	7502.9	1	1.39	1.38	1.54	1.79	1.65	5735.47	7557.73	1.31772	0.398043	4	3	3	Carbamidomethylation; TMT10plex; Deamidation (NQ); Oxidation (M)	76537
CO5_RAT	Complement C5 OS=Rattus norvegicus OX=10116 GN=C5 PE=1 SV=3	14.75	581210	692460	654400	991450	993610	837190	1	1.19	1.13	1.71	1.71	1.44	642690	940750	1.46377	0.549688	40	92	89	Carbamidomethylation; TMT10plex; Deamidation (NQ); Oxidation (M)	189080
ZPI_RAT	Protein Z-dependent protease inhibitor OS=Rattus norvegicus OX=10116 GN=Serpina10 PE=2 SV=2	14.73	108900	123170	126910	148990	172690	142590	1	1.13	1.17	1.37	1.59	1.31	119660	154757	1.2933	0.371061	35	20	19	Carbamidomethylation; TMT10plex; Oxidation (M)	50244
FCHO2_RAT	F-BAR domain only protein 2 OS=Rattus norvegicus OX=10116 GN=Fcho2 PE=1 SV=1	14.72	6186.9	7018.8	6699.9	5450.8	4881.2	5033.4	1	1.13	1.08	0.88	0.79	0.81	6635.2	5121.8	0.771913	-0.373489	1	1	1	TMT10plex; Deamidation (NQ)	88712
NDUV2_RAT	NADH dehydrogenase [ubiquinone] flavoprotein 2 mitochondrial OS=Rattus norvegicus OX=10116 GN=Ndufv2 PE=1 SV=2	14.67	1374.7	1062.2	1968.2	5350.7	2222.7	7909.8	1	0.77	1.43	3.89	1.62	5.75	1468.37	5161.07	3.51484	1.81346	3	1	1	TMT10plex	27378
ATIF1_RAT	ATPase inhibitor mitochondrial OS=Rattus norvegicus OX=10116 GN=Atp5if1 PE=3 SV=2	14.66	14988	15587	11629	7436.2	9304.1	4781	1	1.04	0.78	0.5	0.62	0.32	14068	7173.77	0.509935	-0.971615	29	3	3	TMT10plex; Oxidation (M)	12248
BRCA1_RAT	Breast cancer type 1 susceptibility protein homolog OS=Rattus norvegicus OX=10116 GN=Brca1 PE=1 SV=1	14.65	40055	13275	10021	3804.3	5048	5169.8	1	0.33	0.25	0.09	0.13	0.13	21117	4674.03	0.22134	-2.17566	2	4	4	TMT10plex; Deamidation (NQ)	199885
MUSK_RAT	Muscle skeletal receptor tyrosine protein kinase OS=Rattus norvegicus OX=10116 GN=Musk PE=1 SV=1	14.63	22065	16669	13959	9727.1	13545	8356	1	0.76	0.63	0.44	0.61	0.38	17564.3	10542.7	0.600233	-0.736404	3	3	3	TMT10plex; Deamidation (NQ)	96822
T22D1_RAT	TSC22 domain family protein 1 OS=Rattus norvegicus OX=10116 GN=Tsc22d1 PE=2 SV=1	14.6	13747	20092	26045	54459	33125	39580	1	1.46	1.89	3.96	2.41	2.88	19961.3	42388	2.12351	1.08645	38	6	6	TMT10plex; Oxidation (M)	15583
AKAP1_RAT	A-kinase anchor protein 1 mitochondrial OS=Rattus norvegicus OX=10116 GN=Akap1 PE=1 SV=1	14.56	5262.4	5774.4	5904.9	6954.5	7804.1	5951.9	1	1.1	1.12	1.32	1.48	1.13	5647.23	6903.5	1.22246	0.289784	1	1	1	TMT10plex	91747
FA89A_RAT	Protein FAM89A OS=Rattus norvegicus OX=10116 GN=Fam89a PE=2 SV=1	14.55	1707.6	1285.4	612.558	288.96	466.332	460.439	1	0.75	0.36	0.17	0.27	0.27	1201.85	405.244	0.337183	-1.5684	5	1	1	TMT10plex; Oxidation (M)	18593
YBOX1_RAT	Y-box-binding protein 1 OS=Rattus norvegicus OX=10116 GN=Ybx1 PE=2 SV=3	14.52	4832.7	5927	5590.4	4746.9	4491.6	3650.3	1	1.23	1.16	0.98	0.93	0.76	5450.03	4296.27	0.788301	-0.343182	29	8	6	TMT10plex; Deamidation (NQ)	35730
PFKAM_RAT	ATP-dependent 6-phosphofructokinase muscle type OS=Rattus norvegicus OX=10116 GN=Pfkm PE=1 SV=3	14.51	164210	144320	107080	78270	87588	66801	1	0.88	0.65	0.48	0.53	0.41	138537	77553	0.559801	-0.837013	18	21	16	Carbamidomethylation; TMT10plex; Deamidation (NQ); Oxidation (M)	85560
PDLI5_RAT	PDZ and LIM domain protein 5 OS=Rattus norvegicus OX=10116 GN=Pdlim5 PE=1 SV=2	14.5	210440	126500	97834	76190	68998	77119	1	0.6	0.46	0.36	0.33	0.37	144925	74102.3	0.511316	-0.967712	28	18	17	Carbamidomethylation; TMT10plex; Deamidation (NQ); Oxidation (M)	63201
CBR1_RAT	Carbonyl reductase [NADPH] 1 OS=Rattus norvegicus OX=10116 GN=Cbr1 PE=1 SV=2	14.44	65317	50824	55018	42327	41298	41450	1	0.78	0.84	0.65	0.63	0.63	57053	41691.7	0.730753	-0.452544	43	13	13	Carbamidomethylation; TMT10plex; Oxidation (M)	30578
SMPX_RAT	Small muscular protein OS=Rattus norvegicus OX=10116 GN=Smpx PE=1 SV=1	14.44	64359	24161	17067	11416	13608	8512.5	1	0.38	0.27	0.18	0.21	0.13	35195.7	11178.8	0.31762	-1.65463	48	6	6	TMT10plex	9121
SRSF2_RAT	Serine/arginine-rich splicing factor 2 OS=Rattus norvegicus OX=10116 GN=Srsf2 PE=1 SV=3	14.43	26278	22793	24847	19990	17115	19645	1	0.87	0.95	0.76	0.65	0.75	24639.3	18916.7	0.767743	-0.381305	14	5	4	TMT10plex	25476
CKLF_RAT	Chemokine-like factor OS=Rattus norvegicus OX=10116 GN=Cklf PE=2 SV=1	14.42	146300	109370	66736	25339	39336	44884	1	0.75	0.46	0.17	0.27	0.31	107469	36519.7	0.339817	-1.55717	6	1	1	TMT10plex; Deamidation (NQ)	16855
PEBP1_RAT	Phosphatidylethanolamine-binding protein 1 OS=Rattus norvegicus OX=10116 GN=Pebp1 PE=1 SV=3	14.41	245410	275170	277170	224700	170000	184100	1	1.12	1.13	0.92	0.69	0.75	265917	192933	0.725541	-0.462872	76	25	24	Carbamidomethylation; TMT10plex; Deamidation (NQ); Oxidation (M)	20801
PUF60_RAT	Poly(U)-binding-splicing factor PUF60 OS=Rattus norvegicus OX=10116 GN=Puf60 PE=2 SV=2	14.4	5545.2	5757.6	4927.3	3693.7	4028	3601.7	1	1.04	0.89	0.67	0.73	0.65	5410.03	3774.47	0.697679	-0.519365	5	4	4	TMT10plex; Deamidation (NQ); Oxidation (M)	60249
TRXR1_RAT	Thioredoxin reductase 1 cytoplasmic OS=Rattus norvegicus OX=10116 GN=Txnrd1 PE=1 SV=5	14.38	63561	57748	41955	28125	35708	29444	1	0.91	0.66	0.44	0.56	0.46	54421.3	31092.3	0.571326	-0.807613	14	8	8	TMT10plex	54671
TUB_RAT	Tubby protein homolog OS=Rattus norvegicus OX=10116 GN=Tub PE=2 SV=1	14.38	30737	16255	30315	13409	19764	7043.3	1	0.53	0.99	0.44	0.64	0.23	25769	13405.4	0.520216	-0.942819	3	2	2	TMT10plex	55318
CSTN2_RAT	Calsyntenin-2 OS=Rattus norvegicus OX=10116 GN=Clstn2 PE=2 SV=1	14.37	156680	101110	48829	30459	35546	32474	1	0.65	0.31	0.19	0.23	0.21	102206	32826.3	0.321177	-1.63856	6	8	7	TMT10plex; Deamidation (NQ)	107729
SBP1_RAT	Methanethiol oxidase OS=Rattus norvegicus OX=10116 GN=Selenbp1 PE=1 SV=1	14.34	387190	322900	382140	242410	304400	253980	1	0.83	0.99	0.63	0.79	0.66	364077	266930	0.73317	-0.447781	51	29	28	Carbamidomethylation; TMT10plex; Deamidation (NQ); Oxidation (M)	52532
FKB1A_RAT	Peptidyl-prolyl cis-trans isomerase FKBP1A OS=Rattus norvegicus OX=10116 GN=Fkbp1a PE=1 SV=3	14.34	3448.4	3498.7	3764.7	3143.4	2693.8	2292.6	1	1.01	1.09	0.91	0.78	0.66	3570.6	2709.93	0.758957	-0.397909	21	3	3	TMT10plex; Oxidation (M)	11923
ARHG2_RAT	Rho guanine nucleotide exchange factor 2 OS=Rattus norvegicus OX=10116 GN=Arhgef2 PE=1 SV=1	14.34	1280.7	1438.4	1694.1	2154.9	2329.3	2342.8	1	1.12	1.32	1.68	1.82	1.83	1471.07	2275.67	1.54695	0.629427	2	2	2	TMT10plex; Oxidation (M)	111909
FIBA_RAT	Fibrinogen alpha chain OS=Rattus norvegicus OX=10116 GN=Fga PE=1 SV=3	14.33	381000	512760	603320	1668400	1402600	1079600	1	1.35	1.58	4.38	3.68	2.83	499027	1.38353e+06	2.77246	1.47117	56	60	60	Carbamidomethylation; TMT10plex; Deamidation (NQ); Oxidation (M)	86686
S12A5_RAT	Solute carrier family 12 member 5 OS=Rattus norvegicus OX=10116 GN=Slc12a5 PE=1 SV=2	14.32	6963.8	3800.7	2866.1	2177.1	2436.2	1599	1	0.55	0.41	0.31	0.35	0.23	4543.53	2070.77	0.455761	-1.13365	1	2	2	TMT10plex	126246
GSHR_RAT	Glutathione reductase (Fragment) OS=Rattus norvegicus OX=10116 GN=Gsr PE=2 SV=2	14.3	9336	7600.4	7643.3	6264.7	6144.8	5172.6	1	0.81	0.82	0.67	0.66	0.55	8193.23	5860.7	0.71531	-0.48336	12	4	4	TMT10plex; Deamidation (NQ)	46301
CN37_RAT	2' 3'-cyclic-nucleotide 3'-phosphodiesterase OS=Rattus norvegicus OX=10116 GN=Cnp PE=1 SV=2	14.28	0	0	0	419.026	169.789	271.088	-	-	-	256	256	256	0	286.634	#DIV/0!	#DIV/0!	2	1	1	Carbamidomethylation; TMT10plex	47268
XBP1_RAT	X-box-binding protein 1 OS=Rattus norvegicus OX=10116 GN=Xbp1 PE=2 SV=1	14.22	13962	6296.4	8919.3	2430.2	4774.5	2965.7	1	0.45	0.64	0.17	0.34	0.21	9725.9	3390.13	0.348568	-1.52049	3	1	1	TMT10plex	29665
SNUT1_RAT	U4/U6.U5 tri-snRNP-associated protein 1 OS=Rattus norvegicus OX=10116 GN=Sart1 PE=1 SV=1	14.21	106710	77382	58159	27475	39812	46253	1	0.73	0.55	0.26	0.37	0.43	80750.3	37846.7	0.468687	-1.0933	3	5	3	TMT10plex; Oxidation (M)	91011
ASIC4_RAT	Acid-sensing ion channel 4 OS=Rattus norvegicus OX=10116 GN=Asic4 PE=2 SV=1	14.19	2352.7	4064.8	4384.4	8032.7	6800.4	8887.8	1	1.73	1.86	3.41	2.89	3.78	3600.63	7906.97	2.19599	1.13487	1	1	1	TMT10plex	59325
ASB2_RAT	Ankyrin repeat and SOCS box protein 2 OS=Rattus norvegicus OX=10116 GN=Asb2 PE=2 SV=1	14.19	298630	340880	215860	357050	418240	491020	1	1.14	0.72	1.2	1.4	1.64	285123	422103	1.48042	0.56601	3	3	3	TMT10plex; Deamidation (NQ)	70205
GCSH_RAT	Glycine cleavage system H protein mitochondrial OS=Rattus norvegicus OX=10116 GN=Gcsh PE=2 SV=1	14.18	35197	30120	28345	21066	30633	15917	1	0.86	0.81	0.6	0.87	0.45	31220.7	22538.7	0.721915	-0.470099	10	2	2	Carbamidomethylation; TMT10plex	18485
HSPB1_RAT	Heat shock protein beta-1 OS=Rattus norvegicus OX=10116 GN=Hspb1 PE=1 SV=1	14.17	44031	19597	19939	19463	15509	9740	1	0.45	0.45	0.44	0.35	0.22	27855.7	14904	0.535044	-0.902271	25	5	5	TMT10plex	22893
INO1_RAT	Inositol-3-phosphate synthase 1 OS=Rattus norvegicus OX=10116 GN=Isyna1 PE=3 SV=2	14.17	412050	423540	382180	308910	217650	252490	1	1.03	0.93	0.75	0.53	0.61	405923	259683	0.639735	-0.644454	45	30	30	Carbamidomethylation; TMT10plex; Deamidation (NQ); Oxidation (M)	60884
PACS1_RAT	Phosphofurin acidic cluster sorting protein 1 OS=Rattus norvegicus OX=10116 GN=Pacs1 PE=1 SV=1	14.17	6718.2	4768.5	5096.2	2946.4	3645.4	3369.3	1	0.71	0.76	0.44	0.54	0.5	5527.63	3320.37	0.600685	-0.735319	4	4	4	Carbamidomethylation; TMT10plex; Deamidation (NQ)	104700
STAG3_RAT	Cohesin subunit SA-3 OS=Rattus norvegicus OX=10116 GN=Stag3 PE=2 SV=1	14.13	21892	19713	13594	4598.1	9127.9	5616.9	1	0.9	0.62	0.21	0.42	0.26	18399.7	6447.63	0.350421	-1.51284	1	2	2	TMT10plex; Deamidation (NQ)	141951
IFRD1_RAT	Interferon-related developmental regulator 1 OS=Rattus norvegicus OX=10116 GN=Ifrd1 PE=2 SV=1	14.13	1189.7	791.354	528.9	305.844	385.036	275.211	1	0.67	0.44	0.26	0.32	0.23	836.651	322.03	0.384904	-1.37743	2	1	1	TMT10plex	49783
RM03_RAT	39S ribosomal protein L3 mitochondrial OS=Rattus norvegicus OX=10116 GN=Mrpl3 PE=2 SV=1	14.11	14926	16747	14141	11729	11546	10334	1	1.12	0.95	0.79	0.77	0.69	15271.3	11203	0.733597	-0.446941	3	1	1	TMT10plex	38253
LANC1_RAT	Glutathione S-transferase LANCL1 OS=Rattus norvegicus OX=10116 GN=Lancl1 PE=1 SV=2	14.11	6912.8	5057.5	7512.7	4627.5	5195.1	3569.1	1	0.73	1.09	0.67	0.75	0.52	6494.33	4463.9	0.687353	-0.540877	2	1	1	Carbamidomethylation; TMT10plex	45240
PAI2_RAT	Plasminogen activator inhibitor 2 type A OS=Rattus norvegicus OX=10116 GN=Serpinb2 PE=2 SV=1	14.07	6313.5	7207.2	8236.6	34640	11728	21379	1	1.14	1.3	5.49	1.86	3.39	7252.43	22582.3	3.11376	1.63866	8	4	4	TMT10plex; Oxidation (M)	47248
PDK4_RAT	[Pyruvate dehydrogenase (acetyl-transferring)] kinase isozyme 4 mitochondrial OS=Rattus norvegicus OX=10116 GN=Pdk4 PE=1 SV=1	14.06	2718.6	2512.8	1932.4	1891	1836	1580.3	1	0.92	0.71	0.7	0.68	0.58	2387.93	1769.1	0.74085	-0.432747	2	1	1	Carbamidomethylation; TMT10plex	46679
VATC1_RAT	V-type proton ATPase subunit C 1 OS=Rattus norvegicus OX=10116 GN=Atp6v1c1 PE=1 SV=1	14.06	46711	31297	28392	18974	22108	20153	1	0.67	0.61	0.41	0.47	0.43	35466.7	20411.7	0.575517	-0.79707	8	4	4	Carbamidomethylation; TMT10plex; Deamidation (NQ)	43901
SMCA4_RAT	Transcription activator BRG1 OS=Rattus norvegicus OX=10116 GN=Smarca4 PE=1 SV=1	14.05	5784.8	6080.1	5882.1	2327.9	2993.4	2393	1	1.05	1.02	0.4	0.52	0.41	5915.67	2571.43	0.434682	-1.20197	1	3	3	TMT10plex; Deamidation (NQ)	181426
SPAT7_RAT	Spermatogenesis-associated protein 7 homolog OS=Rattus norvegicus OX=10116 GN=Spata7 PE=2 SV=1	14.04	1891.9	1462.8	1206.5	797.972	858.515	845.641	1	0.77	0.64	0.42	0.45	0.45	1520.4	834.043	0.548568	-0.866257	2	1	1	TMT10plex	59983
XKR4_RAT	XK-related protein 4 OS=Rattus norvegicus OX=10116 GN=Xkr4 PE=2 SV=1	14.03	16588	16523	18187	6574.9	10554	8121.6	1	1	1.1	0.4	0.64	0.49	17099.3	8416.83	0.492232	-1.02259	1	1	1	TMT10plex; Deamidation (NQ)	72716
CO1A1_RAT	Collagen alpha-1(I) chain OS=Rattus norvegicus OX=10116 GN=Col1a1 PE=1 SV=5	14.02	1145100	990540	695610	446650	459550	457300	1	0.87	0.61	0.39	0.4	0.4	943750	454500	0.481589	-1.05412	35	83	70	Carbamidomethylation; TMT10plex; Deamidation (NQ); Oxidation (M)	137954
IGG2A_RAT	Ig gamma-2A chain C region OS=Rattus norvegicus OX=10116 GN=Igg-2a PE=1 SV=1	14.02	3254800	2950800	2819900	4730100	3243600	4310400	1	0.91	0.87	1.45	1	1.32	3008500	4094700	1.36104	0.444713	59	108	54	Carbamidomethylation; TMT10plex; Deamidation (NQ); Oxidation (M)	35186
GOGA4_RAT	Golgin subfamily A member 4 OS=Rattus norvegicus OX=10116 GN=Golga4 PE=1 SV=2	14	56123	38920	41543	27303	39783	22868	1	0.69	0.74	0.49	0.71	0.41	45528.7	29984.7	0.658589	-0.60255	2	6	6	Carbamidomethylation; TMT10plex; Deamidation (NQ)	260188
MAVS_RAT	Mitochondrial antiviral-signaling protein OS=Rattus norvegicus OX=10116 GN=Mavs PE=1 SV=1	13.98	2339.8	925.228	1150	640.82	788.869	499.169	1	0.4	0.49	0.27	0.34	0.21	1471.68	642.953	0.436885	-1.19468	2	1	1	Carbamidomethylation; TMT10plex	53805
BAALC_RAT	Brain and acute leukemia cytoplasmic protein OS=Rattus norvegicus OX=10116 GN=Baalc PE=1 SV=3	13.96	9590.9	8737.4	9345.6	7517.6	8624.9	6906.5	1	0.91	0.97	0.78	0.9	0.72	9224.63	7683	0.832879	-0.263822	6	1	1	TMT10plex	15475
SMC1A_RAT	Structural maintenance of chromosomes protein 1A OS=Rattus norvegicus OX=10116 GN=Smc1a PE=1 SV=1	13.96	11787	8653.7	8594.7	4302.6	7876.7	5180.2	1	0.73	0.73	0.37	0.67	0.44	9678.47	5786.5	0.597874	-0.742088	3	6	5	TMT10plex; Oxidation (M)	143205
NLRX1_RAT	NLR family member X1 OS=Rattus norvegicus OX=10116 GN=Nlrx1 PE=2 SV=1	13.93	3770.7	2798.9	1819	785.006	874.982	684.456	1	0.74	0.48	0.21	0.23	0.18	2796.2	781.481	0.27948	-1.83918	1	1	1	TMT10plex	107590
STPAP_RAT	Speckle targeted PIP5K1A-regulated poly(A) polymerase OS=Rattus norvegicus OX=10116 GN=Tut1 PE=1 SV=1	13.93	82833	90209	90910	100250	95190	91540	1	1.09	1.1	1.21	1.15	1.11	87984	95660	1.08724	0.120675	3	3	3	TMT10plex	94378
KCC2G_RAT	Calcium/calmodulin-dependent protein kinase type II subunit gamma OS=Rattus norvegicus OX=10116 GN=Camk2g PE=1 SV=1	13.91	16476	17903	15356	12862	12594	11255	1	1.09	0.93	0.78	0.76	0.68	16578.3	12237	0.738132	-0.438049	7	10	4	Carbamidomethylation; TMT10plex; Deamidation (NQ)	59038
CLUA1_RAT	Clusterin-associated protein 1 OS=Rattus norvegicus OX=10116 GN=Cluap1 PE=1 SV=1	13.9	1721.8	1362.9	1165.7	1550.8	2488.4	1843.9	1	0.79	0.68	0.9	1.45	1.07	1416.8	1961.03	1.38413	0.468978	2	1	1	TMT10plex	46572
AL1A1_RAT	Aldehyde dehydrogenase 1A1 OS=Rattus norvegicus OX=10116 GN=Aldh1a1 PE=1 SV=3	13.89	12785	12306	14713	6945.2	6519.8	4262.5	1	0.96	1.15	0.54	0.51	0.33	13268	5909.17	0.44537	-1.16692	3	11	2	TMT10plex	54459
ENSA_RAT	Alpha-endosulfine OS=Rattus norvegicus OX=10116 GN=Ensa PE=1 SV=1	13.89	24924	23753	23144	22204	22137	22243	1	0.95	0.93	0.89	0.89	0.89	23940.3	22194.7	0.927083	-0.10923	19	5	3	TMT10plex	13335
CGL_RAT	Cystathionine gamma-lyase OS=Rattus norvegicus OX=10116 GN=Cth PE=1 SV=2	13.88	70991	49600	50532	27223	31234	42294	1	0.7	0.71	0.38	0.44	0.6	57041	33583.7	0.588764	-0.76424	2	1	1	TMT10plex	43605
CNTP1_RAT	Contactin-associated protein 1 OS=Rattus norvegicus OX=10116 GN=Cntnap1 PE=1 SV=1	13.86	2155.1	3476	3839.5	8101.5	8492.4	7091.2	1	1.61	1.78	3.76	3.94	3.29	3156.87	7895.03	2.50091	1.32245	2	3	3	Carbamidomethylation; TMT10plex; Oxidation (M)	155868
NSMF_RAT	NMDA receptor synaptonuclear signaling and neuronal migration factor OS=Rattus norvegicus OX=10116 GN=Nsmf PE=1 SV=1	13.86	25091	12505	13337	4039.3	10397	3518.9	1	0.5	0.53	0.16	0.41	0.14	16977.7	5985.07	0.352526	-1.5042	3	2	2	TMT10plex	60282
MADCA_RAT	Mucosal addressin cell adhesion molecule 1 OS=Rattus norvegicus OX=10116 GN=Madcam1 PE=2 SV=1	13.85	86489	101080	129700	122500	146700	145440	1	1.17	1.5	1.42	1.7	1.68	105756	138213	1.3069	0.386153	4	2	2	TMT10plex	42507
SO4C1_RAT	Solute carrier organic anion transporter family member 4C1 OS=Rattus norvegicus OX=10116 GN=Slco4c1 PE=1 SV=1	13.84	2896.8	2309.9	8261.7	16980	18262	17320	1	0.8	2.85	5.86	6.3	5.98	4489.47	17520.7	3.90262	1.96444	1	1	1	TMT10plex	78655
CAPG_RAT	Macrophage-capping protein OS=Rattus norvegicus OX=10116 GN=Capg PE=1 SV=1	13.83	84621	49123	37596	30275	28236	27655	1	0.58	0.44	0.36	0.33	0.33	57113.3	28722	0.502895	-0.991671	29	9	8	TMT10plex; Deamidation (NQ)	38799
IPP2_RAT	Protein phosphatase inhibitor 2 OS=Rattus norvegicus OX=10116 GN=Ppp1r2 PE=1 SV=2	13.83	20141	20831	19354	17410	17299	14705	1	1.03	0.96	0.86	0.86	0.73	20108.7	16471.3	0.819116	-0.28786	16	3	3	TMT10plex	23071
EI2BA_RAT	Translation initiation factor eIF-2B subunit alpha OS=Rattus norvegicus OX=10116 GN=Eif2b1 PE=2 SV=1	13.79	2973.3	2427.5	1533.4	1116.1	1201.3	1762.7	1	0.82	0.52	0.38	0.4	0.59	2311.4	1360.03	0.588402	-0.765125	3	1	1	TMT10plex	33678
MUG2_RAT	Murinoglobulin-2 OS=Rattus norvegicus OX=10116 GN=Mug2 PE=1 SV=1	13.77	51687	46318	51344	91530	123480	80371	1	0.9	0.99	1.77	2.39	1.55	49783	98460.3	1.97779	0.983889	8	252	15	Carbamidomethylation; TMT10plex; Deamidation (NQ); Oxidation (M)	161588
GA2L2_RAT	GAS2-like protein 2 OS=Rattus norvegicus OX=10116 GN=Gas2l2 PE=1 SV=1	13.75	8942.7	10046	10714	14498	12597	12090	1	1.12	1.2	1.62	1.41	1.35	9900.9	13061.7	1.31924	0.399707	1	1	1	TMT10plex	94280
NEDD8_RAT	NEDD8 OS=Rattus norvegicus OX=10116 GN=Nedd8 PE=1 SV=1	13.75	27564	12598	11122	7619.6	6548.4	6184.6	1	0.46	0.4	0.28	0.24	0.22	17094.7	6784.2	0.396861	-1.3333	25	2	2	TMT10plex	8972
IGG2B_RAT	Ig gamma-2B chain C region OS=Rattus norvegicus OX=10116 GN=Igh-1a PE=1 SV=1	13.72	1661400	1848500	1277900	3012700	3144400	2146900	1	1.11	0.77	1.81	1.89	1.29	1.59593e+06	2768000	1.73441	0.794444	50	66	37	Carbamidomethylation; TMT10plex; Deamidation (NQ); Oxidation (M)	36497
VPS54_RAT	Vacuolar protein sorting-associated protein 54 OS=Rattus norvegicus OX=10116 GN=Vps54 PE=2 SV=1	13.72	9913.3	9196.7	9073.8	8278.5	8923.6	7193.1	1	0.93	0.92	0.84	0.9	0.73	9394.6	8131.73	0.865575	-0.208269	1	1	1	TMT10plex	108842
MEN1_RAT	Menin OS=Rattus norvegicus OX=10116 GN=Men1 PE=1 SV=1	13.71	3248.1	3652.7	2964.6	1455.2	1764	1538.6	1	1.12	0.91	0.45	0.54	0.47	3288.47	1585.93	0.482271	-1.05208	1	1	1	TMT10plex; Deamidation (NQ)	67335
KCC1G_RAT	Calcium/calmodulin-dependent protein kinase type 1G OS=Rattus norvegicus OX=10116 GN=Camk1g PE=2 SV=1	13.66	34642	25949	36126	17280	23842	28226	1	0.75	1.04	0.5	0.69	0.81	32239	23116	0.71702	-0.479915	2	1	1	TMT10plex	53179
CO2A1_RAT	Collagen alpha-1(II) chain OS=Rattus norvegicus OX=10116 GN=Col2a1 PE=1 SV=2	13.64	82397	41417	34851	17475	25949	16286	1	0.5	0.42	0.21	0.31	0.2	52888.3	19903.3	0.376327	-1.40994	4	17	7	TMT10plex	134570
RD23B_RAT	UV excision repair protein RAD23 homolog B OS=Rattus norvegicus OX=10116 GN=Rad23b PE=1 SV=1	13.61	97262	90886	97371	79878	75291	58955	1	0.93	1	0.82	0.77	0.61	95173	71374.7	0.749947	-0.41514	16	8	8	TMT10plex	43497
TR124_RAT	Taste receptor type 2 member 124 OS=Rattus norvegicus OX=10116 GN=Tas2r124 PE=3 SV=1	13.6	14197	15627	14654	18320	17179	17955	1	1.1	1.03	1.29	1.21	1.26	14826	17818	1.20181	0.265206	5	2	2	TMT10plex	35786
NUMB_RAT	Protein numb homolog OS=Rattus norvegicus OX=10116 GN=Numb PE=1 SV=2	13.59	7084.6	4061.4	3618.5	2592.4	2878.3	2056.5	1	0.57	0.51	0.37	0.41	0.29	4921.5	2509.07	0.509817	-0.971947	2	3	2	TMT10plex	70596
MRP5_RAT	ATP-binding cassette sub-family C member 5 OS=Rattus norvegicus OX=10116 GN=Abcc5 PE=2 SV=2	13.56	3239.3	1082.8	647.699	167.242	348.681	160.033	1	0.33	0.2	0.05	0.11	0.05	1656.6	225.319	0.136013	-2.87819	1	1	1	TMT10plex	160513
TRH_RAT	Pro-thyrotropin-releasing hormone OS=Rattus norvegicus OX=10116 GN=Trh PE=1 SV=1	13.56	50145	27608	23377	10220	10278	9565.5	1	0.55	0.47	0.2	0.2	0.19	33710	10021.2	0.297276	-1.75013	13	4	4	TMT10plex	29284
S35G3_RAT	Solute carrier family 35 member G3 OS=Rattus norvegicus OX=10116 GN=Slc35g3 PE=2 SV=1	13.56	16968	8640.2	9913.4	2824.5	7257.1	3597.6	1	0.51	0.58	0.17	0.43	0.21	11840.5	4559.73	0.385095	-1.37671	2	2	1	TMT10plex	35687
ALDR_RAT	Aldo-keto reductase family 1 member B1 OS=Rattus norvegicus OX=10116 GN=Akr1b1 PE=1 SV=3	13.54	178330	129210	154800	96906	91687	68116	1	0.72	0.87	0.54	0.51	0.38	154113	85569.7	0.555239	-0.84882	40	15	15	Carbamidomethylation; TMT10plex; Oxidation (M)	35797
CC134_RAT	Coiled-coil domain-containing protein 134 OS=Rattus norvegicus OX=10116 GN=Ccdc134 PE=2 SV=1	13.53	49501	56093	69272	73672	93544	87314	1	1.13	1.4	1.49	1.89	1.76	58288.7	84843.3	1.45557	0.541586	14	4	4	TMT10plex; Deamidation (NQ)	26437
TBC12_RAT	TBC1 domain family member 12 OS=Rattus norvegicus OX=10116 GN=Tbc1d12 PE=3 SV=1	13.52	2584.6	1753	1753.1	1207.2	1156.1	1002.4	1	0.68	0.68	0.47	0.45	0.39	2030.23	1121.9	0.552597	-0.855701	1	2	1	TMT10plex	76674
CAST1_RAT	Cytosolic arginine sensor for mTORC1 subunit 1 OS=Rattus norvegicus OX=10116 GN=Castor1 PE=2 SV=1	13.51	2238.3	1366.7	2324.3	3371	3129.3	3243.2	1	0.61	1.04	1.51	1.4	1.45	1976.43	3247.83	1.64328	0.716578	2	1	1	TMT10plex	36476
DEND_RAT	Dendrin OS=Rattus norvegicus OX=10116 GN=Ddn PE=1 SV=3	13.5	10142	6919.5	7013.6	4688.8	6271.3	5655.9	1	0.68	0.69	0.46	0.62	0.56	8025.03	5538.67	0.690174	-0.534969	4	3	3	Carbamidomethylation; TMT10plex	76004
DUT_RAT	Deoxyuridine 5'-triphosphate nucleotidohydrolase OS=Rattus norvegicus OX=10116 GN=Dut PE=2 SV=3	13.5	5518.8	6836.9	7435	8635.3	9014.2	8448.6	1	1.24	1.35	1.56	1.63	1.53	6596.9	8699.37	1.31871	0.399122	4	1	1	TMT10plex	22003
MP2K1_RAT	Dual specificity mitogen-activated protein kinase kinase 1 OS=Rattus norvegicus OX=10116 GN=Map2k1 PE=1 SV=2	13.5	8197	7894.6	5811.1	6252	5020.3	4341.3	1	0.96	0.71	0.76	0.61	0.53	7300.9	5204.53	0.712862	-0.488306	5	2	2	TMT10plex	43465
PPP5_RAT	Serine/threonine-protein phosphatase 5 OS=Rattus norvegicus OX=10116 GN=Ppp5c PE=1 SV=1	13.5	48616	31760	38152	27013	32638	25944	1	0.65	0.78	0.56	0.67	0.53	39509.3	28531.7	0.72215	-0.469629	15	9	9	Carbamidomethylation; TMT10plex	56917
HPIP_RAT	Host cell factor C1 regulator 1 OS=Rattus norvegicus OX=10116 GN=Hcfc1r1 PE=3 SV=2	13.49	1362.6	2103.9	2010.7	687.533	833.003	819.142	1	1.54	1.48	0.5	0.61	0.6	1825.73	779.893	0.427167	-1.22713	6	1	1	TMT10plex; Oxidation (M)	12991
C5AR2_RAT	C5a anaphylatoxin chemotactic receptor 2 OS=Rattus norvegicus OX=10116 GN=C5ar2 PE=1 SV=1	13.47	12465	13180	15913	23955	22510	19813	1	1.06	1.28	1.92	1.81	1.59	13852.7	22092.7	1.59483	0.673404	2	1	1	TMT10plex; Deamidation (NQ)	38123
SYNP2_RAT	Synaptopodin-2 OS=Rattus norvegicus OX=10116 GN=Synpo2 PE=1 SV=2	13.47	38391	44386	41886	21084	27502	20867	1	1.16	1.09	0.55	0.72	0.54	41554.3	23151	0.557126	-0.843924	4	6	6	TMT10plex; Deamidation (NQ)	136025
BRSK2_RAT	Serine/threonine-protein kinase BRSK2 OS=Rattus norvegicus OX=10116 GN=Brsk2 PE=1 SV=1	13.46	28381	22194	15799	13476	13195	11914	1	0.78	0.56	0.47	0.46	0.42	22124.7	12861.7	0.581327	-0.782578	2	2	2	TMT10plex; Deamidation (NQ)	81455
TRIM3_RAT	Tripartite motif-containing protein 3 OS=Rattus norvegicus OX=10116 GN=Trim3 PE=1 SV=1	13.46	2714.1	1658.3	1508.1	778.893	1536.6	1027.1	1	0.61	0.56	0.29	0.57	0.38	1960.17	1114.2	0.56842	-0.814971	1	3	1	TMT10plex; Oxidation (M)	80796
NEST_RAT	Nestin OS=Rattus norvegicus OX=10116 GN=Nes PE=1 SV=2	13.45	318090	181390	94873	58262	67316	54702	1	0.57	0.3	0.18	0.21	0.17	198118	60093.3	0.303321	-1.72108	5	13	13	Carbamidomethylation; TMT10plex; Deamidation (NQ)	208795
TAF1C_RAT	TATA box-binding protein-associated factor RNA polymerase I subunit C OS=Rattus norvegicus OX=10116 GN=Taf1c PE=2 SV=1	13.45	4782.3	4538.2	11907	13464	11930	16777	1	0.95	2.49	2.82	2.49	3.51	7075.83	14057	1.98662	0.990317	2	2	2	TMT10plex; Deamidation (NQ)	92371
CLCN2_RAT	Chloride channel protein 2 OS=Rattus norvegicus OX=10116 GN=Clcn2 PE=1 SV=1	13.44	992.372	2976.2	1553	572.727	841.976	813.893	1	3	1.56	0.58	0.85	0.82	1840.52	742.865	0.403616	-1.30894	1	1	1	TMT10plex	99328
TRI11_RAT	E3 ubiquitin-protein ligase TRIM11 OS=Rattus norvegicus OX=10116 GN=Trim11 PE=2 SV=1	13.42	1040.6	1054.8	1085.3	1402	1382.9	1436.4	1	1.01	1.04	1.35	1.33	1.38	1060.23	1407.1	1.32716	0.408343	2	1	1	Carbamidomethylation; TMT10plex	52554
HNRPU_RAT	Heterogeneous nuclear ribonucleoprotein U OS=Rattus norvegicus OX=10116 GN=Hnrnpu PE=1 SV=1	13.39	106110	80743	79771	46850	64435	52029	1	0.76	0.75	0.44	0.61	0.49	88874.7	54438	0.612526	-0.707158	11	10	10	Carbamidomethylation; TMT10plex; Deamidation (NQ)	87733
KPCD1_RAT	Serine/threonine-protein kinase D1 OS=Rattus norvegicus OX=10116 GN=Prkd1 PE=1 SV=2	13.39	1491.3	1553.5	934.803	478.603	486.769	598.938	1	1.04	0.63	0.32	0.33	0.4	1326.53	521.437	0.393082	-1.3471	1	1	1	TMT10plex	102043
LUM_RAT	Lumican OS=Rattus norvegicus OX=10116 GN=Lum PE=1 SV=1	13.38	382300	278240	217590	124890	171410	121520	1	0.73	0.57	0.33	0.45	0.32	292710	139273	0.475807	-1.07155	33	13	13	Carbamidomethylation; TMT10plex; Deamidation (NQ); Oxidation (M)	38279
MYLK2_RAT	Myosin light chain kinase 2 skeletal/cardiac muscle OS=Rattus norvegicus OX=10116 GN=Mylk2 PE=1 SV=2	13.36	130770	106130	94078	73535	74387	73643	1	0.81	0.72	0.56	0.57	0.56	110326	73855	0.669425	-0.579005	28	20	19	Carbamidomethylation; TMT10plex; Deamidation (NQ); Oxidation (M)	65816
ATX1_RAT	Ataxin-1 OS=Rattus norvegicus OX=10116 GN=Atxn1 PE=2 SV=1	13.32	8254.5	9304.2	8269.9	5324.4	6501.8	5500.9	1	1.13	1	0.65	0.79	0.67	8609.53	5775.7	0.670849	-0.575939	2	2	2	TMT10plex	83501
FHL5_RAT	Four and a half LIM domains protein 5 OS=Rattus norvegicus OX=10116 GN=Fhl5 PE=2 SV=1	13.32	8211	2820.1	2106.1	936.442	1633.9	1301.6	1	0.34	0.26	0.11	0.2	0.16	4379.07	1290.65	0.294731	-1.76253	2	1	1	TMT10plex; Oxidation (M)	32970
GATM_RAT	Glycine amidinotransferase mitochondrial OS=Rattus norvegicus OX=10116 GN=Gatm PE=1 SV=1	13.31	6711.1	9492.9	8797.9	11168	9522.8	13110	1	1.41	1.31	1.66	1.42	1.95	8333.97	11266.9	1.35193	0.43502	4	2	2	TMT10plex	48242
ANK3_RAT	Ankyrin-3 OS=Rattus norvegicus OX=10116 GN=Ank3 PE=1 SV=3	13.3	51855	54392	49661	33589	33635	29969	1	1.05	0.96	0.65	0.65	0.58	51969.3	32397.7	0.6234	-0.681771	2	7	7	TMT10plex; Oxidation (M)	284441
PELP1_RAT	Proline- glutamic acid- and leucine-rich protein 1 OS=Rattus norvegicus OX=10116 GN=Pelp1 PE=1 SV=2	13.28	89721	44773	49797	25986	41317	32409	1	0.5	0.56	0.29	0.46	0.36	61430.3	33237.3	0.541057	-0.886147	2	3	3	TMT10plex	119139
DOPD_RAT	D-dopachrome decarboxylase OS=Rattus norvegicus OX=10116 GN=Ddt PE=1 SV=3	13.27	23637	25437	23783	10604	11548	10621	1	1.08	1.01	0.45	0.49	0.45	24285.7	10924.3	0.449826	-1.15256	49	6	6	Carbamidomethylation; TMT10plex; Oxidation (M)	13133
PPID_RAT	Peptidyl-prolyl cis-trans isomerase D OS=Rattus norvegicus OX=10116 GN=Ppid PE=1 SV=3	13.24	31580	38627	38479	32847	32564	23129	1	1.22	1.22	1.04	1.03	0.73	36228.7	29513.3	0.81464	-0.295765	9	4	4	TMT10plex; Oxidation (M)	40766
S10A4_RAT	Protein S100-A4 OS=Rattus norvegicus OX=10116 GN=S100a4 PE=2 SV=1	13.24	18248	14279	16094	11560	11122	8896.7	1	0.78	0.88	0.63	0.61	0.49	16207	10526.2	0.649487	-0.622628	24	3	3	TMT10plex	11776
GPC1_RAT	Glypican-1 OS=Rattus norvegicus OX=10116 GN=Gpc1 PE=1 SV=1	13.21	169710	166810	142850	120990	136240	117740	1	0.98	0.84	0.71	0.8	0.69	159790	124990	0.782214	-0.354364	37	21	21	Carbamidomethylation; TMT10plex; Deamidation (NQ); Oxidation (M)	61734
NSF_RAT	Vesicle-fusing ATPase OS=Rattus norvegicus OX=10116 GN=Nsf PE=1 SV=1	13.2	2564.9	3962.6	4277.1	10607	20983	6703	1	1.54	1.67	4.14	8.18	2.61	3601.53	12764.3	3.54414	1.82544	2	2	2	TMT10plex	82652
ICAM1_RAT	Intercellular adhesion molecule 1 OS=Rattus norvegicus OX=10116 GN=Icam1 PE=2 SV=1	13.19	11936	12986	7547.5	4574.2	5677.2	4733.6	1	1.09	0.63	0.38	0.48	0.4	10823.2	4995	0.46151	-1.11557	4	3	3	TMT10plex	60142
RBM45_RAT	RNA-binding protein 45 OS=Rattus norvegicus OX=10116 GN=Rbm45 PE=1 SV=1	13.17	9629.9	20425	10053	7959	8296.3	6066.7	1	2.12	1.04	0.83	0.86	0.63	13369.3	7440.67	0.556549	-0.84542	3	2	2	TMT10plex	53431
GDIB_RAT	Rab GDP dissociation inhibitor beta OS=Rattus norvegicus OX=10116 GN=Gdi2 PE=1 SV=2	13.16	80178	81332	70106	63420	57348	50082	1	1.01	0.87	0.79	0.72	0.62	77205.3	56950	0.737643	-0.439005	37	31	17	Carbamidomethylation; TMT10plex; Oxidation (M)	50537
KIF22_RAT	Kinesin-like protein KIF22 OS=Rattus norvegicus OX=10116 GN=Kif22 PE=2 SV=1	13.14	143270	126470	122520	98055	85838	58179	1	0.88	0.86	0.68	0.6	0.41	130753	80690.7	0.617121	-0.696374	2	2	2	TMT10plex; Deamidation (NQ)	73056
SP1_RAT	Transcription factor Sp1 OS=Rattus norvegicus OX=10116 GN=Sp1 PE=1 SV=2	13.13	4573.5	3700.9	2512.4	1252.5	1360.3	1096.1	1	0.81	0.55	0.27	0.3	0.24	3595.6	1236.3	0.343837	-1.5402	1	1	1	Carbamidomethylation; TMT10plex	80772
AMELX_RAT	Amelogenin X isoform OS=Rattus norvegicus OX=10116 GN=Amelx PE=2 SV=1	13.1	77604	34290	35685	12276	19890	21584	1	0.44	0.46	0.16	0.26	0.28	49193	17916.7	0.364212	-1.45715	7	2	2	TMT10plex; Oxidation (M)	23483
SSH3_RAT	Protein phosphatase Slingshot homolog 3 OS=Rattus norvegicus OX=10116 GN=Ssh3 PE=1 SV=1	13.1	1700.5	1388.1	983.497	519.661	847.893	618.259	1	0.82	0.58	0.31	0.5	0.36	1357.37	661.938	0.487663	-1.03604	1	1	1	TMT10plex	72071
TRI35_RAT	E3 ubiquitin-protein ligase TRIM35 OS=Rattus norvegicus OX=10116 GN=Trim35 PE=2 SV=1	13.09	1372.5	833.886	621.794	299.835	610.686	345.215	1	0.61	0.45	0.22	0.44	0.25	942.727	418.579	0.444009	-1.17134	2	1	1	TMT10plex	57304
PARP1_RAT	Poly [ADP-ribose] polymerase 1 OS=Rattus norvegicus OX=10116 GN=Parp1 PE=1 SV=4	13.08	25498	21911	20186	19317	12826	9089.1	1	0.86	0.79	0.76	0.5	0.36	22531.7	13744	0.609987	-0.713149	2	2	2	TMT10plex; Deamidation (NQ)	112660
SYN1_RAT	Synapsin-1 OS=Rattus norvegicus OX=10116 GN=Syn1 PE=1 SV=3	13.08	185810	190870	115220	86509	48839	75513	1	1.03	0.62	0.47	0.26	0.41	163967	70287	0.428666	-1.22207	8	6	6	TMT10plex; Deamidation (NQ)	73988
DPP4_RAT	Dipeptidyl peptidase 4 OS=Rattus norvegicus OX=10116 GN=Dpp4 PE=1 SV=2	13.06	18312	23740	16091	10981	15372	12854	1	1.3	0.88	0.6	0.84	0.7	19381	13069	0.67432	-0.568494	4	4	4	Carbamidomethylation; TMT10plex	88089
NXPH1_RAT	Neurexophilin-1 OS=Rattus norvegicus OX=10116 GN=Nxph1 PE=1 SV=1	13.06	25792	36334	78797	115670	177090	170310	1	1.41	3.06	4.48	6.87	6.6	46974.3	154357	3.28598	1.71632	6	2	2	Carbamidomethylation; TMT10plex; Deamidation (NQ)	31017
SYUB_RAT	Beta-synuclein OS=Rattus norvegicus OX=10116 GN=Sncb PE=1 SV=1	12.98	905.907	1856.1	2413.9	5805.3	3259.8	5397	1	2.05	2.66	6.41	3.6	5.96	1725.3	4820.7	2.79412	1.48239	9	2	1	TMT10plex	14504
DALD3_RAT	DALR anticodon-binding domain-containing protein 3 OS=Rattus norvegicus OX=10116 GN=Dalrd3 PE=2 SV=1	12.98	3448.7	3410.7	5096.5	7465.1	7434.8	5829.5	1	0.99	1.48	2.16	2.16	1.69	3985.3	6909.8	1.73382	0.793956	1	1	1	TMT10plex	59045
PMFBP_RAT	Polyamine-modulated factor 1-binding protein 1 OS=Rattus norvegicus OX=10116 GN=Pmfbp1 PE=2 SV=2	12.98	13048	12412	9028.6	4153.6	5119.9	3469.1	1	0.95	0.69	0.32	0.39	0.27	11496.2	4247.53	0.369473	-1.43646	2	2	2	Carbamidomethylation; TMT10plex	113523
NEK8_RAT	Serine/threonine-protein kinase Nek8 OS=Rattus norvegicus OX=10116 GN=Nek8 PE=1 SV=1	12.98	18940	13187	10281	2343.5	3437	2803.3	1	0.7	0.54	0.12	0.18	0.15	14136	2861.27	0.20241	-2.30465	1	1	1	TMT10plex	75254
PENK_RAT	Proenkephalin-A OS=Rattus norvegicus OX=10116 GN=Penk PE=1 SV=1	12.96	266050	141590	134690	55314	79964	76875	1	0.53	0.51	0.21	0.3	0.29	180777	70717.7	0.391188	-1.35407	49	21	21	Carbamidomethylation; TMT10plex; Deamidation (NQ); Oxidation (M)	30932
PDE4A_RAT	cAMP-specific 3' 5'-cyclic phosphodiesterase 4A OS=Rattus norvegicus OX=10116 GN=Pde4a PE=1 SV=1	12.95	12980	7781.2	12043	6036	7249.9	6654.4	1	0.6	0.93	0.47	0.56	0.51	10934.7	6646.77	0.607858	-0.718193	2	4	2	TMT10plex	93439
FIBB_RAT	Fibrinogen beta chain OS=Rattus norvegicus OX=10116 GN=Fgb PE=1 SV=4	12.94	1093200	1104000	1068200	1612900	1688500	1344200	1	1.01	0.98	1.48	1.54	1.23	1.08847e+06	1.54853e+06	1.42267	0.508605	70	63	63	Carbamidomethylation; TMT10plex; Deamidation (NQ); Oxidation (M)	54235
I2BPL_RAT	Probable E3 ubiquitin-protein ligase IRF2BPL OS=Rattus norvegicus OX=10116 GN=Irf2bpl PE=1 SV=1	12.92	21991	25642	21639	15888	20693	13745	1	1.17	0.98	0.72	0.94	0.63	23090.7	16775.3	0.726498	-0.460968	12	18	9	Carbamidomethylation; TMT10plex; Deamidation (NQ)	81496
LMNB1_RAT	Lamin-B1 OS=Rattus norvegicus OX=10116 GN=Lmnb1 PE=1 SV=3	12.91	244670	248570	193550	160130	178330	153470	1	1.02	0.79	0.65	0.73	0.63	228930	163977	0.716274	-0.481416	32	25	25	TMT10plex; Deamidation (NQ)	66607
SIA8E_RAT	Alpha-2 8-sialyltransferase 8E OS=Rattus norvegicus OX=10116 GN=St8sia5 PE=1 SV=2	12.9	19514	21771	19282	16545	20314	14465	1	1.12	0.99	0.85	1.04	0.74	20189	17108	0.847392	-0.238898	10	5	5	Carbamidomethylation; TMT10plex	43840
NAC3_RAT	Sodium/calcium exchanger 3 OS=Rattus norvegicus OX=10116 GN=Slc8a3 PE=1 SV=1	12.89	33782	31534	24982	16947	22448	18664	1	0.93	0.74	0.5	0.66	0.55	30099.3	19353	0.642971	-0.637174	2	2	2	TMT10plex	103163
ANKZ1_RAT	Ankyrin repeat and zinc finger domain-containing protein 1 OS=Rattus norvegicus OX=10116 GN=Ankzf1 PE=2 SV=1	12.88	3001.5	3525.1	4480	6009.3	7672.7	5507.4	1	1.17	1.49	2	2.56	1.83	3668.87	6396.47	1.74344	0.801941	1	1	1	TMT10plex	80585
NAR2B_RAT	T-cell ecto-ADP-ribosyltransferase 2 OS=Rattus norvegicus OX=10116 GN=Art2b PE=1 SV=2	12.88	3501.1	2950.7	2623.1	1947.1	2338.4	1556	1	0.84	0.75	0.56	0.67	0.44	3024.97	1947.17	0.643699	-0.635543	6	2	2	Carbamidomethylation; TMT10plex; Deamidation (NQ)	31438
WDR81_RAT	WD repeat-containing protein 81 OS=Rattus norvegicus OX=10116 GN=Wdr81 PE=3 SV=1	12.88	12248	10405	14355	2809	5118.9	3897.8	1	0.85	1.17	0.23	0.42	0.32	12336	3941.9	0.319544	-1.64591	2	4	4	TMT10plex	212258
DEF5_RAT	Defensin 5 OS=Rattus norvegicus OX=10116 PE=2 SV=1	12.86	32328	34694	19741	14256	14421	14913	1	1.07	0.61	0.44	0.45	0.46	28921	14530	0.502403	-0.993083	8	1	1	TMT10plex; Deamidation (NQ)	10242
S38A4_RAT	Sodium-coupled neutral amino acid transporter 4 OS=Rattus norvegicus OX=10116 GN=Slc38a4 PE=1 SV=1	12.84	27491	24409	19063	15383	17731	19801	1	0.89	0.69	0.56	0.64	0.72	23654.3	17638.3	0.74567	-0.42339	3	2	2	TMT10plex	60613
LTBP1_RAT	Latent-transforming growth factor beta-binding protein 1 OS=Rattus norvegicus OX=10116 GN=Ltbp1 PE=1 SV=1	12.82	69737	74884	53381	27400	37571	29873	1	1.07	0.77	0.39	0.54	0.43	66000.7	31614.7	0.479005	-1.06189	5	11	10	Carbamidomethylation; TMT10plex	186598
ZN467_RAT	Zinc finger protein 467 OS=Rattus norvegicus OX=10116 GN=Znf467 PE=2 SV=1	12.81	1732.1	1087	784.357	710.333	561.296	578.41	1	0.63	0.45	0.41	0.32	0.33	1201.15	616.68	0.513407	-0.961826	2	1	1	TMT10plex	65753
HVR01_RAT	Ig heavy chain V region IR2 OS=Rattus norvegicus OX=10116 PE=4 SV=1	12.79	5007.8	4647.8	5084.5	7679.1	7836	7610.3	1	0.93	1.02	1.53	1.56	1.52	4913.37	7708.47	1.56888	0.649732	30	6	6	Carbamidomethylation; TMT10plex; Oxidation (M)	16024
PGM5_RAT	Phosphoglucomutase-like protein 5 OS=Rattus norvegicus OX=10116 GN=Pgm5 PE=1 SV=3	12.78	238930	176920	183460	143500	135420	115590	1	0.74	0.77	0.6	0.57	0.48	199770	131503	0.658274	-0.603241	41	28	26	Carbamidomethylation; TMT10plex; Deamidation (NQ); Oxidation (M)	62204
MGN_RAT	Protein mago nashi homolog OS=Rattus norvegicus OX=10116 GN=Magoh PE=2 SV=1	12.77	671220	876890	860770	1328200	1135900	1195700	1	1.31	1.28	1.98	1.69	1.78	802960	1.21993e+06	1.5193	0.603402	12	3	3	TMT10plex	17164
LRP1_RAT	Prolow-density lipoprotein receptor-related protein 1 OS=Rattus norvegicus OX=10116 GN=Lrp1 PE=1 SV=1	12.76	1116400	812080	712460	483700	548480	524790	1	0.73	0.64	0.43	0.49	0.47	880313	518990	0.589551	-0.76231	20	108	107	Carbamidomethylation; TMT10plex; Deamidation (NQ); Oxidation (M)	504892
CEGT_RAT	Ceramide glucosyltransferase OS=Rattus norvegicus OX=10116 GN=Ugcg PE=1 SV=1	12.73	2157	1723.1	625.42	697.367	512.165	325.304	1	0.8	0.29	0.32	0.24	0.15	1501.84	511.612	0.340657	-1.55361	5	2	2	TMT10plex; Deamidation (NQ); Oxidation (M)	44823
MATR3_RAT	Matrin-3 OS=Rattus norvegicus OX=10116 GN=Matr3 PE=1 SV=2	12.73	4761.1	5473.9	6803.6	7664.7	7555.1	8370.1	1	1.15	1.43	1.61	1.59	1.76	5679.53	7863.3	1.3845	0.469363	1	1	1	TMT10plex	94447
KNT2_RAT	T-kininogen 2 OS=Rattus norvegicus OX=10116 PE=1 SV=2	12.73	272250	418230	420460	862080	583920	678750	1	1.54	1.54	3.17	2.14	2.49	370313	708250	1.91257	0.935512	22	114	14	Carbamidomethylation; TMT10plex; Deamidation (NQ)	47704
NTF2_RAT	Nuclear transport factor 2 OS=Rattus norvegicus OX=10116 GN=Nutf2 PE=1 SV=1	12.72	22270	20028	19711	16080	14287	14454	1	0.9	0.89	0.72	0.64	0.65	20669.7	14940.3	0.722814	-0.468303	46	9	9	Carbamidomethylation; TMT10plex; Deamidation (NQ); Oxidation (M)	14478
NELL1_RAT	Protein kinase C-binding protein NELL1 OS=Rattus norvegicus OX=10116 GN=Nell1 PE=2 SV=2	12.72	14853	15071	8666.4	3560.6	7753.5	6252.4	1	1.01	0.58	0.24	0.52	0.42	12863.5	5855.5	0.455204	-1.13542	3	3	3	Carbamidomethylation; TMT10plex	89213
GPR4_RAT	G-protein coupled receptor 4 OS=Rattus norvegicus OX=10116 GN=Gpr4 PE=2 SV=1	12.7	7880.8	5327.3	6841.1	3346.5	5108	3343.5	1	0.68	0.87	0.42	0.65	0.42	6683.07	3932.67	0.588452	-0.765002	5	2	2	TMT10plex; Deamidation (NQ)	41267
PRLHR_RAT	Prolactin-releasing peptide receptor OS=Rattus norvegicus OX=10116 GN=Prlhr PE=2 SV=1	12.7	880.32	716.508	1325.4	6799.6	1377.5	3304.4	1	0.81	1.51	7.72	1.56	3.75	974.076	3827.17	3.92902	1.97417	2	1	1	Carbamidomethylation; TMT10plex	41161
CP4F6_RAT	Cytochrome P450 4F6 OS=Rattus norvegicus OX=10116 GN=Cyp4f6 PE=2 SV=1	12.69	39894	42613	47893	58111	51301	52978	1	1.07	1.2	1.46	1.29	1.33	43466.7	54130	1.24532	0.316519	1	2	1	Carbamidomethylation; TMT10plex	61542
PDLI3_RAT	PDZ and LIM domain protein 3 OS=Rattus norvegicus OX=10116 GN=Pdlim3 PE=1 SV=2	12.69	9426.7	4923.9	5268.4	4145.3	3592.6	4985.8	1	0.52	0.56	0.44	0.38	0.53	6539.67	4241.23	0.64854	-0.624733	12	4	4	TMT10plex; Oxidation (M)	39106
PCD16_RAT	Protocadherin-16 OS=Rattus norvegicus OX=10116 GN=Dchs1 PE=3 SV=2	12.67	54469	57591	60135	81785	78499	66581	1	1.06	1.1	1.5	1.44	1.22	57398.3	75621.7	1.31749	0.397791	2	8	8	TMT10plex	345982
TBX5_RAT	T-box transcription factor TBX5 OS=Rattus norvegicus OX=10116 GN=Tbx5 PE=2 SV=1	12.67	4249.1	5241.7	15490	1586.3	2813.6	1819.8	1	1.23	3.65	0.37	0.66	0.43	8326.93	2073.23	0.248979	-2.0059	2	1	1	TMT10plex	57745
MAP2_RAT	Methionine aminopeptidase 2 OS=Rattus norvegicus OX=10116 GN=Metap2 PE=1 SV=2	12.65	75690	93373	108870	146320	150620	186050	1	1.23	1.44	1.93	1.99	2.46	92644.3	160997	1.73779	0.797256	1	1	1	TMT10plex	53052
ZNT8_RAT	Zinc transporter 8 OS=Rattus norvegicus OX=10116 GN=Slc30a8 PE=1 SV=1	12.65	2159.2	892.754	1414.6	748.27	870.546	609.665	1	0.41	0.66	0.35	0.4	0.28	1488.85	742.827	0.498926	-1.0031	2	1	1	Carbamidomethylation; TMT10plex; Deamidation (NQ)	40128
ILK_RAT	Integrin-linked protein kinase OS=Rattus norvegicus OX=10116 GN=Ilk PE=2 SV=1	12.64	9378.1	7398.8	7904.4	3648.8	5909.9	4527.2	1	0.79	0.84	0.39	0.63	0.48	8227.1	4695.3	0.570711	-0.809167	4	2	2	TMT10plex; Deamidation (NQ); Oxidation (M)	51373
ARHG9_RAT	Rho guanine nucleotide exchange factor 9 OS=Rattus norvegicus OX=10116 GN=Arhgef9 PE=1 SV=1	12.64	1981.8	2826.2	3757.4	5294.8	9230.5	5321.4	1	1.43	1.9	2.67	4.66	2.69	2855.13	6615.57	2.31708	1.21231	4	2	2	TMT10plex; Deamidation (NQ)	58157
CUBN_RAT	Cubilin OS=Rattus norvegicus OX=10116 GN=Cubn PE=1 SV=2	12.62	24028	36459	37663	38455	48669	51546	1	1.52	1.57	1.6	2.03	2.15	32716.7	46223.3	1.41284	0.498596	1	5	5	Carbamidomethylation; TMT10plex; Deamidation (NQ)	398989
MT2_RAT	Metallothionein-2 OS=Rattus norvegicus OX=10116 GN=Mt2 PE=1 SV=1	12.62	1332.8	1107	1031.2	871.369	901.926	723.737	1	0.83	0.77	0.65	0.68	0.54	1157	832.344	0.719398	-0.475137	13	1	1	Carbamidomethylation; TMT10plex	6145
4EBP1_RAT	Eukaryotic translation initiation factor 4E-binding protein 1 OS=Rattus norvegicus OX=10116 GN=Eif4ebp1 PE=1 SV=3	12.61	8948.6	3216.5	3258.4	1240.6	1832.6	1289.6	1	0.36	0.36	0.14	0.2	0.14	5141.17	1454.27	0.282867	-1.8218	17	2	2	TMT10plex; Oxidation (M)	12404
GDF6_RAT	Growth/differentiation factor 6 OS=Rattus norvegicus OX=10116 GN=Gdf6 PE=2 SV=1	12.61	6724.3	4253.3	4101.3	2628.6	2715.9	3118	1	0.63	0.61	0.39	0.4	0.46	5026.3	2820.83	0.561215	-0.833375	4	2	2	TMT10plex	51013
HA12_RAT	RT1 class I histocompatibility antigen AA alpha chain OS=Rattus norvegicus OX=10116 PE=1 SV=2	12.6	31257	62764	39108	25563	26107	22421	1	2.01	1.25	0.82	0.84	0.72	44376.3	24697	0.556535	-0.845455	8	13	4	TMT10plex	41830
KCY_RAT	UMP-CMP kinase OS=Rattus norvegicus OX=10116 GN=Cmpk1 PE=1 SV=2	12.6	2633.7	2453.8	2500.8	1797.9	2018.3	1785.8	1	0.93	0.95	0.68	0.77	0.68	2529.43	1867.33	0.738242	-0.437835	10	2	2	TMT10plex; Deamidation (NQ)	22169
RL32_RAT	60S ribosomal protein L32 OS=Rattus norvegicus OX=10116 GN=Rpl32 PE=1 SV=2	12.58	1671	896.368	1047.1	951.239	958.872	681.836	1	0.54	0.63	0.57	0.57	0.41	1204.82	863.982	0.717103	-0.479747	5	1	1	TMT10plex	15860
ADPRH_RAT	ADP-ribosylhydrolase ARH1 OS=Rattus norvegicus OX=10116 GN=Adprh PE=1 SV=2	12.58	15149	11898	12404	8216.8	9833	6507.4	1	0.79	0.82	0.54	0.65	0.43	13150.3	8185.73	0.622473	-0.683916	8	3	3	TMT10plex; Deamidation (NQ)	39961
PWP3A_RAT	PWWP domain-containing DNA repair factor 3A OS=Rattus norvegicus OX=10116 GN=Pwwp3a PE=1 SV=1	12.58	79727	69299	45696	21018	23253	21397	1	0.87	0.57	0.26	0.29	0.27	64907.3	21889.3	0.33724	-1.56815	4	3	3	TMT10plex; Oxidation (M)	77974
PSD1_RAT	PH and SEC7 domain-containing protein 1 OS=Rattus norvegicus OX=10116 GN=Psd PE=1 SV=1	12.56	3955.2	3037.5	4021.8	3008.6	2575.4	1883.6	1	0.77	1.02	0.76	0.65	0.48	3671.5	2489.2	0.677979	-0.560687	1	1	1	TMT10plex	70818
NCOA3_RAT	Nuclear receptor coactivator 3 (Fragment) OS=Rattus norvegicus OX=10116 GN=Ncoa3 PE=2 SV=1	12.55	22945	24701	25500	27480	26795	26385	1	1.08	1.11	1.2	1.17	1.15	24382	26886.7	1.10273	0.141074	2	3	3	Carbamidomethylation; TMT10plex	115157
CSF1_RAT	Macrophage colony-stimulating factor 1 OS=Rattus norvegicus OX=10116 GN=Csf1 PE=1 SV=1	12.54	422450	394260	316950	189660	220840	175830	1	0.93	0.75	0.45	0.52	0.42	377887	195443	0.517201	-0.951203	27	17	16	Carbamidomethylation; TMT10plex; Deamidation (NQ)	62187
PGAM2_RAT	Phosphoglycerate mutase 2 OS=Rattus norvegicus OX=10116 GN=Pgam2 PE=1 SV=2	12.53	73991	25662	66383	15289	14260	15366	1	0.35	0.9	0.21	0.19	0.21	55345.3	14971.7	0.270514	-1.88623	30	15	8	Carbamidomethylation; TMT10plex; Oxidation (M)	28755
ERBB3_RAT	Receptor tyrosine-protein kinase erbB-3 OS=Rattus norvegicus OX=10116 GN=Erbb3 PE=1 SV=3	12.51	9527.7	10047	16506	22725	31862	25780	1	1.05	1.73	2.39	3.34	2.71	12026.9	26789	2.22742	1.15538	1	1	1	TMT10plex	147546
PCCA_RAT	Propionyl-CoA carboxylase alpha chain mitochondrial OS=Rattus norvegicus OX=10116 GN=Pcca PE=1 SV=3	12.48	3940.2	2535.5	3132.3	1879.3	2068.3	1499.9	1	0.64	0.79	0.48	0.52	0.38	3202.67	1815.83	0.566975	-0.818642	1	1	1	TMT10plex; Deamidation (NQ)	81623
H31_RAT	Histone H3.1 OS=Rattus norvegicus OX=10116 PE=1 SV=3	12.47	286100	171080	179810	94334	202210	119510	1	0.6	0.63	0.33	0.71	0.42	212330	138685	0.653156	-0.6145	22	4	4	Carbamidomethylation; TMT10plex	15404
H33_RAT	Histone H3.3 OS=Rattus norvegicus OX=10116 GN=H3-3b PE=1 SV=2	12.47	286100	171080	179810	94334	202210	119510	1	0.6	0.63	0.33	0.71	0.42	212330	138685	0.653156	-0.6145	22	4	4	Carbamidomethylation; TMT10plex	15328
PPT1_RAT	Palmitoyl-protein thioesterase 1 OS=Rattus norvegicus OX=10116 GN=Ppt1 PE=1 SV=1	12.47	8234.7	12171	16501	27085	11014	26681	1	1.48	2	3.29	1.34	3.24	12302.2	21593.3	1.75524	0.811666	21	6	6	Carbamidomethylation; TMT10plex; Oxidation (M)	34455
SMO_RAT	Smoothened homolog OS=Rattus norvegicus OX=10116 GN=Smo PE=2 SV=1	12.47	0	0	92.9103	912.646	84.6335	315.044	-	-	256	256	256	256	30.9701	437.441	14.1246	3.82014	1	1	1	Carbamidomethylation; TMT10plex; Oxidation (M)	87376
DPH2_RAT	2-(3-amino-3-carboxypropyl)histidine synthase subunit 2 OS=Rattus norvegicus OX=10116 GN=Dph2 PE=2 SV=1	12.45	3644.9	2576.4	2811.5	1753.6	2666.8	1625	1	0.71	0.77	0.48	0.73	0.45	3010.93	2015.13	0.669272	-0.579335	2	1	1	TMT10plex	52325
PRS4_RAT	26S proteasome regulatory subunit 4 OS=Rattus norvegicus OX=10116 GN=Psmc1 PE=1 SV=1	12.43	8871.7	8982.2	7977.3	4632.4	5467	3738.2	1	1.01	0.9	0.52	0.62	0.42	8610.4	4612.53	0.535693	-0.900521	5	4	3	TMT10plex; Oxidation (M)	49185
KPB1_RAT	Phosphorylase b kinase regulatory subunit alpha skeletal muscle isoform OS=Rattus norvegicus OX=10116 GN=Phka1 PE=1 SV=2	12.43	47928	46222	48348	57607	52082	52463	1	0.96	1.01	1.2	1.09	1.09	47499.3	54050.7	1.13792	0.186405	1	1	1	TMT10plex	139155
FBX11_RAT	F-box only protein 11 OS=Rattus norvegicus OX=10116 GN=Fbxo11 PE=2 SV=1	12.42	133930	84382	112930	38588	78385	40332	1	0.63	0.84	0.29	0.59	0.3	110414	52435	0.474894	-1.07432	2	2	2	TMT10plex	94042
GSDMC_RAT	Gasdermin-C OS=Rattus norvegicus OX=10116 GN=Gsdmc PE=3 SV=1	12.42	77879	142950	29029	8531.6	17869	10365	1	1.84	0.37	0.11	0.23	0.13	83286	12255.2	0.147146	-2.76468	3	2	2	TMT10plex	53252
KAPCA_RAT	cAMP-dependent protein kinase catalytic subunit alpha OS=Rattus norvegicus OX=10116 GN=Prkaca PE=1 SV=2	12.4	7855.6	11009	9832.3	7806.2	6450.4	4988.2	1	1.4	1.25	0.99	0.82	0.63	9565.63	6414.93	0.670623	-0.576426	8	3	3	TMT10plex	40620
KAPCB_RAT	cAMP-dependent protein kinase catalytic subunit beta OS=Rattus norvegicus OX=10116 GN=Prkacb PE=1 SV=2	12.4	7855.6	11009	9832.3	7806.2	6450.4	4988.2	1	1.4	1.25	0.99	0.82	0.63	9565.63	6414.93	0.670623	-0.576426	8	3	3	TMT10plex	40708
DCPS_RAT	m7GpppX diphosphatase OS=Rattus norvegicus OX=10116 GN=Dcps PE=2 SV=1	12.4	16414	21803	14085	12060	11247	10108	1	1.33	0.86	0.73	0.69	0.62	17434	11138.3	0.638886	-0.64637	8	3	3	TMT10plex	38714
ADA2C_RAT	Alpha-2C adrenergic receptor OS=Rattus norvegicus OX=10116 GN=Adra2c PE=2 SV=2	12.39	3799.4	2779.7	3037.1	1704.8	2319.9	1563.9	1	0.73	0.8	0.45	0.61	0.41	3205.4	1862.87	0.581165	-0.78298	3	2	2	Carbamidomethylation; TMT10plex; Deamidation (NQ)	49864
CAHM5_RAT	Calcium homeostasis modulator protein 5 OS=Rattus norvegicus OX=10116 GN=Calhm5 PE=2 SV=1	12.39	3054.3	2103.6	2062	587.901	963.093	858.251	1	0.69	0.68	0.19	0.32	0.28	2406.63	803.082	0.333695	-1.5834	3	1	1	TMT10plex	35363
SYNJ1_RAT	Synaptojanin-1 OS=Rattus norvegicus OX=10116 GN=Synj1 PE=1 SV=3	12.37	13752	9979.7	8912.1	3580.5	5914.4	4502.1	1	0.73	0.65	0.26	0.43	0.33	10881.3	4665.67	0.42878	-1.22169	1	3	2	TMT10plex	172880
SPZ1_RAT	Spermatogenic leucine zipper protein 1 OS=Rattus norvegicus OX=10116 GN=Spz1 PE=1 SV=1	12.35	1565	281.165	187.985	93.6678	129.084	98.0481	1	0.18	0.12	0.06	0.08	0.06	678.05	106.933	0.157707	-2.66468	3	1	1	TMT10plex	45814
PSD13_RAT	26S proteasome non-ATPase regulatory subunit 13 OS=Rattus norvegicus OX=10116 GN=Psmd13 PE=1 SV=1	12.33	10663	9881	7684.9	4470.3	5405.3	3305	1	0.93	0.72	0.42	0.51	0.31	9409.63	4393.53	0.466919	-1.09876	10	5	5	TMT10plex; Deamidation (NQ)	42817
HYES_RAT	Bifunctional epoxide hydrolase 2 OS=Rattus norvegicus OX=10116 GN=Ephx2 PE=1 SV=1	12.33	3330.5	4239.9	3243.3	5396.3	5339.9	3982.5	1	1.27	0.97	1.62	1.6	1.2	3604.57	4906.23	1.36112	0.44479	2	1	1	TMT10plex	62340
KIF1B_RAT	Kinesin-like protein KIF1B OS=Rattus norvegicus OX=10116 GN=Kif1b PE=1 SV=2	12.33	12992	13645	20781	22435	31608	29729	1	1.05	1.6	1.73	2.43	2.29	15806	27924	1.76667	0.821033	2	4	4	TMT10plex; Deamidation (NQ); Oxidation (M)	204169
SPA3N_RAT	Serine protease inhibitor A3N OS=Rattus norvegicus OX=10116 GN=Serpina3n PE=1 SV=3	12.3	139420	223000	277170	723480	389660	399450	1	1.6	1.99	5.19	2.79	2.87	213197	504197	2.36494	1.2418	60	65	44	TMT10plex; Deamidation (NQ); Oxidation (M)	46652
DMD_RAT	Dystrophin OS=Rattus norvegicus OX=10116 GN=Dmd PE=1 SV=2	12.29	47635	40597	29849	20381	27475	18970	1	0.85	0.63	0.43	0.58	0.4	39360.3	22275.3	0.565934	-0.821295	2	12	10	TMT10plex; Deamidation (NQ)	425830
APLD1_RAT	Apolipoprotein L domain-containing protein 1 OS=Rattus norvegicus OX=10116 GN=Apold1 PE=1 SV=1	12.28	4520.2	2748	1458.2	824.67	1046.8	986.446	1	0.61	0.32	0.18	0.23	0.22	2908.8	952.639	0.327502	-1.61042	4	1	1	TMT10plex	26829
SNX17_RAT	Sorting nexin-17 OS=Rattus norvegicus OX=10116 GN=Snx17 PE=1 SV=1	12.27	1301.7	2161.9	2327.8	2153.8	3848.6	4342.5	1	1.66	1.79	1.65	2.96	3.34	1930.47	3448.3	1.78625	0.836936	2	1	1	TMT10plex; Deamidation (NQ)	52882
ARF1_RAT	ADP-ribosylation factor 1 OS=Rattus norvegicus OX=10116 GN=Arf1 PE=1 SV=2	12.25	79787	95296	74538	53672	65630	44257	1	1.19	0.93	0.67	0.82	0.55	83207	54519.7	0.655229	-0.609928	27	8	6	TMT10plex; Deamidation (NQ)	20697
ARF3_RAT	ADP-ribosylation factor 3 OS=Rattus norvegicus OX=10116 GN=Arf3 PE=2 SV=2	12.25	83497	105320	81061	61410	73461	50902	1	1.26	0.97	0.74	0.88	0.61	89959.3	61924.3	0.688359	-0.538767	31	9	7	TMT10plex; Deamidation (NQ)	20601
NRG1_RAT	Pro-neuregulin-1 membrane-bound isoform OS=Rattus norvegicus OX=10116 GN=Nrg1 PE=1 SV=1	12.25	205580	96515	49544	12563	22187	17043	1	0.47	0.24	0.06	0.11	0.08	117213	17264.3	0.14729	-2.76327	7	4	4	Carbamidomethylation; TMT10plex	73288
EST1C_RAT	Carboxylesterase 1C OS=Rattus norvegicus OX=10116 GN=Ces1c PE=1 SV=3	12.24	444180	550740	595400	912940	921260	588980	1	1.24	1.34	2.06	2.07	1.33	530107	807727	1.52371	0.607584	64	75	63	Carbamidomethylation; TMT10plex; Deamidation (NQ); Oxidation (M)	60175
ACADL_RAT	Long-chain specific acyl-CoA dehydrogenase mitochondrial OS=Rattus norvegicus OX=10116 GN=Acadl PE=1 SV=1	12.23	88321	86764	42582	18282	25611	18456	1	0.98	0.48	0.21	0.29	0.21	72555.7	20783	0.286442	-1.80368	15	7	7	Carbamidomethylation; TMT10plex; Deamidation (NQ)	47873
MARHA_RAT	Probable E3 ubiquitin-protein ligase MARCHF10 OS=Rattus norvegicus OX=10116 GN=Marchf10 PE=1 SV=1	12.23	26143	16618	15055	5347.6	10222	7216.2	1	0.64	0.58	0.2	0.39	0.28	19272	7595.27	0.394109	-1.34333	4	3	3	Carbamidomethylation; TMT10plex; Deamidation (NQ)	87886
TBCA_RAT	Tubulin-specific chaperone A OS=Rattus norvegicus OX=10116 GN=Tbca PE=1 SV=1	12.22	33812	41169	44645	34815	29491	27497	1	1.22	1.32	1.03	0.87	0.81	39875.3	30601	0.767417	-0.381918	45	5	5	Carbamidomethylation; TMT10plex; Oxidation (M)	12744
RL40_RAT	Ubiquitin-60S ribosomal protein L40 OS=Rattus norvegicus OX=10116 GN=Uba52 PE=1 SV=2	12.2	431820	243230	233500	130910	166860	152880	1	0.56	0.54	0.3	0.39	0.35	302850	150217	0.49601	-1.01156	47	6	6	Carbamidomethylation; TMT10plex; Deamidation (NQ)	14728
INHBB_RAT	Inhibin beta B chain OS=Rattus norvegicus OX=10116 GN=Inhbb PE=2 SV=2	12.17	19490	16761	14851	11143	8731.3	9191.7	1	0.86	0.76	0.57	0.45	0.47	17034	9688.67	0.568784	-0.814047	4	3	2	TMT10plex	45183
TCAF3_RAT	TRPM8 channel-associated factor 3 OS=Rattus norvegicus OX=10116 GN=Tcaf3 PE=2 SV=1	12.17	5438.5	5343.8	6297.4	3189.6	3090.8	2836.5	1	0.98	1.16	0.59	0.57	0.52	5693.23	3038.97	0.533786	-0.905667	2	2	2	TMT10plex; Oxidation (M)	102094
GAB2_RAT	GRB2-associated-binding protein 2 OS=Rattus norvegicus OX=10116 GN=Gab2 PE=1 SV=2	12.14	16709	13639	14199	16546	18283	15421	1	0.82	0.85	0.99	1.09	0.92	14849	16750	1.12802	0.173795	2	2	2	TMT10plex	73328
INSI2_RAT	Insulin-induced gene 2 protein OS=Rattus norvegicus OX=10116 GN=Insig2 PE=2 SV=1	12.14	5275.3	4213.8	5826.7	6821.4	9583.6	8287.1	1	0.8	1.1	1.29	1.82	1.57	5105.27	8230.7	1.6122	0.689029	4	1	1	TMT10plex; Deamidation (NQ)	24968
ACHA2_RAT	Neuronal acetylcholine receptor subunit alpha-2 OS=Rattus norvegicus OX=10116 GN=Chrna2 PE=2 SV=2	12.14	4404.5	2966.9	2767.8	1512.3	2222.5	1531.6	1	0.67	0.63	0.34	0.5	0.35	3379.73	1755.47	0.51941	-0.945055	1	1	1	TMT10plex	58611
PO3F3_RAT	POU domain class 3 transcription factor 3 OS=Rattus norvegicus OX=10116 GN=Pou3f3 PE=1 SV=2	12.14	109730	82523	67337	54946	56011	45428	1	0.75	0.61	0.5	0.51	0.41	86530	52128.3	0.602431	-0.731133	14	9	8	TMT10plex; Deamidation (NQ)	50226
SBNO1_RAT	Protein strawberry notch homolog 1 OS=Rattus norvegicus OX=10116 GN=Sbno1 PE=1 SV=2	12.14	46114	36220	29272	18240	21866	17035	1	0.79	0.63	0.4	0.47	0.37	37202	19047	0.511989	-0.965816	3	5	5	TMT10plex	140740
YMEL1_RAT	ATP-dependent zinc metalloprotease YME1L1 OS=Rattus norvegicus OX=10116 GN=Yme1l1 PE=2 SV=1	12.13	2127.9	948.195	716.875	499.008	578.26	576.014	1	0.45	0.34	0.23	0.27	0.27	1264.32	551.094	0.435881	-1.19799	1	1	1	TMT10plex	79867
RS15_RAT	40S ribosomal protein S15 OS=Rattus norvegicus OX=10116 GN=Rps15 PE=1 SV=2	12.12	2588.7	1884.5	1533.2	1117.8	1439.7	1203.2	1	0.73	0.59	0.43	0.56	0.46	2002.13	1253.57	0.626115	-0.675499	6	1	1	TMT10plex; Deamidation (NQ)	17040
PUR6_RAT	Bifunctional phosphoribosylaminoimidazole carboxylase/phosphoribosylaminoimidazole succinocarboxamide synthetase OS=Rattus norvegicus OX=10116 GN=Paics PE=1 SV=3	12.12	6575.5	3707.6	3458.2	1959	2423.2	1731.9	1	0.56	0.53	0.3	0.37	0.26	4580.43	2038.03	0.444943	-1.16831	4	2	2	TMT10plex	47096
RET_RAT	Proto-oncogene tyrosine-protein kinase receptor Ret OS=Rattus norvegicus OX=10116 GN=Ret PE=1 SV=1	12.1	59099	32407	47313	26876	29888	23896	1	0.55	0.8	0.45	0.51	0.4	46273	26886.7	0.581044	-0.78328	4	5	5	Carbamidomethylation; TMT10plex	124237
MARE1_RAT	Microtubule-associated protein RP/EB family member 1 OS=Rattus norvegicus OX=10116 GN=Mapre1 PE=1 SV=3	12.08	18502	17728	14380	11701	12049	9665.3	1	0.96	0.78	0.63	0.65	0.52	16870	11138.4	0.660251	-0.598914	13	4	4	TMT10plex	30004
RTCB_RAT	RNA-splicing ligase RtcB homolog OS=Rattus norvegicus OX=10116 GN=Rtcb PE=2 SV=1	12.07	914.209	838.154	809.101	413.443	378.968	409.083	1	0.92	0.89	0.45	0.41	0.45	853.821	400.498	0.469065	-1.09214	2	1	1	TMT10plex	55249
JIP1_RAT	C-Jun-amino-terminal kinase-interacting protein 1 OS=Rattus norvegicus OX=10116 GN=Mapk8ip1 PE=1 SV=2	12.06	5658.8	4662.7	4384.7	3653.9	4546.4	2705.4	1	0.82	0.77	0.65	0.8	0.48	4902.07	3635.23	0.741572	-0.431342	2	2	2	TMT10plex	77318
FABP4_RAT	Fatty acid-binding protein adipocyte OS=Rattus norvegicus OX=10116 GN=Fabp4 PE=1 SV=3	12.06	41460	6416	6763.2	3314.9	3017	3751.3	1	0.15	0.16	0.08	0.07	0.09	18213.1	3361.07	0.184542	-2.43798	32	5	4	Carbamidomethylation; TMT10plex; Oxidation (M)	14708
PICK1_RAT	PRKCA-binding protein OS=Rattus norvegicus OX=10116 GN=Pick1 PE=1 SV=1	12.06	5956.8	3459.1	4565.2	3821.1	3643.4	3079.4	1	0.58	0.77	0.64	0.61	0.52	4660.37	3514.63	0.754154	-0.407069	2	1	1	TMT10plex	46606
BORC6_RAT	BLOC-1-related complex subunit 6 OS=Rattus norvegicus OX=10116 GN=Borcs6 PE=2 SV=2	12.05	7804.5	6745.9	4633.5	1309	1968.3	1372.5	1	0.86	0.59	0.17	0.25	0.18	6394.63	1549.93	0.24238	-2.04466	2	1	1	TMT10plex	37828
GRID1_RAT	Glutamate receptor ionotropic delta-1 OS=Rattus norvegicus OX=10116 GN=Grid1 PE=1 SV=1	12.05	5647.9	6088	7016.2	4646.1	6324.9	4462.9	1	1.08	1.24	0.82	1.12	0.79	6250.7	5144.63	0.823049	-0.28095	3	3	3	TMT10plex	112125
ABCA7_RAT	ATP-binding cassette sub-family A member 7 OS=Rattus norvegicus OX=10116 GN=Abca7 PE=1 SV=1	12.04	34359	40061	30951	16438	23165	22304	1	1.17	0.9	0.48	0.67	0.65	35123.7	20635.7	0.587515	-0.767303	2	5	5	TMT10plex; Deamidation (NQ)	237718
LDLR_RAT	Low-density lipoprotein receptor OS=Rattus norvegicus OX=10116 GN=Ldlr PE=1 SV=1	12.03	79606	72087	56127	31574	38011	27418	1	0.91	0.71	0.4	0.48	0.34	69273.3	32334.3	0.466765	-1.09923	12	11	10	Carbamidomethylation; TMT10plex; Deamidation (NQ)	96622
XIRP2_RAT	Xin actin-binding repeat-containing protein 2 OS=Rattus norvegicus OX=10116 GN=Xirp2 PE=1 SV=1	12.03	25636	28028	40018	84410	72776	57797	1	1.09	1.56	3.29	2.84	2.25	31227.3	71661	2.29482	1.19838	2	7	7	Carbamidomethylation; TMT10plex; Deamidation (NQ); Oxidation (M)	373984
MAAI_RAT	Maleylacetoacetate isomerase OS=Rattus norvegicus OX=10116 GN=Gstz1 PE=1 SV=2	12	11547	14294	18116	8691.9	3999.2	7205	1	1.24	1.57	0.75	0.35	0.62	14652.3	6632.03	0.452626	-1.14361	19	4	4	TMT10plex	23961
PTPRS_RAT	Receptor-type tyrosine-protein phosphatase S OS=Rattus norvegicus OX=10116 GN=Ptprs PE=1 SV=2	12	511480	398570	477100	370640	306150	313880	1	0.78	0.93	0.72	0.6	0.61	462383	330223	0.714177	-0.485647	13	30	27	Carbamidomethylation; TMT10plex; Deamidation (NQ); Oxidation (M)	211929
SHKB1_RAT	SH3KBP1-binding protein 1 OS=Rattus norvegicus OX=10116 GN=Shkbp1 PE=1 SV=1	11.98	12258	7824.8	5783.4	4117.2	5881.8	5792.6	1	0.64	0.47	0.34	0.48	0.47	8622.07	5263.87	0.610511	-0.711911	2	2	2	TMT10plex	75972
KIF28_RAT	Kinesin-like protein KIF28P OS=Rattus norvegicus OX=10116 GN=Kif28p PE=2 SV=1	11.97	161410	240880	376080	335330	442650	378560	1	1.49	2.33	2.08	2.74	2.35	259457	385513	1.48585	0.571287	4	5	5	TMT10plex; Deamidation (NQ)	115542
ML12B_RAT	Myosin regulatory light chain 12B OS=Rattus norvegicus OX=10116 GN=Myl12b PE=1 SV=3	11.94	39142	31709	30526	19672	28817	18106	1	0.81	0.78	0.5	0.74	0.46	33792.3	22198.3	0.656904	-0.606245	41	8	7	TMT10plex; Oxidation (M)	19838
MRLCA_RAT	Myosin regulatory light chain RLC-A OS=Rattus norvegicus OX=10116 GN=Rlc-a PE=2 SV=2	11.94	39142	31709	30526	19672	28817	18106	1	0.81	0.78	0.5	0.74	0.46	33792.3	22198.3	0.656904	-0.606245	41	8	7	TMT10plex; Oxidation (M)	19895
AT2B2_RAT	Plasma membrane calcium-transporting ATPase 2 OS=Rattus norvegicus OX=10116 GN=Atp2b2 PE=1 SV=2	11.92	9267.2	9229.5	8992.8	10983	10568	10226	1	1	0.97	1.19	1.14	1.1	9163.17	10592.3	1.15597	0.209102	1	1	1	TMT10plex; Deamidation (NQ)	136811
PRRP_RAT	Prolactin-releasing peptide OS=Rattus norvegicus OX=10116 GN=Prlh PE=2 SV=1	11.92	8093	6175.4	5505.8	4813.8	4771.1	3654.5	1	0.76	0.68	0.59	0.59	0.45	6591.4	4413.13	0.669529	-0.578782	8	1	1	TMT10plex	9215
RP3A_RAT	Rabphilin-3A OS=Rattus norvegicus OX=10116 GN=Rph3a PE=1 SV=1	11.92	30334	14253	10889	7585.1	10560	6940.5	1	0.47	0.36	0.25	0.35	0.23	18492	8361.87	0.452188	-1.145	4	4	4	Carbamidomethylation; TMT10plex	75832
PO3F1_RAT	POU domain class 3 transcription factor 1 OS=Rattus norvegicus OX=10116 GN=Pou3f1 PE=2 SV=2	11.91	3230.3	1763.2	1581.2	915.972	995.373	978.908	1	0.55	0.49	0.28	0.31	0.3	2191.57	963.418	0.439602	-1.18573	2	1	1	TMT10plex	45496
DHX36_RAT	ATP-dependent DNA/RNA helicase DHX36 OS=Rattus norvegicus OX=10116 GN=Dhx36 PE=1 SV=1	11.88	28080	19834	16002	6163	11364	7388	1	0.71	0.57	0.22	0.4	0.26	21305.3	8305	0.389808	-1.35916	3	5	4	Carbamidomethylation; TMT10plex; Deamidation (NQ)	113843
ZN574_RAT	Zinc finger protein 574 OS=Rattus norvegicus OX=10116 GN=Znf574 PE=2 SV=1	11.88	16401	18891	16089	13642	16435	12063	1	1.15	0.98	0.83	1	0.74	17127	14046.7	0.820148	-0.286045	3	4	4	Carbamidomethylation; TMT10plex; Deamidation (NQ)	99355
CASP8_RAT	Caspase-8 OS=Rattus norvegicus OX=10116 GN=Casp8 PE=1 SV=1	11.87	4224.3	4765.6	2606.8	892.547	952.8	1016	1	1.13	0.62	0.21	0.23	0.24	3865.57	953.782	0.246738	-2.01895	2	1	1	Carbamidomethylation; TMT10plex; Deamidation (NQ)	55339
TIPRL_RAT	TIP41-like protein OS=Rattus norvegicus OX=10116 GN=Tiprl PE=1 SV=1	11.87	12201	11592	6382.4	5083.9	6731.6	5034.5	1	0.95	0.52	0.42	0.55	0.41	10058.5	5616.67	0.558402	-0.840624	14	4	4	TMT10plex; Deamidation (NQ)	31225
CALCR_RAT	Calcitonin receptor OS=Rattus norvegicus OX=10116 GN=Calcr PE=2 SV=1	11.86	5068.1	4927.9	6827.2	15794	21857	8490.1	1	0.97	1.35	3.12	4.31	1.68	5607.73	15380.4	2.74271	1.4556	2	1	1	TMT10plex; Oxidation (M)	60292
YBOX3_RAT	Y-box-binding protein 3 OS=Rattus norvegicus OX=10116 GN=Ybx3 PE=1 SV=1	11.86	2879.9	2004.3	1792.3	1666.5	1873.6	1156	1	0.7	0.62	0.58	0.65	0.4	2225.5	1565.37	0.703378	-0.507629	7	4	2	TMT10plex; Deamidation (NQ)	38852
PLOD3_RAT	Multifunctional procollagen lysine hydroxylase and glycosyltransferase LH3 OS=Rattus norvegicus OX=10116 GN=Plod3 PE=1 SV=1	11.81	73810	54614	49401	32210	41106	32917	1	0.74	0.67	0.44	0.56	0.45	59275	35411	0.597402	-0.743226	16	14	13	Carbamidomethylation; TMT10plex; Oxidation (M)	85061
MUTYH_RAT	Adenine DNA glycosylase OS=Rattus norvegicus OX=10116 GN=Mutyh PE=2 SV=1	11.8	3366.8	1435	1333.4	925.233	948.048	801.101	1	0.43	0.4	0.27	0.28	0.24	2045.07	891.46	0.435908	-1.19791	1	1	1	TMT10plex; Deamidation (NQ)	57919
GNL3_RAT	Guanine nucleotide-binding protein-like 3 OS=Rattus norvegicus OX=10116 GN=Gnl3 PE=1 SV=1	11.79	1565.1	1359	844.314	732.337	725.123	676.175	1	0.87	0.54	0.47	0.46	0.43	1256.14	711.212	0.566189	-0.820644	2	1	1	TMT10plex	60661
HXK1_RAT	Hexokinase-1 OS=Rattus norvegicus OX=10116 GN=Hk1 PE=1 SV=4	11.78	28376	24304	24048	20021	22502	19732	1	0.86	0.85	0.71	0.79	0.7	25576	20751.7	0.811373	-0.301563	7	8	8	Carbamidomethylation; TMT10plex	102408
EXOC3_RAT	Exocyst complex component 3 OS=Rattus norvegicus OX=10116 GN=Exoc3 PE=1 SV=1	11.77	403220	213730	244160	64457	138270	123800	1	0.53	0.61	0.16	0.34	0.31	287037	108842	0.379193	-1.399	4	5	5	Carbamidomethylation; TMT10plex; Deamidation (NQ)	86497
C1QB_RAT	Complement C1q subcomponent subunit B OS=Rattus norvegicus OX=10116 GN=C1qb PE=1 SV=2	11.76	170790	131780	103030	69094	88736	81494	1	0.77	0.6	0.4	0.52	0.48	135200	79774.7	0.590049	-0.761093	44	18	17	Carbamidomethylation; TMT10plex; Deamidation (NQ); Oxidation (M)	26589
MPDZ_RAT	Multiple PDZ domain protein OS=Rattus norvegicus OX=10116 GN=Mpdz PE=1 SV=1	11.76	16055	21981	13567	9331.8	14281	12040	1	1.37	0.85	0.58	0.89	0.75	17201	11884.3	0.690906	-0.53344	1	4	3	TMT10plex; Deamidation (NQ)	218590
PDXK_RAT	Pyridoxal kinase OS=Rattus norvegicus OX=10116 GN=Pdxk PE=1 SV=1	11.76	207240	195080	195770	122030	125400	108240	1	0.94	0.94	0.59	0.61	0.52	199363	118557	0.594676	-0.749823	58	24	24	Carbamidomethylation; TMT10plex; Oxidation (M)	34908
CHM4C_RAT	Charged multivesicular body protein 4c OS=Rattus norvegicus OX=10116 GN=Chmp4c PE=2 SV=1	11.75	46112	22775	17316	4348.4	6240.2	5742.9	1	0.49	0.38	0.09	0.14	0.12	28734.3	5443.83	0.189454	-2.40008	3	1	1	TMT10plex	26324
GIMA4_RAT	GTPase IMAP family member 4 OS=Rattus norvegicus OX=10116 GN=Gimap4 PE=1 SV=1	11.75	4305.5	2784.1	1182.8	234.673	323.716	350.696	1	0.65	0.27	0.05	0.08	0.08	2757.47	303.028	0.109894	-3.18582	3	1	1	TMT10plex	35823
MOES_RAT	Moesin OS=Rattus norvegicus OX=10116 GN=Msn PE=1 SV=3	11.75	269050	219640	212570	198870	191100	170850	1	0.82	0.79	0.74	0.71	0.64	233753	186940	0.799732	-0.322412	32	35	22	TMT10plex; Oxidation (M)	67739
LYRIC_RAT	Protein LYRIC OS=Rattus norvegicus OX=10116 GN=Mtdh PE=1 SV=2	11.75	1718.1	2742.7	4361.8	5901.9	5508.9	4774.6	1	1.6	2.54	3.44	3.21	2.78	2940.87	5395.13	1.83454	0.875417	5	3	3	TMT10plex	63969
AMD_RAT	Peptidylglycine alpha-amidating monooxygenase OS=Rattus norvegicus OX=10116 GN=Pam PE=1 SV=1	11.71	230070	174240	158730	79691	99948	91191	1	0.76	0.69	0.35	0.43	0.4	187680	90276.7	0.481014	-1.05585	28	30	30	Carbamidomethylation; TMT10plex; Deamidation (NQ)	108675
ADK_RAT	Adenosine kinase OS=Rattus norvegicus OX=10116 GN=Adk PE=1 SV=3	11.7	25823	14679	9714.7	5899.8	6488.4	4186.9	1	0.57	0.38	0.23	0.25	0.16	16738.9	5525.03	0.330071	-1.59915	8	4	4	TMT10plex; Oxidation (M)	40134
CAVN4_RAT	Caveolae-associated protein 4 OS=Rattus norvegicus OX=10116 GN=Cavin4 PE=1 SV=1	11.7	6981.6	3057.5	2425.3	2193.8	1424.9	2745.2	1	0.44	0.35	0.31	0.2	0.39	4154.8	2121.3	0.510566	-0.96983	4	2	2	TMT10plex	41093
ANO7_RAT	Anoctamin-7 OS=Rattus norvegicus OX=10116 GN=Ano7 PE=2 SV=1	11.69	9225.6	12854	13589	20520	18633	16409	1	1.39	1.47	2.22	2.02	1.78	11889.5	18520.7	1.55773	0.639444	4	4	4	Carbamidomethylation; TMT10plex; Oxidation (M)	97170
SC6A4_RAT	Sodium-dependent serotonin transporter OS=Rattus norvegicus OX=10116 GN=Slc6a4 PE=1 SV=1	11.69	3318.2	4271	4190.3	12659	5232.3	6488.9	1	1.29	1.26	3.81	1.58	1.96	3926.5	8126.73	2.06971	1.04943	4	2	2	TMT10plex	70172
ZCH18_RAT	Zinc finger CCCH domain-containing protein 18 OS=Rattus norvegicus OX=10116 GN=Zc3h18 PE=1 SV=1	11.69	35856	51097	40597	19715	23209	16914	1	1.43	1.13	0.55	0.65	0.47	42516.7	19946	0.469134	-1.09193	1	2	2	TMT10plex	105537
ALBU_RAT	Albumin OS=Rattus norvegicus OX=10116 GN=Alb PE=1 SV=2	11.68	218410000	261320000	280200000	330240000	304060000	327960000	1	1.2	1.28	1.51	1.39	1.5	253310000	3.20753e+08	1.26625	0.34056	93	430	430	Carbamidomethylation; TMT10plex; Deamidation (NQ); Oxidation (M)	68731
B3AT_RAT	Band 3 anion transport protein OS=Rattus norvegicus OX=10116 GN=Slc4a1 PE=1 SV=3	11.68	10503	1729.9	1468.2	1052.3	611.32	1279.6	1	0.16	0.14	0.1	0.06	0.12	4567.03	981.073	0.214816	-2.21882	1	1	1	TMT10plex	103173
TRPM2_RAT	Transient receptor potential cation channel subfamily M member 2 OS=Rattus norvegicus OX=10116 GN=Trpm2 PE=1 SV=3	11.66	76788	50863	42216	28773	31629	26508	1	0.66	0.55	0.37	0.41	0.35	56622.3	28970	0.511636	-0.966812	2	5	4	Carbamidomethylation; TMT10plex; Deamidation (NQ)	172258
KLHL7_RAT	Kelch-like protein 7 OS=Rattus norvegicus OX=10116 GN=Klhl7 PE=2 SV=1	11.65	3442.8	3843.9	3587.5	4773.4	5516	4973.1	1	1.12	1.04	1.39	1.6	1.44	3624.73	5087.5	1.40355	0.489082	2	1	1	TMT10plex; Deamidation (NQ)	65970
KCMA1_RAT	Calcium-activated potassium channel subunit alpha-1 OS=Rattus norvegicus OX=10116 GN=Kcnma1 PE=1 SV=3	11.64	6012.4	3894.1	3529.9	3365.9	2654.2	2834.8	1	0.65	0.59	0.56	0.44	0.47	4478.8	2951.63	0.659023	-0.601599	2	2	2	TMT10plex; Deamidation (NQ)	134374
SV2C_RAT	Synaptic vesicle glycoprotein 2C OS=Rattus norvegicus OX=10116 GN=Sv2c PE=1 SV=1	11.64	997.875	784.747	696.664	445.741	457.716	787.513	1	0.79	0.7	0.45	0.46	0.79	826.429	563.656	0.682039	-0.552074	1	1	1	TMT10plex	82249
GKAP1_RAT	G kinase-anchoring protein 1 OS=Rattus norvegicus OX=10116 GN=Gkap1 PE=1 SV=1	11.63	2622.2	3272.3	5373.7	39544	4046.4	18227	1	1.25	2.05	15.08	1.54	6.95	3756.07	20605.8	5.486	2.45576	2	1	1	TMT10plex	41932
RL3_RAT	60S ribosomal protein L3 OS=Rattus norvegicus OX=10116 GN=Rpl3 PE=1 SV=3	11.61	309070	251780	303650	163750	247100	150650	1	0.81	0.98	0.53	0.8	0.49	288167	187167	0.649508	-0.62258	12	6	6	Carbamidomethylation; TMT10plex; Deamidation (NQ); Oxidation (M)	46136
PRGR_RAT	Progesterone receptor OS=Rattus norvegicus OX=10116 GN=Pgr PE=2 SV=1	11.61	41771	62619	70045	164270	151400	101980	1	1.5	1.68	3.93	3.62	2.44	58145	139217	2.3943	1.2596	3	3	3	TMT10plex; Deamidation (NQ)	99408
QOR_RAT	Quinone oxidoreductase OS=Rattus norvegicus OX=10116 GN=Cryz PE=2 SV=1	11.61	12657	11134	10883	8620.5	10147	7430.3	1	0.88	0.86	0.68	0.8	0.59	11558	8732.6	0.755546	-0.404409	3	1	1	TMT10plex	34975
DERPC_RAT	Decreased expression in renal and prostate cancer protein OS=Rattus norvegicus OX=10116 GN=Derpc PE=1 SV=1	11.59	18847	16423	10800	3526.9	5210.3	4455.3	1	0.87	0.57	0.19	0.28	0.24	15356.7	4397.5	0.286358	-1.80411	4	2	2	TMT10plex; Oxidation (M)	52095
PDIA1_RAT	Protein disulfide-isomerase OS=Rattus norvegicus OX=10116 GN=P4hb PE=1 SV=2	11.59	202520	190500	198950	383680	320080	228050	1	0.94	0.98	1.89	1.58	1.13	197323	310603	1.57408	0.654512	30	21	20	Carbamidomethylation; TMT10plex; Oxidation (M)	56951
DLL1_RAT	Delta-like protein 1 OS=Rattus norvegicus OX=10116 GN=Dll1 PE=1 SV=1	11.58	12885	9637	19062	28178	26522	24798	1	0.75	1.48	2.19	2.06	1.92	13861.3	26499.3	1.91174	0.93489	2	2	2	TMT10plex	77379
H10_RAT	Histone H1.0 OS=Rattus norvegicus OX=10116 GN=H1-0 PE=2 SV=2	11.56	18327	11785	11084	8958.1	9079.1	4845.9	1	0.64	0.6	0.49	0.5	0.26	13732	7627.7	0.555469	-0.848222	18	3	3	TMT10plex	20885
MSRA_RAT	Mitochondrial peptide methionine sulfoxide reductase OS=Rattus norvegicus OX=10116 GN=Msra PE=1 SV=1	11.56	11764	12046	12298	13827	12424	13079	1	1.02	1.05	1.18	1.06	1.11	12036	13110	1.08923	0.123312	16	4	4	TMT10plex	25851
SHPS1_RAT	Tyrosine-protein phosphatase non-receptor type substrate 1 OS=Rattus norvegicus OX=10116 GN=Sirpa PE=1 SV=1	11.56	60044	53939	44677	27969	32671	39587	1	0.9	0.74	0.47	0.54	0.66	52886.7	33409	0.631709	-0.662667	14	9	9	TMT10plex; Deamidation (NQ)	55691
LAMB2_RAT	Laminin subunit beta-2 OS=Rattus norvegicus OX=10116 GN=Lamb2 PE=1 SV=1	11.55	359020	300270	227560	137830	170570	140660	1	0.84	0.63	0.38	0.48	0.39	295617	149687	0.506354	-0.981782	25	45	45	Carbamidomethylation; TMT10plex; Deamidation (NQ); Oxidation (M)	196473
SNED1_RAT	Sushi nidogen and EGF-like domain-containing protein 1 OS=Rattus norvegicus OX=10116 GN=Sned1 PE=2 SV=2	11.55	368380	386970	306850	201490	242590	204670	1	1.05	0.83	0.55	0.66	0.56	354067	216250	0.610761	-0.711321	21	45	44	Carbamidomethylation; TMT10plex; Deamidation (NQ); Oxidation (M)	151400
KCNC3_RAT	Potassium voltage-gated channel subfamily C member 3 OS=Rattus norvegicus OX=10116 GN=Kcnc3 PE=1 SV=1	11.54	45254	51713	30193	17835	21496	23673	1	1.14	0.67	0.39	0.48	0.52	42386.7	21001.3	0.49547	-1.01313	2	4	3	TMT10plex	94393
LIN7C_RAT	Protein lin-7 homolog C OS=Rattus norvegicus OX=10116 GN=Lin7c PE=1 SV=1	11.54	19077	19703	17657	17094	16398	13830	1	1.03	0.93	0.9	0.86	0.72	18812.3	15774	0.838492	-0.25413	24	5	5	Carbamidomethylation; TMT10plex	21834
SDHB_RAT	Succinate dehydrogenase [ubiquinone] iron-sulfur subunit mitochondrial OS=Rattus norvegicus OX=10116 GN=Sdhb PE=2 SV=2	11.54	1937	4700.8	4014.6	13908	3399.1	6795	1	2.43	2.07	7.18	1.75	3.51	3550.8	8034.03	2.2626	1.17798	7	2	2	TMT10plex	31830
CCG6_RAT	Voltage-dependent calcium channel gamma-6 subunit OS=Rattus norvegicus OX=10116 GN=Cacng6 PE=2 SV=1	11.53	6050.1	3128.9	1783.1	537.859	1058.3	1303.2	1	0.52	0.29	0.09	0.17	0.22	3654.03	966.453	0.264489	-1.91872	3	1	1	TMT10plex; Deamidation (NQ)	28255
MDC1_RAT	Mediator of DNA damage checkpoint protein 1 OS=Rattus norvegicus OX=10116 GN=Mdc1 PE=1 SV=2	11.52	1393	11981	11831	77450	9724.8	31919	1	8.6	8.49	55.6	6.98	22.91	8401.67	39697.9	4.72501	2.24032	3	4	4	TMT10plex; Deamidation (NQ)	136948
GUC2C_RAT	Guanylyl cyclase C OS=Rattus norvegicus OX=10116 GN=Gucy2c PE=1 SV=2	11.5	2792.1	3378.6	3836.4	7628.3	6243.4	5273.6	1	1.21	1.37	2.73	2.24	1.89	3335.7	6381.77	1.91317	0.935966	1	1	1	TMT10plex	123467
LY65B_RAT	Lymphocyte antigen 6 complex locus protein G5b OS=Rattus norvegicus OX=10116 GN=Ly6g5b PE=3 SV=1	11.5	4659.9	4213	4049.5	6765.3	6429.6	5115	1	0.9	0.87	1.45	1.38	1.1	4307.47	6103.3	1.41691	0.50275	4	1	1	TMT10plex; Deamidation (NQ)	21588
CALB1_RAT	Calbindin OS=Rattus norvegicus OX=10116 GN=Calb1 PE=1 SV=2	11.48	24384	23045	32499	78402	83638	70901	1	0.95	1.33	3.22	3.43	2.91	26642.7	77647	2.91439	1.54319	50	16	16	Carbamidomethylation; TMT10plex; Deamidation (NQ); Oxidation (M)	29994
UBR5_RAT	E3 ubiquitin-protein ligase UBR5 OS=Rattus norvegicus OX=10116 GN=Ubr5 PE=1 SV=3	11.48	170050	180430	181710	188790	242540	213910	1	1.06	1.07	1.11	1.43	1.26	177397	215080	1.21242	0.277894	3	10	10	Carbamidomethylation; TMT10plex; Deamidation (NQ); Oxidation (M)	308026
GBRA6_RAT	Gamma-aminobutyric acid receptor subunit alpha-6 OS=Rattus norvegicus OX=10116 GN=Gabra6 PE=1 SV=1	11.48	9876.5	13739	9699.4	5458.9	7205.2	9830.5	1	1.39	0.98	0.55	0.73	1	11105	7498.2	0.675211	-0.566589	3	3	2	TMT10plex	51184
LYSC1_RAT	Lysozyme C-1 OS=Rattus norvegicus OX=10116 GN=Lyz1 PE=1 SV=2	11.48	408110	380890	296340	149020	188370	160740	1	0.93	0.73	0.37	0.46	0.39	361780	166043	0.458962	-1.12355	65	21	21	Carbamidomethylation; TMT10plex; Deamidation (NQ)	16729
TGM2_RAT	Protein-glutamine gamma-glutamyltransferase 2 OS=Rattus norvegicus OX=10116 GN=Tgm2 PE=1 SV=1	11.47	197240	132030	109300	69034	90910	64542	1	0.67	0.55	0.35	0.46	0.33	146190	74828.7	0.511859	-0.966182	34	29	28	Carbamidomethylation; TMT10plex; Oxidation (M)	76935
STEA3_RAT	Metalloreductase STEAP3 OS=Rattus norvegicus OX=10116 GN=Steap3 PE=1 SV=1	11.46	4049.6	2033	2564.7	1712.3	1845.8	1037.9	1	0.5	0.63	0.42	0.46	0.26	2882.43	1532	0.531495	-0.911871	3	2	2	Carbamidomethylation; TMT10plex	54674
PCDH8_RAT	Protocadherin-8 OS=Rattus norvegicus OX=10116 GN=Pcdh8 PE=1 SV=2	11.46	3421.3	48522	10844	1263.8	1494.2	1040.7	1	14.18	3.17	0.37	0.44	0.3	20929.1	1266.23	0.0605011	-4.0469	2	2	2	TMT10plex	113191
IL2RA_RAT	Interleukin-2 receptor subunit alpha OS=Rattus norvegicus OX=10116 GN=Il2ra PE=2 SV=1	11.45	2532.9	1732.9	2665.3	1469.1	1845.3	1751.1	1	0.68	1.05	0.58	0.73	0.69	2310.37	1688.5	0.730836	-0.45238	3	1	1	Carbamidomethylation; TMT10plex	30557
RABE2_RAT	Rab GTPase-binding effector protein 2 OS=Rattus norvegicus OX=10116 GN=Rabep2 PE=1 SV=1	11.45	38351	28649	25268	16205	19340	13703	1	0.75	0.66	0.42	0.5	0.36	30756	16416	0.53375	-0.905765	16	10	10	TMT10plex; Deamidation (NQ)	61973
F264_RAT	6-phosphofructo-2-kinase/fructose-2 6-bisphosphatase 4 OS=Rattus norvegicus OX=10116 GN=Pfkfb4 PE=1 SV=3	11.44	31283	25544	23945	11521	17898	13901	1	0.82	0.77	0.37	0.57	0.44	26924	14440	0.536324	-0.898822	3	2	2	TMT10plex; Deamidation (NQ)	54155
RXFP1_RAT	Relaxin receptor 1 OS=Rattus norvegicus OX=10116 GN=Rxfp1 PE=2 SV=1	11.44	3828.5	3105.8	3532.7	8136.5	9076.9	4144.2	1	0.81	0.92	2.13	2.37	1.08	3489	7119.2	2.04047	1.0289	3	2	2	TMT10plex; Deamidation (NQ); Oxidation (M)	87183
SRC8_RAT	Src substrate cortactin OS=Rattus norvegicus OX=10116 GN=Cttn PE=1 SV=1	11.44	12903	10780	7142.6	5118.9	5280.7	3880.2	1	0.84	0.55	0.4	0.41	0.3	10275.2	4759.93	0.463245	-1.11015	3	2	2	TMT10plex	56942
CTP5B_RAT	Contactin-associated protein like 5-2 OS=Rattus norvegicus OX=10116 GN=Cntnap5b PE=2 SV=1	11.43	2667.8	2557	2755.3	4522.1	3345.5	7839.7	1	0.96	1.03	1.7	1.25	2.94	2660.03	5235.77	1.96831	0.976956	1	1	1	TMT10plex	144159
RL18A_RAT	60S ribosomal protein L18a OS=Rattus norvegicus OX=10116 GN=Rpl18a PE=2 SV=1	11.42	1423.3	1303.4	2241.9	2638.8	2194.4	1911	1	0.92	1.58	1.85	1.54	1.34	1656.2	2248.07	1.35736	0.440808	5	1	1	TMT10plex	20732
HIPK3_RAT	Homeodomain-interacting protein kinase 3 OS=Rattus norvegicus OX=10116 GN=Hipk3 PE=1 SV=1	11.42	5652.6	3389.1	4016.3	1758.3	2221.9	1913.1	1	0.6	0.71	0.31	0.39	0.34	4352.67	1964.43	0.451317	-1.14779	1	1	1	TMT10plex	129744
DSCAM_RAT	Down syndrome cell adhesion molecule homolog OS=Rattus norvegicus OX=10116 GN=Dscam PE=1 SV=1	11.41	230910	275850	270880	337940	291930	335050	1	1.19	1.17	1.46	1.26	1.45	259213	321640	1.24083	0.311307	2	6	6	TMT10plex	222253
CELF1_RAT	CUGBP Elav-like family member 1 OS=Rattus norvegicus OX=10116 GN=Celf1 PE=2 SV=1	11.4	2982.1	890.539	4219.9	489.988	835.065	1021.1	1	0.3	1.42	0.16	0.28	0.34	2697.51	782.051	0.289915	-1.7863	2	1	1	TMT10plex; Deamidation (NQ)	52205
GLRA3_RAT	Glycine receptor subunit alpha-3 OS=Rattus norvegicus OX=10116 GN=Glra3 PE=1 SV=1	11.4	4951.2	6808.5	5952.2	8929.7	8039.3	7733.6	1	1.38	1.2	1.8	1.62	1.56	5903.97	8234.2	1.39469	0.479944	3	1	1	TMT10plex	53672
DYR1A_RAT	Dual specificity tyrosine-phosphorylation-regulated kinase 1A OS=Rattus norvegicus OX=10116 GN=Dyrk1a PE=1 SV=2	11.39	38780	24004	20554	10785	16447	13549	1	0.62	0.53	0.28	0.42	0.35	27779.3	13593.7	0.489345	-1.03108	4	4	4	TMT10plex; Deamidation (NQ)	85541
GPR18_RAT	N-arachidonyl glycine receptor OS=Rattus norvegicus OX=10116 GN=Gpr18 PE=1 SV=1	11.38	16955	17132	11641	6509.7	8579.1	6575.7	1	1.01	0.69	0.38	0.51	0.39	15242.7	7221.5	0.473769	-1.07774	2	1	1	TMT10plex	37556
DESM_RAT	Desmin OS=Rattus norvegicus OX=10116 GN=Des PE=1 SV=2	11.35	100510	86194	102970	47011	55361	46019	1	0.86	1.02	0.47	0.55	0.46	96558	49463.7	0.512269	-0.965027	39	31	25	Carbamidomethylation; TMT10plex; Deamidation (NQ); Oxidation (M)	53457
LIPA3_RAT	Liprin-alpha-3 OS=Rattus norvegicus OX=10116 GN=Ppfia3 PE=1 SV=2	11.35	13626	9396.2	19052	8787.7	8702.8	9979.9	1	0.69	1.4	0.64	0.64	0.73	14024.7	9156.8	0.652904	-0.615058	1	2	2	TMT10plex	133429
S4A7_RAT	Sodium bicarbonate cotransporter 3 OS=Rattus norvegicus OX=10116 GN=Slc4a7 PE=1 SV=1	11.35	17174	29252	9866.8	25068	20764	44499	1	1.7	0.57	1.46	1.21	2.59	18764.3	30110.3	1.60466	0.682271	1	2	1	TMT10plex	135953
ELMO3_RAT	Engulfment and cell motility protein 3 OS=Rattus norvegicus OX=10116 GN=Elmo3 PE=2 SV=1	11.34	18715	15754	4363.4	1032.7	1711.7	1380.4	1	0.84	0.23	0.06	0.09	0.07	12944.1	1374.93	0.106221	-3.23486	2	2	2	TMT10plex; Oxidation (M)	81659
CBPN_RAT	Carboxypeptidase N catalytic chain OS=Rattus norvegicus OX=10116 GN=Cpn1 PE=2 SV=1	11.32	99857	104390	125420	168620	228230	184710	1	1.05	1.26	1.69	2.29	1.85	109889	193853	1.76408	0.818919	28	16	14	Carbamidomethylation; TMT10plex; Deamidation (NQ)	51981
AL1A2_RAT	Retinal dehydrogenase 2 OS=Rattus norvegicus OX=10116 GN=Aldh1a2 PE=1 SV=2	11.32	360150	402210	415900	281420	329810	279830	1	1.12	1.15	0.78	0.92	0.78	392753	297020	0.756251	-0.403063	40	33	27	Carbamidomethylation; TMT10plex; Deamidation (NQ); Oxidation (M)	56640
RB_RAT	Retinoblastoma-associated protein OS=Rattus norvegicus OX=10116 GN=Rb1 PE=1 SV=3	11.32	0	0	0	110.723	174.244	98.9403	-	-	-	256	256	256	0	127.969	#DIV/0!	#DIV/0!	1	1	1	TMT10plex	105025
FOXM1_RAT	Forkhead box protein M1 OS=Rattus norvegicus OX=10116 GN=Foxm1 PE=2 SV=2	11.31	4714.1	5300.2	5914	7239.4	6871.1	6703.5	1	1.12	1.25	1.54	1.46	1.42	5309.43	6938	1.30673	0.385962	1	1	1	TMT10plex; Deamidation (NQ)	83672
NPY5R_RAT	Neuropeptide Y receptor type 5 OS=Rattus norvegicus OX=10116 GN=Npy5r PE=2 SV=2	11.31	7719.1	6248	5994.3	6338.2	5480.6	5521	1	0.81	0.78	0.82	0.71	0.72	6653.8	5779.93	0.868667	-0.203126	2	1	1	TMT10plex	50408
S26A2_RAT	Sulfate transporter OS=Rattus norvegicus OX=10116 GN=Slc26a2 PE=2 SV=1	11.31	2247.8	2733.4	4128.1	6382	3066.6	3919.1	1	1.22	1.84	2.84	1.36	1.74	3036.43	4455.9	1.46748	0.553339	4	3	3	TMT10plex; Deamidation (NQ); Oxidation (M)	82028
YKT6_RAT	Synaptobrevin homolog YKT6 OS=Rattus norvegicus OX=10116 GN=Ykt6 PE=1 SV=1	11.31	28824	26688	20112	12214	15050	10946	1	0.93	0.7	0.42	0.52	0.38	25208	12736.7	0.505263	-0.984894	17	4	4	TMT10plex	22369
APOH_RAT	Beta-2-glycoprotein 1 OS=Rattus norvegicus OX=10116 GN=Apoh PE=2 SV=2	11.3	270860	376130	381730	591970	457750	533150	1	1.39	1.41	2.19	1.69	1.97	342907	527623	1.53868	0.621692	58	27	27	Carbamidomethylation; TMT10plex; Deamidation (NQ); Oxidation (M)	33197
ITA1_RAT	Integrin alpha-1 OS=Rattus norvegicus OX=10116 GN=Itga1 PE=1 SV=1	11.3	57489	57296	43347	27639	27855	30658	1	1	0.75	0.48	0.48	0.53	52710.7	28717.3	0.544811	-0.876173	2	4	4	Carbamidomethylation; TMT10plex	130808
SPRTN_RAT	DNA-dependent metalloprotease SPRTN OS=Rattus norvegicus OX=10116 GN=Sprtn PE=3 SV=1	11.29	30624	38957	27153	14827	21124	16929	1	1.27	0.89	0.48	0.69	0.55	32244.7	17626.7	0.546654	-0.871301	5	3	3	Carbamidomethylation; TMT10plex; Deamidation (NQ)	55024
FFAR2_RAT	Free fatty acid receptor 2 OS=Rattus norvegicus OX=10116 GN=Ffar2 PE=1 SV=1	11.28	29749	19021	17293	14447	12753	13428	1	0.64	0.58	0.49	0.43	0.45	22021	13542.7	0.614989	-0.701368	5	2	2	TMT10plex	36995
DKC1_RAT	H/ACA ribonucleoprotein complex subunit DKC1 OS=Rattus norvegicus OX=10116 GN=Dkc1 PE=1 SV=4	11.28	102300	100700	109040	153340	134230	126350	1	0.98	1.07	1.5	1.31	1.24	104013	137973	1.3265	0.407621	3	2	2	TMT10plex	56615
AUGN_RAT	Augurin OS=Rattus norvegicus OX=10116 GN=Ecrg4 PE=1 SV=1	11.27	177160	103870	84571	28667	48813	33895	1	0.59	0.48	0.16	0.28	0.19	121867	37125	0.304635	-1.71484	17	3	3	TMT10plex	16949
COQ9_RAT	Ubiquinone biosynthesis protein COQ9 mitochondrial OS=Rattus norvegicus OX=10116 GN=Coq9 PE=1 SV=2	11.27	22278	18257	12791	9490.5	12416	12378	1	0.82	0.57	0.43	0.56	0.56	17775.3	11428.2	0.642923	-0.637283	2	1	1	TMT10plex	35146
CPT1B_RAT	Carnitine O-palmitoyltransferase 1 muscle isoform OS=Rattus norvegicus OX=10116 GN=Cpt1b PE=1 SV=1	11.26	28730	17452	10041	2968.6	5963.4	3931.3	1	0.61	0.35	0.1	0.21	0.14	18741	4287.77	0.228791	-2.1279	1	1	1	TMT10plex	88217
RS3_RAT	40S ribosomal protein S3 OS=Rattus norvegicus OX=10116 GN=Rps3 PE=1 SV=1	11.25	58706	51716	53787	46742	53999	34686	1	0.88	0.92	0.8	0.92	0.59	54736.3	45142.3	0.824723	-0.278018	34	9	9	Carbamidomethylation; TMT10plex	26674
FZD8_RAT	Frizzled-8 OS=Rattus norvegicus OX=10116 GN=Fzd8 PE=2 SV=1	11.25	3321.8	1412.1	836.848	461.607	643.641	480.627	1	0.43	0.25	0.14	0.19	0.14	1856.92	528.625	0.284679	-1.81259	1	2	1	TMT10plex	73009
PGCB_RAT	Brevican core protein OS=Rattus norvegicus OX=10116 GN=Bcan PE=1 SV=2	11.24	647730	530440	514410	438750	483000	429360	1	0.82	0.79	0.68	0.75	0.66	564193	450370	0.798255	-0.325079	40	46	46	Carbamidomethylation; TMT10plex; Deamidation (NQ); Oxidation (M)	96057
PTPRZ_RAT	Receptor-type tyrosine-protein phosphatase zeta OS=Rattus norvegicus OX=10116 GN=Ptprz1 PE=1 SV=1	11.24	411090	310560	273660	162460	193520	175010	1	0.76	0.67	0.4	0.47	0.43	331770	176997	0.533492	-0.906461	12	34	34	Carbamidomethylation; TMT10plex; Deamidation (NQ); Oxidation (M)	255340
BRNP2_RAT	BMP/retinoic acid-inducible neural-specific protein 2 OS=Rattus norvegicus OX=10116 GN=Brinp2 PE=2 SV=1	11.23	19043	11899	11315	4862.7	6692.1	4772.7	1	0.62	0.59	0.26	0.35	0.25	14085.7	5442.5	0.386386	-1.37189	3	4	3	TMT10plex	89139
LYAG_RAT	Lysosomal alpha-glucosidase OS=Rattus norvegicus OX=10116 GN=Gaa PE=2 SV=1	11.2	114700	128190	88480	45211	66669	48420	1	1.12	0.77	0.39	0.58	0.42	110457	53433.3	0.483749	-1.04767	14	15	15	Carbamidomethylation; TMT10plex	106207
TNNI1_RAT	Troponin I slow skeletal muscle OS=Rattus norvegicus OX=10116 GN=Tnni1 PE=1 SV=2	11.19	19250	10243	15186	8000	7769.6	6240.3	1	0.53	0.79	0.42	0.4	0.32	14893	7336.63	0.492623	-1.02144	22	6	5	TMT10plex; Oxidation (M)	21724
TAFA5_RAT	Chemokine-like protein TAFA-5 OS=Rattus norvegicus OX=10116 GN=Tafa5 PE=1 SV=1	11.18	22712	23297	19707	9107.9	10277	9388.3	1	1.03	0.87	0.4	0.45	0.41	21905.3	9591.07	0.437842	-1.19152	25	4	4	Carbamidomethylation; TMT10plex; Deamidation (NQ)	14331
BHMT1_RAT	Betaine--homocysteine S-methyltransferase 1 OS=Rattus norvegicus OX=10116 GN=Bhmt PE=1 SV=1	11.17	2039.6	2016.3	1916.9	1001.3	1089.4	852.363	1	0.99	0.94	0.49	0.53	0.42	1990.93	981.021	0.492744	-1.02109	3	1	1	TMT10plex	44976
5NTC_RAT	Cytosolic purine 5'-nucleotidase OS=Rattus norvegicus OX=10116 GN=Nt5c2 PE=1 SV=4	11.17	1865.8	1525.5	1893.8	2151	2162.1	1858.7	1	0.82	1.02	1.15	1.16	1	1761.7	2057.27	1.16777	0.223761	4	3	3	TMT10plex	64866
KCNH1_RAT	Potassium voltage-gated channel subfamily H member 1 OS=Rattus norvegicus OX=10116 GN=Kcnh1 PE=1 SV=1	11.16	80742	44059	27634	10571	21036	16163	1	0.55	0.34	0.13	0.26	0.2	50811.7	15923.3	0.313379	-1.67402	2	2	2	Carbamidomethylation; TMT10plex	108291
VPS4A_RAT	Vacuolar protein sorting-associated protein 4A OS=Rattus norvegicus OX=10116 GN=Vps4a PE=1 SV=1	11.16	4348.7	2263	3588.8	2463.3	1541.2	2781.2	1	0.52	0.83	0.57	0.35	0.64	3400.17	2261.9	0.665232	-0.58807	4	2	2	TMT10plex	48907
ATX3_RAT	Ataxin-3 OS=Rattus norvegicus OX=10116 GN=Atxn3 PE=1 SV=1	11.15	1282.5	868.94	2939.7	4959.3	5031	6957.8	1	0.68	2.29	3.87	3.92	5.43	1697.05	5649.37	3.32894	1.73506	2	1	1	TMT10plex; Deamidation (NQ)	40446
SCOC_RAT	Short coiled-coil protein OS=Rattus norvegicus OX=10116 GN=Scoc PE=2 SV=1	11.15	4206.1	3685.4	4823.3	5743.7	5916.7	4299.9	1	0.88	1.15	1.37	1.41	1.02	4238.27	5320.1	1.25525	0.327979	16	2	2	TMT10plex; Deamidation (NQ)	13689
MTND_RAT	Acireductone dioxygenase OS=Rattus norvegicus OX=10116 GN=Adi1 PE=2 SV=1	11.14	16238	12757	6982.8	4298.5	4362.6	3658.6	1	0.79	0.43	0.26	0.27	0.23	11992.6	4106.57	0.342425	-1.54614	15	2	2	TMT10plex	21461
NMDE1_RAT	Glutamate receptor ionotropic NMDA 2A OS=Rattus norvegicus OX=10116 GN=Grin2a PE=1 SV=2	11.14	8051.4	4912.5	5595.6	4543.2	4869.6	4468.3	1	0.61	0.69	0.56	0.6	0.55	6186.5	4627.03	0.747924	-0.419036	1	2	2	TMT10plex; Deamidation (NQ)	165468
LIPA4_RAT	Liprin-alpha-4 (Fragment) OS=Rattus norvegicus OX=10116 GN=Ppfia4 PE=1 SV=1	11.13	2696.1	1510.8	1360.3	1164.5	1189.7	1093.5	1	0.56	0.5	0.43	0.44	0.41	1855.73	1149.23	0.619288	-0.691318	1	1	1	TMT10plex	118004
FAM3C_RAT	Protein FAM3C OS=Rattus norvegicus OX=10116 GN=Fam3c PE=2 SV=1	11.11	315640	282480	248150	123410	155730	127950	1	0.89	0.79	0.39	0.49	0.41	282090	135697	0.48104	-1.05577	47	14	14	Carbamidomethylation; TMT10plex; Deamidation (NQ); Oxidation (M)	24714
AMZ1_RAT	Archaemetzincin-1 OS=Rattus norvegicus OX=10116 GN=Amz1 PE=2 SV=1	11.1	9319.8	6403.8	3259.1	1547	3728	2078.5	1	0.69	0.35	0.17	0.4	0.22	6327.57	2451.17	0.387379	-1.36818	3	2	2	TMT10plex	55323
DYN1_RAT	Dynamin-1 OS=Rattus norvegicus OX=10116 GN=Dnm1 PE=1 SV=2	11.09	7832.5	10455	12020	15916	24279	17389	1	1.33	1.53	2.03	3.1	2.22	10102.5	19194.7	1.89999	0.925993	3	4	3	TMT10plex	97295
KLH20_RAT	Kelch-like protein 20 OS=Rattus norvegicus OX=10116 GN=Klhl20 PE=3 SV=1	11.09	1988.9	3847.4	4275.5	5326.7	10036	16931	1	1.93	2.15	2.68	5.05	8.51	3370.6	10764.6	3.19366	1.67521	2	1	1	TMT10plex	67955
MYP0_RAT	Myelin protein P0 OS=Rattus norvegicus OX=10116 GN=Mpz PE=1 SV=1	11.09	7949.4	3275.7	3042.7	1614.8	1616.8	1657.5	1	0.41	0.38	0.2	0.2	0.21	4755.93	1629.7	0.342667	-1.54512	3	1	1	TMT10plex	27571
WFDC1_RAT	WAP four-disulfide core domain protein 1 OS=Rattus norvegicus OX=10116 GN=Wfdc1 PE=1 SV=1	11.08	120360	114270	105650	66752	65364	63324	1	0.95	0.88	0.55	0.54	0.53	113427	65146.7	0.574351	-0.799997	39	10	10	Carbamidomethylation; TMT10plex; Deamidation (NQ); Oxidation (M)	23230
OSGEP_RAT	tRNA N6-adenosine threonylcarbamoyltransferase OS=Rattus norvegicus OX=10116 GN=Osgep PE=2 SV=2	11.07	5571.1	5157.6	5064.4	3510.2	4305.5	3525.1	1	0.93	0.91	0.63	0.77	0.63	5264.37	3780.27	0.718086	-0.477772	2	1	1	TMT10plex	36357
GPR6_RAT	G-protein coupled receptor 6 OS=Rattus norvegicus OX=10116 GN=Gpr6 PE=2 SV=1	11.06	2223.6	1999	2101.1	2675.3	2706.8	2398.2	1	0.9	0.94	1.2	1.22	1.08	2107.9	2593.43	1.23034	0.299057	2	1	1	TMT10plex	38115
ORN_RAT	Oligoribonuclease mitochondrial OS=Rattus norvegicus OX=10116 GN=Rexo2 PE=2 SV=1	11.06	1312.2	1822.5	1682.4	1212.1	1449.1	1078.4	1	1.39	1.28	0.92	1.1	0.82	1605.7	1246.53	0.776318	-0.365281	4	1	1	TMT10plex	26752
ACDSB_RAT	Short/branched chain specific acyl-CoA dehydrogenase mitochondrial OS=Rattus norvegicus OX=10116 GN=Acadsb PE=1 SV=1	11.06	19924	27340	49485	66567	71389	56166	1	1.37	2.48	3.34	3.58	2.82	32249.7	64707.3	2.00645	1.00464	2	1	1	TMT10plex	47824
EIF3J_RAT	Eukaryotic translation initiation factor 3 subunit J OS=Rattus norvegicus OX=10116 GN=Eif3j PE=1 SV=1	11.05	12425	12371	12027	11783	11058	8937.7	1	1	0.97	0.95	0.89	0.72	12274.3	10592.9	0.863012	-0.212547	15	7	5	TMT10plex	29187
RB11B_RAT	Ras-related protein Rab-11B OS=Rattus norvegicus OX=10116 GN=Rab11b PE=1 SV=4	11.02	34716	39874	47103	70251	41462	70132	1	1.15	1.36	2.02	1.19	2.02	40564.3	60615	1.49429	0.579463	50	12	12	TMT10plex	24488
CCL6_RAT	C-C motif chemokine 6 OS=Rattus norvegicus OX=10116 GN=Ccl6 PE=3 SV=1	11.01	38576	36136	31974	21975	20322	15108	1	0.94	0.83	0.57	0.53	0.39	35562	19135	0.538074	-0.894123	34	4	4	Carbamidomethylation; TMT10plex	12652
HDGR2_RAT	Hepatoma-derived growth factor-related protein 2 OS=Rattus norvegicus OX=10116 GN=Hdgfl2 PE=1 SV=2	11.01	7232.4	9474.8	8959.5	7742	8119.4	6372.5	1	1.31	1.24	1.07	1.12	0.88	8555.57	7411.3	0.866255	-0.207137	7	6	5	TMT10plex	74018
NNRE_RAT	NAD(P)H-hydrate epimerase OS=Rattus norvegicus OX=10116 GN=Naxe PE=2 SV=1	11	57674	46069	50838	42648	42691	35658	1	0.8	0.88	0.74	0.74	0.62	51527	40332.3	0.782742	-0.353392	16	5	5	TMT10plex	30891
SLIT3_RAT	Slit homolog 3 protein OS=Rattus norvegicus OX=10116 GN=Slit3 PE=2 SV=1	10.99	283790	270760	202610	106480	153040	114760	1	0.95	0.71	0.38	0.54	0.4	252387	124760	0.494321	-1.01648	6	13	11	Carbamidomethylation; TMT10plex; Deamidation (NQ)	167767
SMBP2_RAT	DNA-binding protein SMUBP-2 OS=Rattus norvegicus OX=10116 GN=Ighmbp2 PE=1 SV=1	10.98	9672.3	9517.8	6695.8	4023.3	5148.9	3988.8	1	0.98	0.69	0.42	0.53	0.41	8628.63	4387	0.508424	-0.975897	2	2	2	TMT10plex	108440
GLRX3_RAT	Glutaredoxin-3 OS=Rattus norvegicus OX=10116 GN=Glrx3 PE=1 SV=2	10.97	51716	38990	24917	11075	14643	11379	1	0.75	0.48	0.21	0.28	0.22	38541	12365.7	0.320844	-1.64005	9	3	3	TMT10plex	37849
HSPB2_RAT	Heat shock protein beta-2 OS=Rattus norvegicus OX=10116 GN=Hspb2 PE=3 SV=1	10.97	5811.9	3120.6	6857.2	2252.9	2471.2	1590.8	1	0.54	1.18	0.39	0.43	0.27	5263.23	2104.97	0.399938	-1.32215	16	3	3	TMT10plex	20347
NAGAB_RAT	Alpha-N-acetylgalactosaminidase OS=Rattus norvegicus OX=10116 GN=Naga PE=2 SV=1	10.96	21620	27063	24396	19866	23816	18118	1	1.25	1.13	0.92	1.1	0.84	24359.7	20600	0.84566	-0.24185	14	6	6	Carbamidomethylation; TMT10plex; Oxidation (M)	46871
KAT1_RAT	Kynurenine--oxoglutarate transaminase 1 OS=Rattus norvegicus OX=10116 GN=Kyat1 PE=1 SV=2	10.96	20045	16056	19028	16570	15566	16543	1	0.8	0.95	0.83	0.78	0.83	18376.3	16226.3	0.883002	-0.179512	13	6	6	TMT10plex	47873
NDE1_RAT	Nuclear distribution protein nudE homolog 1 OS=Rattus norvegicus OX=10116 GN=Nde1 PE=1 SV=1	10.96	97709	134930	232320	459960	577510	450600	1	1.38	2.38	4.71	5.91	4.61	154986	496023	3.20043	1.67827	2	1	1	TMT10plex	38528
CRYM_RAT	Ketimine reductase mu-crystallin OS=Rattus norvegicus OX=10116 GN=Crym PE=1 SV=1	10.94	29846	28305	34706	44281	57757	64857	1	0.95	1.16	1.48	1.94	2.17	30952.3	55631.7	1.79733	0.845858	3	2	2	TMT10plex; Oxidation (M)	33554
PER2_RAT	Period circadian protein homolog 2 OS=Rattus norvegicus OX=10116 GN=Per2 PE=1 SV=1	10.94	2526.7	1800.3	2325.2	2418.7	2912.2	2926.8	1	0.71	0.92	0.96	1.15	1.16	2217.4	2752.57	1.24135	0.311908	1	1	1	TMT10plex	136028
RETR2_RAT	Reticulophagy regulator 2 OS=Rattus norvegicus OX=10116 GN=Retreg2 PE=1 SV=2	10.94	45424	30721	32111	13366	23162	20250	1	0.68	0.71	0.29	0.51	0.45	36085.3	18926	0.524479	-0.931043	3	2	2	TMT10plex	57659
DHB3_RAT	17-beta-hydroxysteroid dehydrogenase type 3 OS=Rattus norvegicus OX=10116 GN=Hsd17b3 PE=2 SV=1	10.93	2545.6	3124.7	3952.9	6749.1	3092	4123.6	1	1.23	1.55	2.65	1.21	1.62	3207.73	4654.9	1.45115	0.537196	2	1	1	Carbamidomethylation; TMT10plex	34223
KCNKC_RAT	Potassium channel subfamily K member 12 OS=Rattus norvegicus OX=10116 GN=Kcnk12 PE=2 SV=1	10.92	50357	50045	38251	17789	26800	18154	1	0.99	0.76	0.35	0.53	0.36	46217.7	20914.3	0.452518	-1.14395	2	1	1	TMT10plex	46965
PCSK4_RAT	Proprotein convertase subtilisin/kexin type 4 OS=Rattus norvegicus OX=10116 GN=Pcsk4 PE=2 SV=1	10.92	40791	49638	58632	82155	73607	79885	1	1.22	1.44	2.01	1.8	1.96	49687	78549	1.58088	0.660724	5	5	4	TMT10plex; Deamidation (NQ)	75740
ATPA_RAT	ATP synthase subunit alpha mitochondrial OS=Rattus norvegicus OX=10116 GN=Atp5f1a PE=1 SV=2	10.91	6659.1	7278.7	6945.2	5706.5	5784.3	7074.7	1	1.09	1.04	0.86	0.87	1.06	6961	6188.5	0.889025	-0.169705	3	3	2	TMT10plex; Deamidation (NQ)	59754
TNR1B_RAT	Tumor necrosis factor receptor superfamily member 1B OS=Rattus norvegicus OX=10116 GN=Tnfrsf1b PE=2 SV=1	10.9	4213	4743.4	5610.6	6758.1	12419	10612	1	1.13	1.33	1.6	2.95	2.52	4855.67	9929.7	2.04497	1.03208	2	1	1	TMT10plex	50148
B4GT3_RAT	Beta-1 4-galactosyltransferase 3 OS=Rattus norvegicus OX=10116 GN=B4galt3 PE=2 SV=1	10.89	9404.1	6458.3	5648.5	2147.5	4186.9	2428.9	1	0.69	0.6	0.23	0.45	0.26	7170.3	2921.1	0.407389	-1.29552	2	1	1	TMT10plex	44031
GGT6_RAT	Glutathione hydrolase 6 OS=Rattus norvegicus OX=10116 GN=Ggt6 PE=2 SV=1	10.89	58604	47248	45078	41584	38654	41509	1	0.81	0.77	0.71	0.66	0.71	50310	40582.3	0.806645	-0.309993	6	4	4	Carbamidomethylation; TMT10plex	51559
CADH1_RAT	Cadherin-1 OS=Rattus norvegicus OX=10116 GN=Cdh1 PE=1 SV=1	10.87	212660	210290	177660	162200	127150	154540	1	0.99	0.84	0.76	0.6	0.73	200203	147963	0.739065	-0.436226	12	16	15	TMT10plex; Deamidation (NQ); Oxidation (M)	98715
CCD39_RAT	Coiled-coil domain-containing protein 39 OS=Rattus norvegicus OX=10116 GN=Ccdc39 PE=3 SV=1	10.86	7075.1	8327.7	8687.8	10022	9782.1	10039	1	1.18	1.23	1.42	1.38	1.42	8030.2	9947.7	1.23879	0.308927	1	1	1	TMT10plex	109555
OMD_RAT	Osteomodulin OS=Rattus norvegicus OX=10116 GN=Omd PE=2 SV=1	10.86	133070	107330	85702	42591	51286	43162	1	0.81	0.64	0.32	0.39	0.32	108701	45679.7	0.420234	-1.25074	14	7	7	Carbamidomethylation; TMT10plex; Deamidation (NQ)	49783
DCE1_RAT	Glutamate decarboxylase 1 OS=Rattus norvegicus OX=10116 GN=Gad1 PE=1 SV=1	10.85	1092	1029.3	1100.5	1387.4	1127.5	1197	1	0.94	1.01	1.27	1.03	1.1	1073.93	1237.3	1.15212	0.204291	2	1	1	TMT10plex; Deamidation (NQ)	66640
NEO1_RAT	Neogenin (Fragment) OS=Rattus norvegicus OX=10116 GN=Neo1 PE=1 SV=1	10.85	3099700	2751800	3572300	3304200	3974400	3986000	1	0.89	1.15	1.07	1.28	1.29	3.14127e+06	3.75487e+06	1.19534	0.257415	24	39	39	Carbamidomethylation; TMT10plex; Deamidation (NQ); Oxidation (M)	150637
NHRF3_RAT	Na(+)/H(+) exchange regulatory cofactor NHE-RF3 OS=Rattus norvegicus OX=10116 GN=Pdzk1 PE=1 SV=2	10.84	11170	10457	11064	6523.2	7245.5	7411.4	1	0.94	0.99	0.58	0.65	0.66	10897	7060.03	0.647888	-0.626184	4	3	3	Carbamidomethylation; TMT10plex; Deamidation (NQ)	56800
XYLT1_RAT	Xylosyltransferase 1 (Fragment) OS=Rattus norvegicus OX=10116 GN=Xylt1 PE=2 SV=1	10.84	3460.8	5456.6	3537.7	1574.5	2569.6	1830.7	1	1.58	1.02	0.45	0.74	0.53	4151.7	1991.6	0.479707	-1.05977	2	2	2	TMT10plex; Deamidation (NQ)	93859
ANXA2_RAT	Annexin A2 OS=Rattus norvegicus OX=10116 GN=Anxa2 PE=1 SV=2	10.83	123990	180020	142820	91095	142870	91650	1	1.45	1.15	0.73	1.15	0.74	148943	108538	0.728722	-0.456559	47	19	19	Carbamidomethylation; TMT10plex; Deamidation (NQ); Oxidation (M)	38678
GMFB_RAT	Glia maturation factor beta OS=Rattus norvegicus OX=10116 GN=Gmfb PE=1 SV=2	10.83	540310	451660	358130	180550	134040	219860	1	0.84	0.66	0.33	0.25	0.41	450033	178150	0.39586	-1.33694	35	5	5	Carbamidomethylation; TMT10plex; Deamidation (NQ)	16736
CALI_RAT	Calicin OS=Rattus norvegicus OX=10116 GN=Ccin PE=1 SV=1	10.82	12397	11874	7387.5	3036.7	3827.1	3405.7	1	0.96	0.6	0.24	0.31	0.27	10552.8	3423.17	0.324384	-1.62423	2	1	1	Carbamidomethylation; TMT10plex	66765
KS6A1_RAT	Ribosomal protein S6 kinase alpha-1 OS=Rattus norvegicus OX=10116 GN=Rps6ka1 PE=1 SV=1	10.82	4067.3	3510.6	3787.9	1402	2747.1	2704.3	1	0.86	0.93	0.34	0.68	0.66	3788.6	2284.47	0.602984	-0.729807	1	1	1	TMT10plex	82883
R4RL2_RAT	Reticulon-4 receptor-like 2 OS=Rattus norvegicus OX=10116 GN=Rtn4rl2 PE=1 SV=1	10.8	42121	31668	28132	13697	17188	15594	1	0.75	0.67	0.33	0.41	0.37	33973.7	15493	0.45603	-1.1328	8	4	4	TMT10plex	46184
S4A4_RAT	Electrogenic sodium bicarbonate cotransporter 1 OS=Rattus norvegicus OX=10116 GN=Slc4a4 PE=1 SV=1	10.79	20388	18268	17874	26790	21531	19128	1	0.9	0.88	1.31	1.06	0.94	18843.3	22483	1.19315	0.25478	5	8	7	TMT10plex	121343
C5AR1_RAT	C5a anaphylatoxin chemotactic receptor 1 OS=Rattus norvegicus OX=10116 GN=C5ar1 PE=1 SV=1	10.78	14042	14854	13436	7626.5	9722.2	6362.9	1	1.06	0.96	0.54	0.69	0.45	14110.7	7903.87	0.560134	-0.836156	2	1	1	Carbamidomethylation; TMT10plex	39417
EPAS1_RAT	Endothelial PAS domain-containing protein 1 OS=Rattus norvegicus OX=10116 GN=Epas1 PE=2 SV=1	10.78	1675.1	1256.3	1248.4	1000.5	1151.2	701.971	1	0.75	0.75	0.6	0.69	0.42	1393.27	951.224	0.682729	-0.550615	1	1	1	TMT10plex; Deamidation (NQ)	96718
CBY2_RAT	Protein chibby homolog 2 OS=Rattus norvegicus OX=10116 GN=Cby2 PE=1 SV=1	10.78	15970	13708	16748	8089.2	11928	10250	1	0.86	1.05	0.51	0.75	0.64	15475.3	10089.1	0.651945	-0.617178	3	2	2	TMT10plex	52009
ELMD3_RAT	ELMO domain-containing protein 3 OS=Rattus norvegicus OX=10116 GN=Elmod3 PE=1 SV=1	10.77	1858.4	2781.8	3388.3	5653.7	4407.3	5457.5	1	1.5	1.82	3.04	2.37	2.94	2676.17	5172.83	1.93293	0.950787	2	1	1	TMT10plex	40014
IAH1_RAT	Isoamyl acetate-hydrolyzing esterase 1 homolog OS=Rattus norvegicus OX=10116 GN=Iah1 PE=2 SV=2	10.77	29003	17851	30249	17661	17076	13981	1	0.62	1.04	0.61	0.59	0.48	25701	16239.3	0.631856	-0.662332	13	4	4	Carbamidomethylation; TMT10plex; Deamidation (NQ)	28004
VATF_RAT	V-type proton ATPase subunit F OS=Rattus norvegicus OX=10116 GN=Atp6v1f PE=1 SV=1	10.77	4706.9	3474	3685.7	3468.9	3654.4	2356.2	1	0.74	0.78	0.74	0.78	0.5	3955.53	3159.83	0.798839	-0.324024	26	3	3	TMT10plex	13370
CHSP1_RAT	Calcium-regulated heat stable protein 1 OS=Rattus norvegicus OX=10116 GN=Carhsp1 PE=1 SV=1	10.76	15593	15912	19165	19259	23160	20160	1	1.02	1.23	1.24	1.49	1.29	16890	20859.7	1.23503	0.304547	11	2	2	Carbamidomethylation; TMT10plex; Oxidation (M)	15906
CPSF7_RAT	Cleavage and polyadenylation specificity factor subunit 7 OS=Rattus norvegicus OX=10116 GN=Cpsf7 PE=1 SV=1	10.75	315760	392000	397800	548230	624240	632910	1	1.24	1.26	1.74	1.98	2	368520	601793	1.633	0.707525	2	1	1	TMT10plex	51073
CP2BC_RAT	Cytochrome P450 2B12 OS=Rattus norvegicus OX=10116 GN=Cyp2b12 PE=2 SV=1	10.75	1805.7	1591.5	1051.1	1008.3	861.1	705.13	1	0.88	0.58	0.56	0.48	0.39	1482.77	858.177	0.578767	-0.788945	2	1	1	TMT10plex	55797
ACD11_RAT	Acyl-CoA dehydrogenase family member 11 OS=Rattus norvegicus OX=10116 GN=Acad11 PE=1 SV=1	10.73	15388	11623	16492	8666.1	15081	9300.9	1	0.76	1.07	0.56	0.98	0.6	14501	11016	0.759672	-0.396552	2	2	2	TMT10plex	87371
PLAC1_RAT	Placenta-specific protein 1 OS=Rattus norvegicus OX=10116 GN=Plac1 PE=2 SV=1	10.73	3610.7	2457.2	6314.8	8941.7	15095	11064	1	0.68	1.75	2.48	4.18	3.06	4127.57	11700.2	2.83466	1.50317	4	1	1	TMT10plex	19546
SNX3_RAT	Sorting nexin-3 OS=Rattus norvegicus OX=10116 GN=Snx3 PE=1 SV=1	10.73	10407	16944	18848	40160	21270	20731	1	1.63	1.81	3.86	2.04	1.99	15399.7	27387	1.77842	0.830592	34	6	6	TMT10plex; Deamidation (NQ)	18762
ZN672_RAT	Zinc finger protein 672 OS=Rattus norvegicus OX=10116 GN=Znf672 PE=2 SV=1	10.73	2446.4	3310.3	4997.1	7844.9	11567	9066.6	1	1.35	2.04	3.21	4.73	3.71	3584.6	9492.83	2.64823	1.40503	1	1	1	Carbamidomethylation; TMT10plex	52164
C1QC_RAT	Complement C1q subcomponent subunit C OS=Rattus norvegicus OX=10116 GN=C1qc PE=1 SV=2	10.72	132960	95233	56609	31329	41690	32720	1	0.72	0.43	0.24	0.31	0.25	94934	35246.3	0.371272	-1.42945	25	5	5	Carbamidomethylation; TMT10plex; Deamidation (NQ)	25686
LG3BP_RAT	Galectin-3-binding protein OS=Rattus norvegicus OX=10116 GN=Lgals3bp PE=1 SV=2	10.72	2398600	3121200	3733700	3541800	4234400	4238200	1	1.3	1.56	1.48	1.77	1.77	3084500	4004800	1.29836	0.376694	44	34	34	Carbamidomethylation; TMT10plex; Deamidation (NQ); Oxidation (M)	63742
PPCEL_RAT	Prolyl endopeptidase-like OS=Rattus norvegicus OX=10116 GN=Prepl PE=1 SV=2	10.7	12165	24767	26565	38427	56105	43204	1	2.04	2.18	3.16	4.61	3.55	21165.7	45912	2.16917	1.11715	1	1	1	TMT10plex	83482
SL9A1_RAT	Sodium/hydrogen exchanger 1 OS=Rattus norvegicus OX=10116 GN=Slc9a1 PE=1 SV=2	10.7	5587.8	3391.8	4727.4	6142.5	7296.1	14439	1	0.61	0.85	1.1	1.31	2.58	4569	9292.53	2.03382	1.02419	1	1	1	TMT10plex	91647
NPT2C_RAT	Sodium-dependent phosphate transport protein 2C OS=Rattus norvegicus OX=10116 GN=Slc34a3 PE=1 SV=1	10.7	20452	16514	17318	15646	12514	10713	1	0.81	0.85	0.76	0.61	0.52	18094.7	12957.7	0.716104	-0.481759	7	5	5	TMT10plex; Deamidation (NQ)	63847
NPCL1_RAT	NPC1-like intracellular cholesterol transporter 1 OS=Rattus norvegicus OX=10116 GN=Npc1l1 PE=1 SV=1	10.69	8494.9	5708.9	3845.6	3617	3053.8	2364.9	1	0.67	0.45	0.43	0.36	0.28	6016.47	3011.9	0.500609	-0.998243	1	2	2	TMT10plex	146415
NL1A1_RAT	NACHT LRR and PYD domains-containing protein 1a allele 1 OS=Rattus norvegicus OX=10116 GN=Nlrp1a PE=1 SV=1	10.67	21573	27794	9873.7	5784.6	6237.8	4012.6	1	1.29	0.46	0.27	0.29	0.19	19746.9	5345	0.270675	-1.88536	2	2	2	TMT10plex; Deamidation (NQ)	138392
TSKS_RAT	Testis-specific serine kinase substrate OS=Rattus norvegicus OX=10116 GN=Tsks PE=1 SV=1	10.66	5749.1	2619.7	1934.4	1886.1	2503.6	1655.3	1	0.46	0.34	0.33	0.44	0.29	3434.4	2015	0.586711	-0.769278	1	1	1	TMT10plex	63532
P2Y13_RAT	P2Y purinoceptor 13 OS=Rattus norvegicus OX=10116 GN=P2ry13 PE=2 SV=1	10.65	3845.1	4046	2596.8	1498.4	1696.8	1149.2	1	1.05	0.68	0.39	0.44	0.3	3495.97	1448.13	0.41423	-1.2715	2	1	1	TMT10plex; Deamidation (NQ)	38823
AOC3_RAT	Membrane primary amine oxidase OS=Rattus norvegicus OX=10116 GN=Aoc3 PE=1 SV=4	10.64	7846.1	9731.3	10929	15011	16326	10524	1	1.24	1.39	1.91	2.08	1.34	9502.13	13953.7	1.46848	0.554321	4	3	3	TMT10plex; Oxidation (M)	84981
ACV1C_RAT	Activin receptor type-1C OS=Rattus norvegicus OX=10116 GN=Acvr1c PE=1 SV=1	10.63	26255	21712	22669	19267	21524	18997	1	0.83	0.86	0.73	0.82	0.72	23545.3	19929.3	0.846424	-0.240548	2	1	1	Carbamidomethylation; TMT10plex; Deamidation (NQ)	54842
KCNB1_RAT	Potassium voltage-gated channel subfamily B member 1 OS=Rattus norvegicus OX=10116 GN=Kcnb1 PE=1 SV=3	10.62	14329	18717	27248	34560	53103	47346	1	1.31	1.9	2.41	3.71	3.3	20098	45003	2.23918	1.16297	2	4	2	TMT10plex; Oxidation (M)	95637
ADAM5_RAT	Disintegrin and metalloproteinase domain-containing protein 5 OS=Rattus norvegicus OX=10116 GN=Adam5 PE=2 SV=1	10.6	3867.2	4906.7	1448.9	1181.6	986.432	821.296	1	1.27	0.37	0.31	0.26	0.21	3407.6	996.443	0.292418	-1.7739	1	1	1	TMT10plex	79907
VAPA_RAT	Vesicle-associated membrane protein-associated protein A OS=Rattus norvegicus OX=10116 GN=Vapa PE=1 SV=3	10.6	21028	9940.6	10849	12991	6576.2	9546.4	1	0.47	0.52	0.62	0.31	0.45	13939.2	9704.53	0.696204	-0.522417	9	4	3	TMT10plex	27841
TBX3_RAT	T-box transcription factor TBX3 OS=Rattus norvegicus OX=10116 GN=Tbx3 PE=1 SV=1	10.58	5506	3289.8	3886.7	3404.9	2722.5	2900.6	1	0.6	0.71	0.62	0.49	0.53	4227.5	3009.33	0.711847	-0.490361	2	2	2	TMT10plex; Oxidation (M)	79335
DC1L2_RAT	Cytoplasmic dynein 1 light intermediate chain 2 OS=Rattus norvegicus OX=10116 GN=Dync1li2 PE=1 SV=1	10.57	27998	13365	11000	3099.8	5649.4	2924.3	1	0.48	0.39	0.11	0.2	0.1	17454.3	3891.17	0.222934	-2.16531	3	2	2	TMT10plex; Deamidation (NQ)	54745
S10A8_RAT	Protein S100-A8 OS=Rattus norvegicus OX=10116 GN=S100a8 PE=1 SV=3	10.57	2209	618.984	1765.4	541.599	450.057	745.538	1	0.28	0.8	0.25	0.2	0.34	1531.13	579.065	0.378195	-1.4028	9	1	1	TMT10plex	10239
RAB19_RAT	Ras-related protein Rab-19 OS=Rattus norvegicus OX=10116 GN=Rab19 PE=2 SV=1	10.57	12951	12665	11999	12744	16561	15446	1	0.98	0.93	0.98	1.28	1.19	12538.3	14917	1.18971	0.250612	4	1	1	TMT10plex; Deamidation (NQ)	24446
HNRH2_RAT	Heterogeneous nuclear ribonucleoprotein H2 OS=Rattus norvegicus OX=10116 GN=Hnrnph2 PE=1 SV=1	10.56	6142.6	6011.7	4330.6	3075.5	3221.3	2890.8	1	0.98	0.71	0.5	0.52	0.47	5494.97	3062.53	0.557334	-0.843385	3	2	2	TMT10plex	49294
LRC15_RAT	Leucine-rich repeat-containing protein 15 OS=Rattus norvegicus OX=10116 GN=Lrrc15 PE=2 SV=1	10.56	14736	9053.3	8476.5	6955	9029.7	7385.3	1	0.61	0.58	0.47	0.61	0.5	10755.3	7790	0.724296	-0.465348	3	2	2	TMT10plex	64128
NRX1A_RAT	Neurexin-1 OS=Rattus norvegicus OX=10116 GN=Nrxn1 PE=1 SV=3	10.55	194500	174070	277750	98405	128670	119550	1	0.89	1.43	0.51	0.66	0.61	215440	115542	0.536306	-0.898873	27	61	46	Carbamidomethylation; TMT10plex; Deamidation (NQ); Oxidation (M)	167922
ANGP2_RAT	Angiopoietin-2 OS=Rattus norvegicus OX=10116 GN=Angpt2 PE=2 SV=2	10.54	28355	33818	33383	22225	27360	19194	1	1.19	1.18	0.78	0.96	0.68	31852	22926.3	0.719777	-0.474378	1	1	1	TMT10plex; Deamidation (NQ)	56518
LRRF2_RAT	Leucine-rich repeat flightless-interacting protein 2 OS=Rattus norvegicus OX=10116 GN=Lrrfip2 PE=1 SV=1	10.54	33477	152110	136730	184040	273800	232730	1	4.54	4.08	5.5	8.18	6.95	107439	230190	2.14252	1.09931	2	1	1	Carbamidomethylation; TMT10plex; Oxidation (M)	49773
NU3M_RAT	NADH-ubiquinone oxidoreductase chain 3 OS=Rattus norvegicus OX=10116 GN=mt-Nd3 PE=3 SV=3	10.54	12731	11320	11812	12118	16160	14403	1	0.89	0.93	0.95	1.27	1.13	11954.3	14227	1.19011	0.251098	6	1	1	TMT10plex	13087
GRIP1_RAT	Glutamate receptor-interacting protein 1 OS=Rattus norvegicus OX=10116 GN=Grip1 PE=1 SV=1	10.51	3735	5004.8	6183.7	9392.8	6033.1	9495.4	1	1.34	1.66	2.51	1.62	2.54	4974.5	8307.1	1.66994	0.739793	2	2	2	TMT10plex	120298
SAM14_RAT	Sterile alpha motif domain-containing protein 14 OS=Rattus norvegicus OX=10116 GN=Samd14 PE=1 SV=1	10.51	1989.1	1315.8	1258.4	931.146	1106.3	806.074	1	0.66	0.63	0.47	0.56	0.41	1521.1	947.84	0.623128	-0.6824	3	2	2	TMT10plex	45196
GPX3_RAT	Glutathione peroxidase 3 OS=Rattus norvegicus OX=10116 GN=Gpx3 PE=2 SV=2	10.5	58630	75849	82066	101510	133510	109700	1	1.29	1.4	1.73	2.28	1.87	72181.7	114907	1.59191	0.670758	56	16	16	Carbamidomethylation; TMT10plex; Deamidation (NQ); Oxidation (M)	25424
MFR1L_RAT	Mitochondrial fission regulator 1-like OS=Rattus norvegicus OX=10116 GN=Mtfr1l PE=1 SV=1	10.5	7749	6916.6	6088.4	9248.3	10211	9619.2	1	0.89	0.79	1.19	1.32	1.24	6918	9692.83	1.4011	0.486563	7	2	2	TMT10plex	31730
CGT_RAT	2-hydroxyacylsphingosine 1-beta-galactosyltransferase OS=Rattus norvegicus OX=10116 GN=Ugt8 PE=1 SV=1	10.48	15902	17952	15656	9611.2	11152	8225.7	1	1.13	0.98	0.6	0.7	0.52	16503.3	9662.97	0.585516	-0.772219	4	2	2	TMT10plex	61126
GSLG1_RAT	Golgi apparatus protein 1 OS=Rattus norvegicus OX=10116 GN=Glg1 PE=1 SV=1	10.48	4459.6	2619.2	2026.9	1147.1	1476.8	989.139	1	0.59	0.45	0.26	0.33	0.22	3035.23	1204.35	0.396789	-1.33356	2	3	3	Carbamidomethylation; TMT10plex	133557
NTRK1_RAT	High affinity nerve growth factor receptor OS=Rattus norvegicus OX=10116 GN=Ntrk1 PE=1 SV=1	10.48	22595	13335	9865.9	2090.4	2408.5	2574.5	1	0.59	0.44	0.09	0.11	0.11	15265.3	2357.8	0.154455	-2.69474	1	1	1	TMT10plex	87868
SMCE1_RAT	SWI/SNF-related matrix-associated actin-dependent regulator of chromatin subfamily E member 1 OS=Rattus norvegicus OX=10116 GN=Smarce1 PE=1 SV=1	10.46	5608.9	4303.1	2876.2	1503.3	1801	1489.3	1	0.77	0.51	0.27	0.32	0.27	4262.73	1597.87	0.374846	-1.41563	2	1	1	TMT10plex	42831
KCRS_RAT	Creatine kinase S-type mitochondrial OS=Rattus norvegicus OX=10116 GN=Ckmt2 PE=1 SV=2	10.45	83399	69937	88558	44775	69072	59610	1	0.84	1.06	0.54	0.83	0.71	80631.3	57819	0.717079	-0.479797	23	18	10	Carbamidomethylation; TMT10plex; Deamidation (NQ); Oxidation (M)	47385
EMAL1_RAT	Echinoderm microtubule-associated protein-like 1 OS=Rattus norvegicus OX=10116 GN=Eml1 PE=1 SV=2	10.45	4483.2	3955.2	3606.3	3394.2	3507.9	2484.4	1	0.88	0.8	0.76	0.78	0.55	4014.9	3128.83	0.779305	-0.359739	1	1	1	TMT10plex; Deamidation (NQ)	89802
FCN1_RAT	Ficolin-1 OS=Rattus norvegicus OX=10116 GN=Fcn1 PE=2 SV=2	10.45	36252	23354	19871	16329	20572	12648	1	0.64	0.55	0.45	0.57	0.35	26492.3	16516.3	0.623438	-0.681681	11	4	4	TMT10plex	36627
KINH_RAT	Kinesin-1 heavy chain OS=Rattus norvegicus OX=10116 GN=Kif5b PE=1 SV=1	10.45	73138	87112	121580	150390	128730	252550	1	1.19	1.66	2.06	1.76	3.45	93943.3	177223	1.88649	0.915706	5	7	6	TMT10plex; Deamidation (NQ)	109531
DHB1_RAT	Estradiol 17-beta-dehydrogenase 1 OS=Rattus norvegicus OX=10116 GN=Hsd17b1 PE=1 SV=1	10.42	2708.3	3375.8	2638.4	1330.3	1690.9	1389.4	1	1.25	0.97	0.49	0.62	0.51	2907.5	1470.2	0.505658	-0.983767	7	2	2	TMT10plex; Deamidation (NQ)	36967
FABPH_RAT	Fatty acid-binding protein heart OS=Rattus norvegicus OX=10116 GN=Fabp3 PE=1 SV=2	10.42	196250	72867	70524	54196	54503	54120	1	0.37	0.36	0.28	0.28	0.28	113214	54273	0.479386	-1.06074	59	11	10	TMT10plex; Deamidation (NQ); Oxidation (M)	14775
BMP4_RAT	Bone morphogenetic protein 4 OS=Rattus norvegicus OX=10116 GN=Bmp4 PE=2 SV=1	10.41	218690	280540	181230	85093	97812	79099	1	1.28	0.83	0.39	0.45	0.36	226820	87334.7	0.38504	-1.37692	3	2	2	TMT10plex	46541
IBP2_RAT	Insulin-like growth factor-binding protein 2 OS=Rattus norvegicus OX=10116 GN=Igfbp2 PE=1 SV=3	10.41	1435600	1045100	781960	273090	424390	297540	1	0.73	0.54	0.19	0.3	0.21	1.08755e+06	331673	0.304972	-1.71325	74	35	33	Carbamidomethylation; TMT10plex; Deamidation (NQ); Oxidation (M)	32855
GCYB1_RAT	Guanylate cyclase soluble subunit beta-1 OS=Rattus norvegicus OX=10116 GN=Gucy1b1 PE=1 SV=2	10.4	5624.2	7347.4	7290.5	3741.4	5636.1	2993.9	1	1.31	1.3	0.67	1	0.53	6754.03	4123.8	0.610568	-0.711775	5	3	3	Carbamidomethylation; TMT10plex; Deamidation (NQ)	70457
GAR1_RAT	H/ACA ribonucleoprotein complex subunit 1 OS=Rattus norvegicus OX=10116 GN=Gar1 PE=2 SV=1	10.4	1647	981.425	727.747	626.924	907.71	455.981	1	0.6	0.44	0.38	0.55	0.28	1118.72	663.538	0.593121	-0.753603	4	1	1	TMT10plex	23011
LRRC7_RAT	Leucine-rich repeat-containing protein 7 OS=Rattus norvegicus OX=10116 GN=Lrrc7 PE=1 SV=2	10.39	10299	4074.3	2567	1030	1648.8	1092.1	1	0.4	0.25	0.1	0.16	0.11	5646.77	1256.97	0.222599	-2.16748	1	2	2	Carbamidomethylation; TMT10plex; Deamidation (NQ); Oxidation (M)	166878
DYHC1_RAT	Cytoplasmic dynein 1 heavy chain 1 OS=Rattus norvegicus OX=10116 GN=Dync1h1 PE=1 SV=1	10.38	370140	458200	449090	587370	456620	498750	1	1.24	1.21	1.59	1.23	1.35	425810	514247	1.20769	0.272251	3	15	15	Carbamidomethylation; TMT10plex; Deamidation (NQ); Oxidation (M)	532256
GPR22_RAT	G-protein coupled receptor 22 OS=Rattus norvegicus OX=10116 GN=Gpr22 PE=1 SV=2	10.38	2831.2	1212.6	580.499	398.982	470.837	378.393	1	0.43	0.21	0.14	0.17	0.13	1541.43	416.071	0.269925	-1.88937	2	1	1	Carbamidomethylation; TMT10plex	49133
ALAT1_RAT	Alanine aminotransferase 1 OS=Rattus norvegicus OX=10116 GN=Gpt PE=1 SV=2	10.36	83110	54987	84804	45660	50963	65551	1	0.66	1.02	0.55	0.61	0.79	74300.3	54058	0.727561	-0.458861	27	14	14	Carbamidomethylation; TMT10plex; Deamidation (NQ); Oxidation (M)	55110
DAP1_RAT	Death-associated protein 1 OS=Rattus norvegicus OX=10116 GN=Dap PE=1 SV=3	10.35	10805	11258	10560	8509.3	7053.4	5750.3	1	1.04	0.98	0.79	0.65	0.53	10874.3	7104.33	0.653312	-0.614156	16	2	2	TMT10plex	11166
KACB_RAT	Ig kappa chain C region B allele OS=Rattus norvegicus OX=10116 PE=1 SV=1	10.35	57033	97968	77251	121090	117940	116260	1	1.72	1.35	2.12	2.07	2.04	77417.3	118430	1.52976	0.613306	55	39	14	Carbamidomethylation; TMT10plex; Deamidation (NQ); Oxidation (M)	11601
METK1_RAT	S-adenosylmethionine synthase isoform type-1 OS=Rattus norvegicus OX=10116 GN=Mat1a PE=1 SV=2	10.35	14067	5098.9	18770	4655.7	4361.1	3426.7	1	0.36	1.33	0.33	0.31	0.24	12645.3	4147.83	0.328014	-1.60817	4	3	2	TMT10plex	43698
IMPA1_RAT	Inositol monophosphatase 1 OS=Rattus norvegicus OX=10116 GN=Impa1 PE=1 SV=2	10.34	47453	52489	51111	47950	41745	40568	1	1.11	1.08	1.01	0.88	0.85	50351	43421	0.862366	-0.213627	35	11	11	Carbamidomethylation; TMT10plex; Oxidation (M)	30511
PDGFB_RAT	Platelet-derived growth factor subunit B (Fragment) OS=Rattus norvegicus OX=10116 GN=Pdgfb PE=2 SV=1	10.34	69352	52198	45445	16090	21432	17778	1	0.75	0.66	0.23	0.31	0.26	55665	18433.3	0.331148	-1.59445	3	1	1	TMT10plex	25603
UBA1_RAT	Ubiquitin-like modifier-activating enzyme 1 OS=Rattus norvegicus OX=10116 GN=Uba1 PE=1 SV=1	10.34	979650	755920	1069900	566010	788980	701120	1	0.77	1.09	0.58	0.81	0.72	935157	685370	0.732893	-0.448325	41	56	56	Carbamidomethylation; TMT10plex; Deamidation (NQ); Oxidation (M)	117788
MDGA1_RAT	MAM domain-containing glycosylphosphatidylinositol anchor protein 1 OS=Rattus norvegicus OX=10116 GN=Mdga1 PE=1 SV=1	10.33	35801	22582	24749	14151	16338	17372	1	0.63	0.69	0.4	0.46	0.49	27710.7	15953.7	0.575723	-0.796553	3	4	4	Carbamidomethylation; TMT10plex	105976
IMPG2_RAT	Interphotoreceptor matrix proteoglycan 2 OS=Rattus norvegicus OX=10116 GN=Impg2 PE=2 SV=2	10.3	33959	27831	20785	8853.2	14023	10837	1	0.82	0.61	0.26	0.41	0.32	27525	11237.7	0.408274	-1.29239	4	7	6	TMT10plex; Deamidation (NQ)	137547
SOLH2_RAT	Spermatogenesis- and oogenesis-specific basic helix-loop-helix-containing protein 2 OS=Rattus norvegicus OX=10116 GN=Sohlh2 PE=2 SV=1	10.3	8431.8	13117	9349.4	4939.4	6750.5	9333.2	1	1.56	1.11	0.59	0.8	1.11	10299.4	7007.7	0.680399	-0.555547	2	1	1	TMT10plex	50669
TMCO4_RAT	Transmembrane and coiled-coil domain-containing protein 4 OS=Rattus norvegicus OX=10116 GN=Tmco4 PE=2 SV=1	10.3	3025.4	2427.5	1477.5	1086	1258.1	926.32	1	0.8	0.49	0.36	0.42	0.31	2310.13	1090.14	0.471895	-1.08346	2	1	1	TMT10plex	67795
TMM17_RAT	Transmembrane protein 17 OS=Rattus norvegicus OX=10116 GN=Tmem17 PE=2 SV=1	10.3	4281.4	5897	7852.1	8870	17511	16704	1	1.38	1.83	2.07	4.09	3.9	6010.17	14361.7	2.38956	1.25675	5	1	1	TMT10plex	22555
TDRD3_RAT	Tudor domain-containing protein 3 OS=Rattus norvegicus OX=10116 GN=Tdrd3 PE=1 SV=1	10.3	0	0	121.762	499.322	147.625	267.129	-	-	256	256	256	256	40.5874	304.692	7.50706	2.90825	1	1	1	TMT10plex; Oxidation (M)	73028
INP4B_RAT	Type II inositol 3 4-bisphosphate 4-phosphatase OS=Rattus norvegicus OX=10116 GN=Inpp4b PE=1 SV=1	10.3	213340	157480	94039	50164	65278	57287	1	0.74	0.44	0.24	0.31	0.27	154953	57576.3	0.371573	-1.42828	2	2	2	TMT10plex	105245
HDAC7_RAT	Histone deacetylase 7 (Fragment) OS=Rattus norvegicus OX=10116 GN=Hdac7 PE=1 SV=1	10.27	7053.4	5245.1	4506.3	3930.1	5006.5	4193.9	1	0.74	0.64	0.56	0.71	0.59	5601.6	4376.83	0.781354	-0.355952	3	1	1	TMT10plex; Deamidation (NQ)	26101
MPP8_RAT	M-phase phosphoprotein 8 OS=Rattus norvegicus OX=10116 GN=Mphosph8 PE=2 SV=1	10.27	11799	4194.6	5858.9	5690.8	2014.9	4724.7	1	0.36	0.5	0.48	0.17	0.4	7284.17	4143.47	0.568832	-0.813926	2	2	2	TMT10plex	96784
C1RL_RAT	Complement C1r subcomponent-like protein OS=Rattus norvegicus OX=10116 GN=C1rl PE=2 SV=1	10.26	117850	136530	79632	44494	56807	47929	1	1.16	0.68	0.38	0.48	0.41	111337	49743.3	0.44678	-1.16236	5	4	3	TMT10plex	51107
CD81_RAT	CD81 antigen OS=Rattus norvegicus OX=10116 GN=Cd81 PE=1 SV=1	10.25	6988	9514.7	16447	28962	20833	25801	1	1.36	2.35	4.14	2.98	3.69	10983.2	25198.7	2.29428	1.19804	22	4	4	Carbamidomethylation; TMT10plex; Oxidation (M)	25889
DNM1L_RAT	Dynamin-1-like protein OS=Rattus norvegicus OX=10116 GN=Dnm1l PE=1 SV=1	10.25	30233	27597	21673	21071	20476	14675	1	0.91	0.72	0.7	0.68	0.49	26501	18740.7	0.707168	-0.499875	12	10	10	TMT10plex	83908
ASCC3_RAT	Activating signal cointegrator 1 complex subunit 3 OS=Rattus norvegicus OX=10116 GN=Ascc3 PE=3 SV=1	10.24	3438.1	8315.9	6472.8	22816	16065	19715	1	2.42	1.88	6.64	4.67	5.73	6075.6	19532	3.21483	1.68474	1	3	3	TMT10plex; Deamidation (NQ)	250218
UBP48_RAT	Ubiquitin carboxyl-terminal hydrolase 48 OS=Rattus norvegicus OX=10116 GN=Usp48 PE=1 SV=1	10.24	3874.6	2436.6	1337	775.71	946.131	577.118	1	0.63	0.35	0.2	0.24	0.15	2549.4	766.319	0.300588	-1.73414	1	1	1	Carbamidomethylation; TMT10plex; Deamidation (NQ)	118787
CCN2_RAT	CCN family member 2 OS=Rattus norvegicus OX=10116 GN=Ccn2 PE=2 SV=1	10.23	132060	125910	86952	37295	53472	41890	1	0.95	0.66	0.28	0.4	0.32	114974	44219	0.3846	-1.37857	37	15	15	Carbamidomethylation; TMT10plex; Oxidation (M)	37756
CNO11_RAT	CCR4-NOT transcription complex subunit 11 OS=Rattus norvegicus OX=10116 GN=Cnot11 PE=2 SV=1	10.23	14724	13701	12667	5195.4	10961	7189.7	1	0.93	0.86	0.35	0.74	0.49	13697.3	7782.03	0.568142	-0.815676	3	2	2	TMT10plex	54836
ARFP1_RAT	Arfaptin-1 OS=Rattus norvegicus OX=10116 GN=Arfip1 PE=1 SV=1	10.22	1001.1	2085.6	1946.8	3051.5	3297.3	2269.4	1	2.08	1.94	3.05	3.29	2.27	1677.83	2872.73	1.71217	0.775825	2	1	1	Carbamidomethylation; TMT10plex	40779
KLRD1_RAT	Natural killer cells antigen CD94 OS=Rattus norvegicus OX=10116 GN=Klrd1 PE=2 SV=1	10.22	3617.9	4357.5	4555.5	4624.1	7771.6	6584.1	1	1.2	1.26	1.28	2.15	1.82	4176.97	6326.6	1.51464	0.598975	4	1	1	TMT10plex; Deamidation (NQ)	20781
PTMS_RAT	Parathymosin OS=Rattus norvegicus OX=10116 GN=Ptms PE=1 SV=2	10.22	172400	135520	136490	100500	87048	89622	1	0.79	0.79	0.58	0.5	0.52	148137	92390	0.623681	-0.68112	32	6	6	TMT10plex; Deamidation (NQ)	11559
SPEG_RAT	Striated muscle-specific serine/threonine-protein kinase OS=Rattus norvegicus OX=10116 GN=Speg PE=1 SV=2	10.22	97342	65582	63958	58078	60941	47488	1	0.67	0.66	0.6	0.63	0.49	75627.3	55502.3	0.733893	-0.446359	4	16	15	Carbamidomethylation; TMT10plex; Deamidation (NQ)	354167
NMDE3_RAT	Glutamate receptor ionotropic NMDA 2C OS=Rattus norvegicus OX=10116 GN=Grin2c PE=1 SV=1	10.21	13419	13896	13959	14363	17696	25201	1	1.04	1.04	1.07	1.32	1.88	13758	19086.7	1.38731	0.472294	1	3	2	TMT10plex	135271
FSTL1_RAT	Follistatin-related protein 1 OS=Rattus norvegicus OX=10116 GN=Fstl1 PE=1 SV=1	10.2	832940	709370	476730	206060	245940	213340	1	0.85	0.57	0.25	0.3	0.26	673013	221780	0.329533	-1.60151	53	19	19	Carbamidomethylation; TMT10plex; Oxidation (M)	34622
OBSL1_RAT	Obscurin-like protein 1 OS=Rattus norvegicus OX=10116 GN=Obsl1 PE=2 SV=3	10.2	171760	79365	39942	11094	29516	20946	1	0.46	0.23	0.06	0.17	0.12	97022.3	20518.7	0.211484	-2.24138	1	3	3	TMT10plex	197864
PSA5_RAT	Proteasome subunit alpha type-5 OS=Rattus norvegicus OX=10116 GN=Psma5 PE=1 SV=1	10.2	88547	85721	91214	75852	74238	66741	1	0.97	1.03	0.86	0.84	0.75	88494	72277	0.816745	-0.292043	44	11	11	Carbamidomethylation; TMT10plex; Deamidation (NQ); Oxidation (M)	26391
PAX4_RAT	Paired box protein Pax-4 OS=Rattus norvegicus OX=10116 GN=Pax4 PE=2 SV=1	10.19	20532	33224	46983	79473	36835	75726	1	1.62	2.29	3.87	1.79	3.69	33579.7	64011.3	1.90625	0.930739	4	2	2	Carbamidomethylation; TMT10plex	38485
GOSR2_RAT	Golgi SNAP receptor complex member 2 OS=Rattus norvegicus OX=10116 GN=Gosr2 PE=1 SV=2	10.17	2962.2	3324.9	3628.7	4693.4	3828.7	3471.6	1	1.12	1.23	1.58	1.29	1.17	3305.27	3997.9	1.20955	0.274476	4	1	1	TMT10plex; Deamidation (NQ)	24607
PE2R3_RAT	Prostaglandin E2 receptor EP3 subtype OS=Rattus norvegicus OX=10116 GN=Ptger3 PE=1 SV=1	10.16	3589.6	2007.8	1422.1	1057.3	1117	969.615	1	0.56	0.4	0.29	0.31	0.27	2339.83	1047.97	0.447883	-1.15881	4	2	2	TMT10plex	39942
CAT7_RAT	Cathepsin 7 OS=Rattus norvegicus OX=10116 GN=Cts7 PE=3 SV=1	10.15	3570.5	2716.2	3081.5	1810.9	2482.4	2363.7	1	0.76	0.86	0.51	0.7	0.66	3122.73	2219	0.710595	-0.4929	2	1	1	TMT10plex; Oxidation (M)	37868
CUL3_RAT	Cullin-3 OS=Rattus norvegicus OX=10116 GN=Cul3 PE=1 SV=2	10.15	11645	10529	7078	4801.3	7198.2	4324.6	1	0.9	0.61	0.41	0.62	0.37	9750.67	5441.37	0.558051	-0.841532	1	1	1	TMT10plex	88932
FMO4_RAT	Dimethylaniline monooxygenase [N-oxide-forming] 4 OS=Rattus norvegicus OX=10116 GN=Fmo4 PE=1 SV=3	10.15	4929.6	7443	8495.4	12284	36106	29914	1	1.51	1.72	2.49	7.32	6.07	6956	26101.3	3.75235	1.90779	1	1	1	TMT10plex; Deamidation (NQ)	63660
PSD11_RAT	26S proteasome non-ATPase regulatory subunit 11 OS=Rattus norvegicus OX=10116 GN=Psmd11 PE=1 SV=2	10.14	100980	79768	37364	5284.4	7692.8	10176	1	0.79	0.37	0.05	0.08	0.1	72704	7717.73	0.106153	-3.23579	3	2	2	TMT10plex	47464
C99L2_RAT	CD99 antigen-like protein 2 OS=Rattus norvegicus OX=10116 GN=Cd99l2 PE=2 SV=1	10.14	102310	79703	57464	50873	29749	45018	1	0.78	0.56	0.5	0.29	0.44	79825.7	41880	0.524643	-0.930591	17	5	5	TMT10plex	26074
MCM8_RAT	DNA helicase MCM8 OS=Rattus norvegicus OX=10116 GN=Mcm8 PE=3 SV=1	10.14	12178	15492	15819	20638	19069	27645	1	1.27	1.3	1.69	1.57	2.27	14496.3	22450.7	1.54871	0.63107	5	4	4	TMT10plex; Deamidation (NQ)	91977
CCNE1_RAT	G1/S-specific cyclin-E1 OS=Rattus norvegicus OX=10116 GN=Ccne1 PE=1 SV=2	10.14	5199.6	7073	15957	13875	26144	15674	1	1.36	3.07	2.67	5.03	3.01	9409.87	18564.3	1.97286	0.980287	2	1	1	TMT10plex	47482
MTNA_RAT	Methylthioribose-1-phosphate isomerase OS=Rattus norvegicus OX=10116 GN=Mri1 PE=1 SV=1	10.14	59087	50894	42147	32465	33804	29402	1	0.86	0.71	0.55	0.57	0.5	50709.3	31890.3	0.628885	-0.669132	13	5	5	Carbamidomethylation; TMT10plex; Deamidation (NQ)	39587
OLA1_RAT	Obg-like ATPase 1 OS=Rattus norvegicus OX=10116 GN=Ola1 PE=2 SV=1	10.11	2221.1	1027.6	691.458	108.105	387.737	216.172	1	0.46	0.31	0.05	0.17	0.1	1313.39	237.338	0.180707	-2.46828	2	1	1	Carbamidomethylation; TMT10plex	44535
FRIH_RAT	Ferritin heavy chain OS=Rattus norvegicus OX=10116 GN=Fth1 PE=1 SV=3	10.1	139620	115110	95232	47449	83968	55630	1	0.82	0.68	0.34	0.6	0.4	116654	62349	0.534478	-0.903797	17	3	3	TMT10plex	21127
IDH3A_RAT	Isocitrate dehydrogenase [NAD] subunit alpha mitochondrial OS=Rattus norvegicus OX=10116 GN=Idh3a PE=1 SV=1	10.1	11482	21235	17357	34346	29793	25537	1	1.85	1.51	2.99	2.59	2.22	16691.3	29892	1.79087	0.84066	2	1	1	TMT10plex	39614
MYL3_RAT	Myosin light chain 3 OS=Rattus norvegicus OX=10116 GN=Myl3 PE=1 SV=2	10.1	47420	23465	37114	19436	22575	19769	1	0.49	0.78	0.41	0.48	0.42	35999.7	20593.3	0.572042	-0.805806	43	13	9	TMT10plex	22156
SPTC1_RAT	Serine palmitoyltransferase 1 OS=Rattus norvegicus OX=10116 GN=Sptlc1 PE=1 SV=1	10.1	9087.3	11353	10679	13436	14603	12719	1	1.25	1.18	1.48	1.61	1.4	10373.1	13586	1.30973	0.389274	2	1	1	TMT10plex; Deamidation (NQ)	52549
CNN3_RAT	Calponin-3 OS=Rattus norvegicus OX=10116 GN=Cnn3 PE=1 SV=1	10.09	22181	15914	8882.5	6252.9	6332.2	5855.6	1	0.72	0.4	0.28	0.29	0.26	15659.2	6146.9	0.392543	-1.34908	11	6	4	TMT10plex; Oxidation (M)	36435
CO5A1_RAT	Collagen alpha-1(V) chain OS=Rattus norvegicus OX=10116 GN=Col5a1 PE=1 SV=1	10.07	18920	13419	13280	9363.1	12177	7212	1	0.71	0.7	0.49	0.64	0.38	15206.3	9584.03	0.630266	-0.665967	3	9	7	Carbamidomethylation; TMT10plex	183986
SCNNA_RAT	Amiloride-sensitive sodium channel subunit alpha OS=Rattus norvegicus OX=10116 GN=Scnn1a PE=1 SV=2	10.06	45976	49638	51562	66875	61981	62029	1	1.08	1.12	1.45	1.35	1.35	49058.7	63628.3	1.29698	0.375161	4	3	3	Carbamidomethylation; TMT10plex; Deamidation (NQ)	78888
OPN4_RAT	Melanopsin OS=Rattus norvegicus OX=10116 GN=Opn4 PE=1 SV=1	10.05	8507.2	6507.3	6997.4	5201.1	7325.9	5878.7	1	0.76	0.82	0.61	0.86	0.69	7337.3	6135.23	0.83617	-0.258131	1	1	1	TMT10plex	52407
GLE1_RAT	mRNA export factor GLE1 OS=Rattus norvegicus OX=10116 GN=Gle1 PE=2 SV=1	10.04	62349	39452	32151	19704	27899	23977	1	0.63	0.52	0.32	0.45	0.38	44650.7	23860	0.534371	-0.904088	3	3	3	Carbamidomethylation; TMT10plex	79492
TAF9B_RAT	Transcription initiation factor TFIID subunit 9B OS=Rattus norvegicus OX=10116 GN=Taf9b PE=2 SV=2	10.04	4621.5	3817	5553.4	2574.4	2804.3	2507.2	1	0.83	1.2	0.56	0.61	0.54	4663.97	2628.63	0.563605	-0.827245	3	1	1	TMT10plex	28220
DPP3_RAT	Dipeptidyl peptidase 3 OS=Rattus norvegicus OX=10116 GN=Dpp3 PE=1 SV=2	10.03	114840	139140	98140	75366	70552	62036	1	1.21	0.85	0.66	0.61	0.54	117373	69318	0.590577	-0.759803	20	15	15	Carbamidomethylation; TMT10plex	83039
RL38_RAT	60S ribosomal protein L38 OS=Rattus norvegicus OX=10116 GN=Rpl38 PE=1 SV=2	10.02	3180.4	2649	3315.2	3331.7	4253.1	3383.4	1	0.83	1.04	1.05	1.34	1.06	3048.2	3656.07	1.19942	0.262335	24	3	2	TMT10plex	8218
ACAD9_RAT	Complex I assembly factor ACAD9 mitochondrial OS=Rattus norvegicus OX=10116 GN=Acad9 PE=1 SV=1	10.02	49037	24060	12154	2732.3	6535.8	5019.8	1	0.49	0.25	0.06	0.13	0.1	28417	4762.63	0.167598	-2.57692	3	2	2	TMT10plex; Deamidation (NQ)	68843
TIF1B_RAT	Transcription intermediary factor 1-beta OS=Rattus norvegicus OX=10116 GN=Trim28 PE=1 SV=2	10.02	12358	6952.2	6492.1	4327.2	7489.9	4786.1	1	0.56	0.53	0.35	0.61	0.39	8600.77	5534.4	0.643478	-0.636038	3	3	3	TMT10plex	88956
DGKI_RAT	Diacylglycerol kinase iota OS=Rattus norvegicus OX=10116 GN=Dgki PE=1 SV=1	10.01	5924.4	3031.5	3207.9	1599.3	1487.5	1213.3	1	0.51	0.54	0.27	0.25	0.2	4054.6	1433.37	0.353516	-1.50015	1	1	1	TMT10plex	115894
MYH8_RAT	Myosin-8 (Fragment) OS=Rattus norvegicus OX=10116 GN=Myh8 PE=2 SV=1	10.01	9563	5743.7	8370.4	3416.7	5068.5	4390.7	1	0.6	0.88	0.36	0.53	0.46	7892.37	4291.97	0.543812	-0.878819	18	22	5	TMT10plex	29844
SCYL1_RAT	N-terminal kinase-like protein OS=Rattus norvegicus OX=10116 GN=Scyl1 PE=2 SV=1	10.01	4077	2444.8	3089.4	2214.4	2475.2	2011.7	1	0.6	0.76	0.54	0.61	0.49	3203.73	2233.77	0.697239	-0.520276	1	1	1	TMT10plex; Deamidation (NQ)	89126
DLGP3_RAT	Disks large-associated protein 3 OS=Rattus norvegicus OX=10116 GN=Dlgap3 PE=1 SV=2	10	4456	4622.7	5377.8	3452.9	3082.5	3316.3	1	1.04	1.21	0.77	0.69	0.74	4818.83	3283.9	0.681472	-0.553274	2	2	2	TMT10plex	105990
CCL11_RAT	Eotaxin OS=Rattus norvegicus OX=10116 GN=Ccl11 PE=3 SV=1	10	1248.4	840.359	975.354	689.811	893.64	695.195	1	0.67	0.78	0.55	0.72	0.56	1021.37	759.549	0.743656	-0.427293	7	1	1	TMT10plex	10851
ITB4_RAT	Integrin beta-4 OS=Rattus norvegicus OX=10116 GN=Itgb4 PE=1 SV=1	9.98	9373.5	8364.5	6662.3	12530	7989.6	10308	1	0.89	0.71	1.34	0.85	1.1	8133.43	10275.9	1.26341	0.337324	1	2	2	TMT10plex; Deamidation (NQ)	200588
S35G2_RAT	Solute carrier family 35 member G2 OS=Rattus norvegicus OX=10116 GN=Slc35g2 PE=1 SV=1	9.97	8546.8	5308.7	4029.2	4296.3	3601.5	2963.6	1	0.62	0.47	0.5	0.42	0.35	5961.57	3620.47	0.607301	-0.719516	2	1	1	TMT10plex; Deamidation (NQ)	46596
ES1_RAT	ES1 protein homolog mitochondrial OS=Rattus norvegicus OX=10116 PE=1 SV=2	9.96	2402.2	3033.4	4245	12257	8035.6	9551.6	1	1.26	1.77	5.1	3.35	3.98	3226.87	9948.07	3.08289	1.62428	3	1	1	TMT10plex	28173
RED_RAT	Protein Red OS=Rattus norvegicus OX=10116 GN=Ik PE=1 SV=1	9.96	4002.1	4349	3054.7	1436.2	1893.6	1637.7	1	1.09	0.76	0.36	0.47	0.41	3801.93	1655.83	0.435524	-1.19918	2	1	1	TMT10plex	65588
TAD2A_RAT	Transcriptional adapter 2-alpha OS=Rattus norvegicus OX=10116 GN=Tada2a PE=2 SV=1	9.95	1606.8	2786.3	3741.6	7394.3	10999	9237.8	1	1.73	2.33	4.6	6.85	5.75	2711.57	9210.37	3.3967	1.76413	2	1	1	Carbamidomethylation; TMT10plex	51399
PO3F4_RAT	POU domain class 3 transcription factor 4 OS=Rattus norvegicus OX=10116 GN=Pou3f4 PE=2 SV=1	9.94	957.085	802.443	594.676	370.727	464.084	429.438	1	0.84	0.62	0.39	0.48	0.45	784.735	421.416	0.537017	-0.896959	3	2	1	TMT10plex	39417
SH2B1_RAT	SH2B adapter protein 1 OS=Rattus norvegicus OX=10116 GN=Sh2b1 PE=1 SV=1	9.94	26542	38239	13671	6669.8	7452.9	5297.9	1	1.44	0.52	0.25	0.28	0.2	26150.7	6473.53	0.247548	-2.01422	1	1	1	TMT10plex	79637
CADM1_RAT	Cell adhesion molecule 1 OS=Rattus norvegicus OX=10116 GN=Cadm1 PE=1 SV=1	9.93	30529	27240	24331	19625	20207	18131	1	0.89	0.8	0.64	0.66	0.59	27366.7	19321	0.706005	-0.50225	18	10	9	Carbamidomethylation; TMT10plex; Oxidation (M)	51854
MCH_RAT	Pro-MCH OS=Rattus norvegicus OX=10116 GN=Pmch PE=1 SV=1	9.93	138760	126130	92721	26902	31066	34453	1	0.91	0.67	0.19	0.22	0.25	119204	30807	0.25844	-1.9521	47	10	10	TMT10plex; Deamidation (NQ); Oxidation (M)	18482
THOP1_RAT	Thimet oligopeptidase OS=Rattus norvegicus OX=10116 GN=Thop1 PE=1 SV=4	9.93	238430	232780	220930	200770	205290	187280	1	0.98	0.93	0.84	0.86	0.79	230713	197780	0.857254	-0.222205	27	31	27	Carbamidomethylation; TMT10plex; Deamidation (NQ); Oxidation (M)	78386
KCAB3_RAT	Voltage-gated potassium channel subunit beta-3 OS=Rattus norvegicus OX=10116 GN=Kcnab3 PE=2 SV=1	9.93	3768.6	1600.3	1443.4	560.807	976.502	566.935	1	0.42	0.38	0.15	0.26	0.15	2270.77	701.415	0.308889	-1.69484	2	1	1	TMT10plex	43690
AXIN2_RAT	Axin-2 OS=Rattus norvegicus OX=10116 GN=Axin2 PE=1 SV=1	9.91	9046.2	3813.8	3043.6	964.268	1723.7	1411.7	1	0.42	0.34	0.11	0.19	0.16	5301.2	1366.56	0.257782	-1.95577	1	2	1	TMT10plex	92948
TIMP2_RAT	Metalloproteinase inhibitor 2 OS=Rattus norvegicus OX=10116 GN=Timp2 PE=1 SV=3	9.91	382710	390470	250450	130810	182680	130090	1	1.02	0.65	0.34	0.48	0.34	341210	147860	0.43334	-1.20643	38	13	12	Carbamidomethylation; TMT10plex; Deamidation (NQ); Oxidation (M)	24356
SHAN3_RAT	SH3 and multiple ankyrin repeat domains protein 3 OS=Rattus norvegicus OX=10116 GN=Shank3 PE=1 SV=3	9.91	58178	25258	47123	23307	23197	31465	1	0.43	0.81	0.4	0.4	0.54	43519.7	25989.7	0.597194	-0.743729	0	1	1	TMT10plex	186375
WASH1_RAT	WASH complex subunit 1 OS=Rattus norvegicus OX=10116 GN=Washc1 PE=2 SV=1	9.91	22211	11211	6597.8	2206.1	4334.5	3524.6	1	0.5	0.3	0.1	0.2	0.16	13339.9	3355.07	0.251506	-1.99134	2	1	1	TMT10plex	51327
ABCF1_RAT	ATP-binding cassette sub-family F member 1 OS=Rattus norvegicus OX=10116 GN=Abcf1 PE=1 SV=1	9.9	12907	11959	12292	8506.1	9432.6	9276.3	1	0.93	0.95	0.66	0.73	0.72	12386	9071.67	0.732413	-0.449271	2	3	2	TMT10plex	95252
RUN3B_RAT	RUN domain-containing protein 3B OS=Rattus norvegicus OX=10116 GN=Rundc3b PE=1 SV=1	9.89	8095.8	4700.2	3448.7	1647.3	3742.7	1055.7	1	0.58	0.43	0.2	0.46	0.13	5414.9	2148.57	0.396788	-1.33356	2	1	1	TMT10plex	44792
BASP1_RAT	Brain acid soluble protein 1 OS=Rattus norvegicus OX=10116 GN=Basp1 PE=1 SV=2	9.88	63735	48846	39110	14673	24738	19473	1	0.77	0.61	0.23	0.39	0.31	50563.7	19628	0.388184	-1.36519	48	11	11	TMT10plex	21790
P4HA3_RAT	Prolyl 4-hydroxylase subunit alpha-3 OS=Rattus norvegicus OX=10116 GN=P4ha3 PE=2 SV=1	9.88	994.717	1267.4	1714.9	4221.4	7982.7	6407.6	1	1.27	1.72	4.24	8.03	6.44	1325.67	6203.9	4.67981	2.22645	2	1	1	TMT10plex	61165
MYO1A_RAT	Unconventional myosin-Ia (Fragment) OS=Rattus norvegicus OX=10116 GN=Myo1a PE=2 SV=1	9.88	0	0	144.434	848.222	293.858	398.344	-	-	256	256	256	256	48.1446	513.475	10.6653	3.41485	2	2	1	TMT10plex; Deamidation (NQ); Oxidation (M)	97211
CA2D3_RAT	Voltage-dependent calcium channel subunit alpha-2/delta-3 OS=Rattus norvegicus OX=10116 GN=Cacna2d3 PE=1 SV=1	9.88	92891	71410	67586	52081	69214	65233	1	0.77	0.73	0.56	0.75	0.7	77295.7	62176	0.804392	-0.31403	11	13	13	Carbamidomethylation; TMT10plex; Deamidation (NQ)	122204
GBB1_RAT	Guanine nucleotide-binding protein G(I)/G(S)/G(T) subunit beta-1 OS=Rattus norvegicus OX=10116 GN=Gnb1 PE=1 SV=4	9.87	35944	16763	16793	13748	14327	12008	1	0.47	0.47	0.38	0.4	0.33	23166.7	13361	0.576734	-0.794022	20	11	6	Carbamidomethylation; TMT10plex; Deamidation (NQ)	37377
MUG1_RAT	Murinoglobulin-1 OS=Rattus norvegicus OX=10116 GN=Mug1 PE=2 SV=1	9.87	338040	647980	805320	1267000	1738500	1664200	1	1.92	2.38	3.75	5.14	4.92	597113	1.55657e+06	2.60682	1.38229	21	326	53	Carbamidomethylation; TMT10plex; Deamidation (NQ); Oxidation (M)	165325
SRBP1_RAT	Sterol regulatory element-binding protein 1 OS=Rattus norvegicus OX=10116 GN=Srebf1 PE=1 SV=3	9.87	4245.4	2613.9	2138.4	1029.8	1429.4	1119.5	1	0.62	0.5	0.24	0.34	0.26	2999.23	1192.9	0.397735	-1.33012	1	1	1	TMT10plex	120520
COL12_RAT	Collectin-12 OS=Rattus norvegicus OX=10116 GN=Colec12 PE=2 SV=1	9.85	50932	46598	33111	17107	18384	16140	1	0.91	0.65	0.34	0.36	0.32	43547	17210.3	0.395213	-1.3393	4	3	3	TMT10plex; Deamidation (NQ)	81546
LRRC3_RAT	Leucine-rich repeat-containing protein 3 OS=Rattus norvegicus OX=10116 GN=Lrrc3 PE=2 SV=1	9.85	0	0	159.505	253.98	332.295	669.741	-	-	256	256	256	256	53.1684	418.672	7.87445	2.97718	4	1	1	TMT10plex	28146
GOSR1_RAT	Golgi SNAP receptor complex member 1 OS=Rattus norvegicus OX=10116 GN=Gosr1 PE=1 SV=1	9.83	5211.8	4231	3020	1956.3	3205.7	1837.6	1	0.81	0.58	0.38	0.62	0.35	4154.27	2333.2	0.561639	-0.832284	3	1	1	TMT10plex; Oxidation (M)	28534
GPR3_RAT	G-protein coupled receptor 3 OS=Rattus norvegicus OX=10116 GN=Gpr3 PE=2 SV=2	9.83	2221.4	2239.8	1589.7	1143.4	999.98	974.282	1	1.01	0.72	0.51	0.45	0.44	2016.97	1039.22	0.515239	-0.956685	3	1	1	Carbamidomethylation; TMT10plex	35327
ANKS6_RAT	Ankyrin repeat and SAM domain-containing protein 6 OS=Rattus norvegicus OX=10116 GN=Anks6 PE=1 SV=2	9.82	24064	15672	11668	6692	10706	7297.4	1	0.65	0.48	0.28	0.44	0.3	17134.7	8231.8	0.480418	-1.05764	3	4	3	Carbamidomethylation; TMT10plex; Oxidation (M)	93809
PFKAL_RAT	ATP-dependent 6-phosphofructokinase liver type OS=Rattus norvegicus OX=10116 GN=Pfkl PE=1 SV=3	9.81	17830	22121	23798	28130	30834	29230	1	1.24	1.33	1.58	1.73	1.64	21249.7	29398	1.38346	0.468278	6	10	4	TMT10plex	85339
FOXO1_RAT	Forkhead box protein O1 OS=Rattus norvegicus OX=10116 GN=Foxo1 PE=1 SV=1	9.81	9133	6471.9	5321.7	3151.4	4590.2	3532.5	1	0.71	0.58	0.35	0.5	0.39	6975.53	3758.03	0.538745	-0.892326	2	2	2	TMT10plex; Deamidation (NQ)	69344
GORS1_RAT	Golgi reassembly-stacking protein 1 OS=Rattus norvegicus OX=10116 GN=Gorasp1 PE=1 SV=4	9.81	4500.1	3671.5	3635.3	2996.3	2861.8	2191.3	1	0.82	0.81	0.67	0.64	0.49	3935.63	2683.13	0.681754	-0.552677	2	1	1	TMT10plex	47673
PUR9_RAT	Bifunctional purine biosynthesis protein ATIC OS=Rattus norvegicus OX=10116 GN=Atic PE=1 SV=2	9.8	269960	231560	199510	157670	159180	135440	1	0.86	0.74	0.58	0.59	0.5	233677	150763	0.645179	-0.632228	27	20	20	Carbamidomethylation; TMT10plex; Deamidation (NQ); Oxidation (M)	64209
MP2K7_RAT	Dual specificity mitogen-activated protein kinase kinase 7 OS=Rattus norvegicus OX=10116 GN=Map2k7 PE=1 SV=1	9.8	4057.5	4944.9	3838.7	2326	2670.4	2672.4	1	1.22	0.95	0.57	0.66	0.66	4280.37	2556.27	0.597207	-0.743696	4	2	2	TMT10plex; Oxidation (M)	47536
STMN1_RAT	Stathmin OS=Rattus norvegicus OX=10116 GN=Stmn1 PE=1 SV=2	9.8	68631	62652	66119	63483	58692	51639	1	0.91	0.96	0.92	0.86	0.75	65800.7	57938	0.880508	-0.183592	39	9	8	TMT10plex	17288
EAA2_RAT	Excitatory amino acid transporter 2 OS=Rattus norvegicus OX=10116 GN=Slc1a2 PE=1 SV=2	9.79	23361	29502	46361	60602	52697	45965	1	1.26	1.98	2.59	2.26	1.97	33074.7	53088	1.6051	0.682659	8	6	6	Carbamidomethylation; TMT10plex; Deamidation (NQ)	62106
MYOC_RAT	Myocilin OS=Rattus norvegicus OX=10116 GN=Myoc PE=2 SV=1	9.79	374220	452180	293010	213870	124920	130810	1	1.21	0.78	0.57	0.33	0.35	373137	156533	0.419507	-1.25323	33	19	19	TMT10plex; Deamidation (NQ); Oxidation (M)	56442
NXF1_RAT	Nuclear RNA export factor 1 OS=Rattus norvegicus OX=10116 GN=Nxf1 PE=2 SV=1	9.79	3078.5	5603.6	3670.4	2834.3	2769.9	2330.1	1	1.82	1.19	0.92	0.9	0.76	4117.5	2644.77	0.642323	-0.638628	1	1	1	TMT10plex	70362
SNAPN_RAT	SNARE-associated protein Snapin OS=Rattus norvegicus OX=10116 GN=Snapin PE=1 SV=1	9.79	8196.1	4806.3	2959.5	919.503	1950.4	858.944	1	0.59	0.36	0.11	0.24	0.1	5320.63	1242.95	0.233609	-2.09783	6	1	1	TMT10plex	14904
A1I3_RAT	Alpha-1-inhibitor 3 OS=Rattus norvegicus OX=10116 GN=A1i3 PE=1 SV=1	9.78	1045400	1173900	1501600	2193900	2139200	2209100	1	1.12	1.44	2.1	2.05	2.11	1240300	2.18073e+06	1.75823	0.814124	23	330	67	Carbamidomethylation; TMT10plex; Deamidation (NQ); Oxidation (M)	163772
FGFR1_RAT	Fibroblast growth factor receptor 1 OS=Rattus norvegicus OX=10116 GN=Fgfr1 PE=1 SV=1	9.78	129770	92762	86706	59569	62209	54936	1	0.71	0.67	0.46	0.48	0.42	103079	58904.7	0.57145	-0.807301	11	13	11	Carbamidomethylation; TMT10plex; Deamidation (NQ); Oxidation (M)	91825
JUPI1_RAT	Jupiter microtubule associated homolog 1 OS=Rattus norvegicus OX=10116 GN=JPT1 PE=1 SV=3	9.78	87644	87832	70220	45526	43912	36870	1	1	0.8	0.52	0.5	0.42	81898.7	42102.7	0.514082	-0.959928	5	1	1	TMT10plex	15575
NLK_RAT	Serine/threonine-protein kinase NLK OS=Rattus norvegicus OX=10116 GN=Nlk PE=3 SV=1	9.78	236670	241600	222630	108810	116600	89952	1	1.02	0.94	0.46	0.49	0.38	233633	105121	0.449939	-1.1522	17	16	12	Carbamidomethylation; TMT10plex; Deamidation (NQ)	58313
THYG_RAT	Thyroglobulin OS=Rattus norvegicus OX=10116 GN=Tg PE=1 SV=4	9.77	17121	14463	16975	11946	9907.9	11525	1	0.84	0.99	0.7	0.58	0.67	16186.3	11126.3	0.687389	-0.540802	1	3	3	Carbamidomethylation; TMT10plex	304645
RIMS2_RAT	Regulating synaptic membrane exocytosis protein 2 OS=Rattus norvegicus OX=10116 GN=Rims2 PE=1 SV=1	9.76	15290	9024.6	7141.2	2454.6	4341.4	3016.1	1	0.59	0.47	0.16	0.28	0.2	10485.3	3270.7	0.311933	-1.68069	2	4	4	TMT10plex; Deamidation (NQ)	175912
ECHD3_RAT	Enoyl-CoA hydratase domain-containing protein 3 mitochondrial OS=Rattus norvegicus OX=10116 GN=Echdc3 PE=2 SV=1	9.75	1963.8	5830.3	6632.7	33180	4026.4	13068	1	2.97	3.38	16.9	2.05	6.65	4808.93	16758.1	3.48479	1.80107	3	1	1	TMT10plex	32385
PPIL3_RAT	Peptidyl-prolyl cis-trans isomerase-like 3 OS=Rattus norvegicus OX=10116 GN=Ppil3 PE=2 SV=1	9.74	11193	3225.6	2499.9	666.792	1558.8	1238.7	1	0.29	0.22	0.06	0.14	0.11	5639.5	1154.76	0.204764	-2.28797	5	1	1	TMT10plex; Oxidation (M)	18113
MY18A_RAT	Unconventional myosin-XVIIIa OS=Rattus norvegicus OX=10116 GN=Myo18a PE=1 SV=2	9.74	23392	22908	17868	10854	15609	13666	1	0.98	0.76	0.46	0.67	0.58	21389.3	13376.3	0.625374	-0.677209	2	4	4	TMT10plex	232666
DOK3_RAT	Docking protein 3 OS=Rattus norvegicus OX=10116 GN=Dok3 PE=1 SV=1	9.73	1353.6	1087.2	473.351	253.079	359.565	202.511	1	0.8	0.35	0.19	0.27	0.15	971.384	271.718	0.279723	-1.83793	2	1	1	TMT10plex	48190
RFFL_RAT	E3 ubiquitin-protein ligase rififylin OS=Rattus norvegicus OX=10116 GN=Rffl PE=1 SV=1	9.73	8524.7	15047	13322	15926	59509	25143	1	1.77	1.56	1.87	6.98	2.95	12297.9	33526	2.72616	1.44687	2	1	1	Carbamidomethylation; TMT10plex	40409
MTU1_RAT	Mitochondrial tRNA-specific 2-thiouridylase 1 OS=Rattus norvegicus OX=10116 GN=Trmu PE=2 SV=1	9.73	2291.2	5599.8	6582	7330.9	8438.3	7996.6	1	2.44	2.87	3.2	3.68	3.49	4824.33	7921.93	1.64208	0.715523	2	1	1	TMT10plex	49724
GLCNE_RAT	Bifunctional UDP-N-acetylglucosamine 2-epimerase/N-acetylmannosamine kinase OS=Rattus norvegicus OX=10116 GN=Gne PE=1 SV=1	9.71	12521	8757.7	11984	6781.4	11836	9322	1	0.7	0.96	0.54	0.95	0.74	11087.6	9313.13	0.839962	-0.251604	2	2	2	Carbamidomethylation; TMT10plex	79227
DPP2_RAT	Dipeptidyl peptidase 2 OS=Rattus norvegicus OX=10116 GN=Dpp7 PE=1 SV=1	9.71	311280	337620	297970	126160	159210	125450	1	1.08	0.96	0.41	0.51	0.4	315623	136940	0.433872	-1.20466	26	15	15	Carbamidomethylation; TMT10plex; Oxidation (M)	55114
GP149_RAT	Probable G-protein coupled receptor 149 OS=Rattus norvegicus OX=10116 GN=Gpr149 PE=2 SV=1	9.71	16363	18465	12317	6154.3	8112.5	5849.1	1	1.13	0.75	0.38	0.5	0.36	15715	6705.3	0.426682	-1.22877	1	1	1	TMT10plex	80524
CALR_RAT	Calreticulin OS=Rattus norvegicus OX=10116 GN=Calr PE=1 SV=1	9.7	575980	423900	349180	207370	280300	227090	1	0.74	0.61	0.36	0.49	0.39	449687	238253	0.529821	-0.916424	32	15	15	Carbamidomethylation; TMT10plex; Deamidation (NQ)	47996
CLCN1_RAT	Chloride channel protein 1 OS=Rattus norvegicus OX=10116 GN=Clcn1 PE=1 SV=1	9.69	55994	47160	57859	51379	41976	40791	1	0.84	1.03	0.92	0.75	0.73	53671	44715.3	0.833138	-0.263373	3	4	4	TMT10plex; Deamidation (NQ)	110073
MAGE1_RAT	Melanoma-associated antigen E1 OS=Rattus norvegicus OX=10116 GN=Magee1 PE=2 SV=1	9.69	0	0	246.092	207.971	3833.1	133.439	-	-	256	256	256	256	82.0308	1391.5	16.9632	4.08434	1	1	1	TMT10plex	102181
RGS12_RAT	Regulator of G-protein signaling 12 OS=Rattus norvegicus OX=10116 GN=Rgs12 PE=1 SV=1	9.69	144620	127710	169990	118350	140660	108010	1	0.88	1.18	0.82	0.97	0.75	147440	122340	0.829761	-0.269232	5	9	8	Carbamidomethylation; TMT10plex; Deamidation (NQ); Oxidation (M)	150468
NEMP2_RAT	Nuclear envelope integral membrane protein 2 OS=Rattus norvegicus OX=10116 GN=Nemp2 PE=3 SV=1	9.68	10611	7997.8	5976.9	3312.8	4553.3	4154.4	1	0.75	0.56	0.31	0.43	0.39	8195.23	4006.83	0.488922	-1.03232	2	1	1	Carbamidomethylation; TMT10plex; Deamidation (NQ); Oxidation (M)	47681
PPIB_RAT	Peptidyl-prolyl cis-trans isomerase B OS=Rattus norvegicus OX=10116 GN=Ppib PE=1 SV=3	9.68	18717	19040	16480	12850	16090	11750	1	1.02	0.88	0.69	0.86	0.63	18079	13563.3	0.750226	-0.414603	30	8	7	Carbamidomethylation; TMT10plex; Deamidation (NQ); Oxidation (M)	23803
YRDC_RAT	Threonylcarbamoyl-AMP synthase OS=Rattus norvegicus OX=10116 GN=Yrdc PE=2 SV=1	9.68	30493	28980	33803	32409	23905	21146	1	0.95	1.11	1.06	0.78	0.69	31092	25820	0.830439	-0.268054	3	1	1	TMT10plex; Deamidation (NQ)	29231
CXB3_RAT	Gap junction beta-3 protein OS=Rattus norvegicus OX=10116 GN=Gjb3 PE=3 SV=1	9.67	4583.3	2553.5	2021	1004.4	1445.1	1217.2	1	0.56	0.44	0.22	0.32	0.27	3052.6	1222.23	0.400391	-1.32052	3	1	1	TMT10plex	30969
FNTB_RAT	Protein farnesyltransferase subunit beta OS=Rattus norvegicus OX=10116 GN=Fntb PE=1 SV=1	9.67	141850	66360	35294	6856.6	25562	16105	1	0.47	0.25	0.05	0.18	0.11	81168	16174.5	0.199272	-2.32719	8	3	3	TMT10plex; Deamidation (NQ)	48674
GDF11_RAT	Growth/differentiation factor 11 OS=Rattus norvegicus OX=10116 GN=Gdf11 PE=2 SV=2	9.66	1399000	1964200	2122600	2799800	2321000	2374700	1	1.4	1.52	2	1.66	1.7	1828600	2498500	1.36635	0.450323	15	6	6	Carbamidomethylation; TMT10plex	44921
HMOX3_RAT	Putative heme oxygenase 3 OS=Rattus norvegicus OX=10116 GN=Hmox3 PE=5 SV=1	9.66	29350	23430	17315	8355.1	11438	7654.9	1	0.8	0.59	0.28	0.39	0.26	23365	9149.33	0.391583	-1.35261	5	2	2	TMT10plex	32592
EIF3G_RAT	Eukaryotic translation initiation factor 3 subunit G OS=Rattus norvegicus OX=10116 GN=Eif3g PE=1 SV=1	9.65	23323	17647	11655	6065.8	7216.6	6423.2	1	0.76	0.5	0.26	0.31	0.28	17541.7	6568.53	0.374453	-1.41714	10	4	4	TMT10plex; Oxidation (M)	35651
LX12B_RAT	Arachidonate 12-lipoxygenase 12R-type OS=Rattus norvegicus OX=10116 GN=Alox12b PE=1 SV=1	9.64	2974.5	2984.2	2486.2	2198	2677.1	1919.4	1	1	0.84	0.74	0.9	0.65	2814.97	2264.83	0.804568	-0.313713	1	1	1	TMT10plex	80741
FUMH_RAT	Fumarate hydratase mitochondrial OS=Rattus norvegicus OX=10116 GN=Fh PE=1 SV=2	9.64	39844	32162	44531	31729	31108	25338	1	0.81	1.12	0.8	0.78	0.64	38845.7	29391.7	0.756627	-0.402347	19	9	9	TMT10plex	54465
GRN_RAT	Progranulin OS=Rattus norvegicus OX=10116 GN=Grn PE=1 SV=3	9.64	147460	103880	91252	53724	65787	57429	1	0.7	0.62	0.36	0.45	0.39	114197	58980	0.516474	-0.953231	23	14	14	Carbamidomethylation; TMT10plex; Oxidation (M)	63370
HEXI1_RAT	Protein HEXIM1 OS=Rattus norvegicus OX=10116 GN=Hexim1 PE=1 SV=1	9.64	2324.2	3040.2	2604.4	4980.1	3713	3351.4	1	1.31	1.12	2.14	1.6	1.44	2656.27	4014.83	1.51146	0.59594	2	1	1	TMT10plex	40317
SUIS_RAT	Sucrase-isomaltase intestinal OS=Rattus norvegicus OX=10116 GN=Si PE=1 SV=5	9.64	4147	4941.7	7809.4	12715	9518.2	7743.5	1	1.19	1.88	3.07	2.3	1.87	5632.7	9992.23	1.77397	0.826981	1	2	2	TMT10plex	210349
SMBT1_RAT	Scm-like with four MBT domains protein 1 OS=Rattus norvegicus OX=10116 GN=Sfmbt1 PE=1 SV=2	9.63	7523	10591	9638.8	19329	22266	28463	1	1.41	1.28	2.57	2.96	3.78	9250.93	23352.7	2.52436	1.33592	2	2	2	Carbamidomethylation; TMT10plex; Deamidation (NQ)	97506
CBPZ_RAT	Carboxypeptidase Z OS=Rattus norvegicus OX=10116 GN=Cpz PE=2 SV=1	9.62	95898	69113	39745	16100	28880	16666	1	0.72	0.41	0.17	0.3	0.17	68252	20548.7	0.301071	-1.73183	1	1	1	TMT10plex	73082
DOK1_RAT	Docking protein 1 OS=Rattus norvegicus OX=10116 GN=Dok1 PE=2 SV=1	9.62	2105.9	1224.4	1441.5	1143.4	1439.6	930.834	1	0.58	0.68	0.54	0.68	0.44	1590.6	1171.28	0.736375	-0.441488	2	1	1	TMT10plex	52170
RN167_RAT	E3 ubiquitin-protein ligase RNF167 OS=Rattus norvegicus OX=10116 GN=Rnf167 PE=2 SV=1	9.62	3793.7	387.987	444.25	197.895	267.93	298.198	1	0.1	0.12	0.05	0.07	0.08	1541.98	254.674	0.165161	-2.59806	2	1	1	TMT10plex	38216
TRPC2_RAT	Short transient receptor potential channel 2 OS=Rattus norvegicus OX=10116 GN=Trpc2 PE=2 SV=2	9.62	35198	12138	31291	7021.7	8264.6	25910	1	0.34	0.89	0.2	0.23	0.74	26209	13732.1	0.523946	-0.93251	2	3	3	TMT10plex; Deamidation (NQ)	130467
PSMD2_RAT	26S proteasome non-ATPase regulatory subunit 2 OS=Rattus norvegicus OX=10116 GN=Psmd2 PE=1 SV=1	9.61	39258	40048	36937	31523	33249	27183	1	1.02	0.94	0.8	0.85	0.69	38747.7	30651.7	0.791058	-0.338144	12	12	12	TMT10plex	100188
CDON_RAT	Cell adhesion molecule-related/down-regulated by oncogenes OS=Rattus norvegicus OX=10116 GN=Cdon PE=1 SV=2	9.61	53399	41619	41975	30665	38321	29816	1	0.78	0.79	0.57	0.72	0.56	45664.3	32934	0.721219	-0.47149	6	9	9	Carbamidomethylation; TMT10plex; Deamidation (NQ); Oxidation (M)	136204
IGG2C_RAT	Ig gamma-2C chain C region OS=Rattus norvegicus OX=10116 PE=2 SV=1	9.61	148060	117740	134350	163630	165050	211780	1	0.8	0.91	1.11	1.11	1.43	133383	180153	1.35064	0.433647	53	37	20	Carbamidomethylation; TMT10plex; Deamidation (NQ); Oxidation (M)	36572
KPCD2_RAT	Serine/threonine-protein kinase D2 OS=Rattus norvegicus OX=10116 GN=Prkd2 PE=1 SV=1	9.61	30112	22367	23414	15964	20993	16893	1	0.74	0.78	0.53	0.7	0.56	25297.7	17950	0.709552	-0.49502	3	3	3	TMT10plex	96497
IF1A_RAT	Eukaryotic translation initiation factor 1A OS=Rattus norvegicus OX=10116 GN=Eif1a PE=2 SV=3	9.59	1273.7	2368.3	2479.9	4055.4	2873.3	2881	1	1.86	1.95	3.18	2.26	2.26	2040.63	3269.9	1.60239	0.68023	5	1	1	TMT10plex	16502
VGF_RAT	Neurosecretory protein VGF OS=Rattus norvegicus OX=10116 GN=Vgf PE=1 SV=3	9.59	1498500	844720	795450	286030	423860	347060	1	0.56	0.53	0.19	0.28	0.23	1.04622e+06	352317	0.336751	-1.57025	65	70	69	TMT10plex; Deamidation (NQ)	68179
SDC2_RAT	Syndecan-2 OS=Rattus norvegicus OX=10116 GN=Sdc2 PE=1 SV=2	9.58	3355.4	2539.1	2286.7	1695.5	1492.4	1463	1	0.76	0.68	0.51	0.44	0.44	2727.07	1550.3	0.568486	-0.814803	5	1	1	TMT10plex	22149
PLCB3_RAT	1-phosphatidylinositol 4 5-bisphosphate phosphodiesterase beta-3 OS=Rattus norvegicus OX=10116 GN=Plcb3 PE=1 SV=2	9.57	222380	55589	53411	7917.3	15940	11644	1	0.25	0.24	0.04	0.07	0.05	110460	11833.8	0.107132	-3.22254	1	1	1	TMT10plex	139449
AAKB2_RAT	5'-AMP-activated protein kinase subunit beta-2 OS=Rattus norvegicus OX=10116 GN=Prkab2 PE=1 SV=1	9.57	6838.4	4859.6	8488.7	11974	9498.3	7254	1	0.71	1.24	1.75	1.39	1.06	6728.9	9575.43	1.42303	0.508967	3	1	1	TMT10plex	30227
NEXN_RAT	Nexilin OS=Rattus norvegicus OX=10116 GN=Nexn PE=1 SV=1	9.57	10916	8235	7867.4	7437.7	7815.2	7622.1	1	0.75	0.72	0.68	0.72	0.7	9006.13	7625	0.846645	-0.24017	1	1	1	TMT10plex	78393
CAND2_RAT	Cullin-associated NEDD8-dissociated protein 2 OS=Rattus norvegicus OX=10116 GN=Cand2 PE=1 SV=1	9.56	5927.9	3205.9	4008.1	2471	2813.7	1982.5	1	0.54	0.68	0.42	0.47	0.33	4380.63	2422.4	0.552979	-0.854702	2	3	3	Carbamidomethylation; TMT10plex	139673
DUOX1_RAT	Dual oxidase 1 OS=Rattus norvegicus OX=10116 GN=Duox1 PE=1 SV=1	9.55	12948	11723	14262	12577	16871	13771	1	0.91	1.1	0.97	1.3	1.06	12977.7	14406.3	1.11009	0.150672	2	5	4	Carbamidomethylation; TMT10plex; Deamidation (NQ)	177196
CSKP_RAT	Peripheral plasma membrane protein CASK OS=Rattus norvegicus OX=10116 GN=Cask PE=1 SV=1	9.55	2679.6	1183	1019.8	797.082	803.742	525.704	1	0.44	0.38	0.3	0.3	0.2	1627.47	708.843	0.43555	-1.19909	1	1	1	TMT10plex	103259
TRM11_RAT	tRNA (guanine(10)-N2)-methyltransferase homolog OS=Rattus norvegicus OX=10116 GN=Trmt11 PE=2 SV=1	9.55	4839.6	4891.7	3497.5	5483.8	5271.4	12101	1	1.01	0.72	1.13	1.09	2.5	4409.6	7618.73	1.72776	0.788903	2	1	1	TMT10plex	53103
BIP_RAT	Endoplasmic reticulum chaperone BiP OS=Rattus norvegicus OX=10116 GN=Hspa5 PE=1 SV=1	9.54	137740	133380	148730	103860	125010	105960	1	0.97	1.08	0.75	0.91	0.77	139950	111610	0.797499	-0.326445	35	35	27	Carbamidomethylation; TMT10plex; Deamidation (NQ); Oxidation (M)	72347
CTL2_RAT	Choline transporter-like protein 2 OS=Rattus norvegicus OX=10116 GN=Slc44a2 PE=2 SV=1	9.53	16527	19611	26381	23713	23270	31965	1	1.19	1.6	1.43	1.41	1.93	20839.7	26316	1.26278	0.336608	3	2	2	TMT10plex; Deamidation (NQ)	79897
CK068_RAT	UPF0696 protein C11orf68 homolog OS=Rattus norvegicus OX=10116 GN=Bles03 PE=1 SV=2	9.53	140140	149960	94153	230380	198530	1022600	1	1.07	0.67	1.64	1.42	7.3	128084	483837	3.77749	1.91743	25	8	8	Carbamidomethylation; TMT10plex	31443
FA9_RAT	Coagulation factor IX OS=Rattus norvegicus OX=10116 GN=F9 PE=2 SV=2	9.52	21618	30561	38674	64675	63535	45004	1	1.41	1.79	2.99	2.94	2.08	30284.3	57738	1.90653	0.930949	21	11	11	Carbamidomethylation; TMT10plex; Deamidation (NQ); Oxidation (M)	51809
AHRR_RAT	Aryl hydrocarbon receptor repressor OS=Rattus norvegicus OX=10116 GN=Ahrr PE=2 SV=1	9.51	17850	11834	9553.6	4822.1	4950.6	3968.5	1	0.66	0.54	0.27	0.28	0.22	13079.2	4580.4	0.350205	-1.51373	1	1	1	TMT10plex	77799
HAVR2_RAT	Hepatitis A virus cellular receptor 2 homolog OS=Rattus norvegicus OX=10116 GN=Havcr2 PE=2 SV=2	9.51	139990	249170	261040	492310	469280	514910	1	1.78	1.86	3.52	3.35	3.68	216733	492167	2.27084	1.18323	19	7	7	Carbamidomethylation; TMT10plex	30641
CALX_RAT	Calnexin OS=Rattus norvegicus OX=10116 GN=Canx PE=1 SV=1	9.5	12101	15127	13310	17790	19978	14453	1	1.25	1.1	1.47	1.65	1.19	13512.7	17407	1.2882	0.365355	6	6	4	TMT10plex; Oxidation (M)	67255
GDF10_RAT	Growth/differentiation factor 10 OS=Rattus norvegicus OX=10116 GN=Gdf10 PE=2 SV=1	9.5	6547.7	4244.7	3198	1847.5	2769.1	1842.1	1	0.65	0.49	0.28	0.42	0.28	4663.47	2152.9	0.461652	-1.11512	1	1	1	TMT10plex	52961
CRBB3_RAT	Beta-crystallin B3 OS=Rattus norvegicus OX=10116 GN=Crybb3 PE=1 SV=5	9.49	12867	14426	23812	27843	33859	26381	1	1.12	1.85	2.16	2.63	2.05	17035	29361	1.72357	0.785399	11	2	2	TMT10plex; Deamidation (NQ)	24334
CLOCK_RAT	Circadian locomoter output cycles protein kaput OS=Rattus norvegicus OX=10116 GN=Clock PE=2 SV=1	9.49	142980	106030	106430	99543	103990	101700	1	0.74	0.74	0.7	0.73	0.71	118480	101744	0.858747	-0.219695	16	18	17	TMT10plex; Deamidation (NQ); Oxidation (M)	97004
ZDH12_RAT	Palmitoyltransferase ZDHHC12 OS=Rattus norvegicus OX=10116 GN=Zdhhc12 PE=2 SV=1	9.49	2583.4	6390.5	7028.8	10219	11253	10813	1	2.47	2.72	3.96	4.36	4.19	5334.23	10761.7	2.01747	1.01255	3	1	1	TMT10plex	31029
CSDE1_RAT	Cold shock domain-containing protein E1 OS=Rattus norvegicus OX=10116 GN=Csde1 PE=2 SV=1	9.48	1719.4	1054.3	1263.8	926.301	930.328	601.313	1	0.61	0.74	0.54	0.54	0.35	1345.83	819.314	0.608778	-0.716012	1	1	1	TMT10plex	88895
DPYL1_RAT	Dihydropyrimidinase-related protein 1 OS=Rattus norvegicus OX=10116 GN=Crmp1 PE=1 SV=1	9.48	7269.5	5600.9	5825.1	3946.5	3707.7	3052.3	1	0.77	0.8	0.54	0.51	0.42	6231.83	3568.83	0.572678	-0.804204	2	8	1	TMT10plex	62196
KHDC3_RAT	KH domain-containing protein 3 OS=Rattus norvegicus OX=10116 GN=Khdc3 PE=3 SV=1	9.48	0	0	183.433	248.662	445.101	362.724	-	-	256	256	256	256	61.1443	352.163	5.75953	2.52595	2	1	1	TMT10plex; Oxidation (M)	47179
AP2M1_RAT	AP-2 complex subunit mu OS=Rattus norvegicus OX=10116 GN=Ap2m1 PE=1 SV=1	9.47	73688	45596	58618	48618	50253	34562	1	0.62	0.8	0.66	0.68	0.47	59300.7	44477.7	0.750037	-0.414967	8	5	5	TMT10plex	49655
PI2R_RAT	Prostacyclin receptor OS=Rattus norvegicus OX=10116 GN=Ptgir PE=1 SV=1	9.46	8920.5	8609.5	19105	19616	30971	28025	1	0.97	2.14	2.2	3.47	3.14	12211.7	26204	2.14582	1.10153	3	1	1	TMT10plex; Deamidation (NQ)	44662
RAB18_RAT	Ras-related protein Rab-18 OS=Rattus norvegicus OX=10116 GN=Rab18 PE=2 SV=1	9.46	138970	88817	50668	16685	37585	21776	1	0.64	0.36	0.12	0.27	0.16	92818.3	25348.7	0.2731	-1.8725	3	1	1	TMT10plex; Deamidation (NQ)	22976
A1M_RAT	Alpha-1-macroglobulin OS=Rattus norvegicus OX=10116 GN=A1m PE=1 SV=1	9.45	2598600	3235300	4434700	5795900	7955400	8691000	1	1.24	1.71	2.23	3.06	3.34	3.42287e+06	7.48077e+06	2.18553	1.12798	74	251	235	Carbamidomethylation; TMT10plex; Deamidation (NQ); Oxidation (M)	167124
RHD_RAT	Blood group Rh(D) polypeptide OS=Rattus norvegicus OX=10116 GN=Rhd PE=2 SV=1	9.45	20474	30288	21371	14980	15041	14795	1	1.48	1.04	0.73	0.73	0.72	24044.3	14938.7	0.621297	-0.686646	2	1	1	Carbamidomethylation; TMT10plex	46583
CLCN3_RAT	H(+)/Cl(-) exchange transporter 3 OS=Rattus norvegicus OX=10116 GN=Clcn3 PE=2 SV=2	9.45	13654	9786.4	10509	9336	8949	10765	1	0.72	0.77	0.68	0.66	0.79	11316.5	9683.33	0.855685	-0.224848	4	4	4	Carbamidomethylation; TMT10plex; Deamidation (NQ)	90855
MAGD1_RAT	Melanoma-associated antigen D1 OS=Rattus norvegicus OX=10116 GN=Maged1 PE=1 SV=3	9.44	29698	21671	16756	14902	15960	11824	1	0.73	0.56	0.5	0.54	0.4	22708.3	14228.7	0.626583	-0.674421	4	3	3	TMT10plex; Deamidation (NQ)	85798
SHRM2_RAT	Protein Shroom2 OS=Rattus norvegicus OX=10116 GN=Shroom2 PE=1 SV=1	9.44	3859.8	3041.1	1940.8	1483.7	1824.7	1513.4	1	0.79	0.5	0.38	0.47	0.39	2947.23	1607.27	0.545348	-0.874752	0	1	1	TMT10plex	157988
TMPS9_RAT	Transmembrane protease serine 9 OS=Rattus norvegicus OX=10116 GN=Tmprss9 PE=3 SV=1	9.44	3598.1	3466.4	3678.8	2584.7	2375.4	1788	1	0.96	1.02	0.72	0.66	0.5	3581.1	2249.37	0.628122	-0.670884	2	2	2	Carbamidomethylation; TMT10plex	113890
ASM3A_RAT	Acid sphingomyelinase-like phosphodiesterase 3a OS=Rattus norvegicus OX=10116 GN=Smpdl3a PE=2 SV=1	9.43	136830	97502	61129	28696	34508	28594	1	0.71	0.45	0.21	0.25	0.21	98487	30599.3	0.310694	-1.68643	9	5	5	TMT10plex	49896
BIG1_RAT	Brefeldin A-inhibited guanine nucleotide-exchange protein 1 OS=Rattus norvegicus OX=10116 GN=Arfgef1 PE=1 SV=1	9.43	9139.4	9136.9	7291.1	9088.6	12266	23294	1	1	0.8	0.99	1.34	2.55	8522.47	14882.9	1.74631	0.804309	1	3	3	TMT10plex	207889
FA12_RAT	Coagulation factor XII OS=Rattus norvegicus OX=10116 GN=F12 PE=2 SV=1	9.43	920270	952670	729350	757820	688910	655990	1	1.04	0.79	0.82	0.75	0.71	867430	700907	0.808027	-0.307525	42	31	29	Carbamidomethylation; TMT10plex; Deamidation (NQ)	65844
PDP1_RAT	[Pyruvate dehydrogenase [acetyl-transferring]]-phosphatase 1 mitochondrial OS=Rattus norvegicus OX=10116 GN=Pdp1 PE=1 SV=1	9.42	2977.3	2279.8	1984.5	3407.3	2607.8	2959	1	0.77	0.67	1.14	0.88	0.99	2413.87	2991.37	1.23924	0.309459	2	1	1	TMT10plex	61207
DOCK9_RAT	Dedicator of cytokinesis protein 9 (Fragment) OS=Rattus norvegicus OX=10116 GN=Dock9 PE=2 SV=2	9.42	0	0	264.016	1146.3	226.771	459.235	-	-	256	256	256	256	88.0053	610.769	6.94014	2.79496	2	1	1	TMT10plex	82455
NFL_RAT	Neurofilament light polypeptide OS=Rattus norvegicus OX=10116 GN=Nefl PE=1 SV=3	9.42	17881	7238.7	5135.6	4647.7	6940.3	3955.8	1	0.4	0.29	0.26	0.39	0.22	10085.1	5181.27	0.513755	-0.960849	5	4	3	TMT10plex	61335
TM11L_RAT	Transmembrane protease serine 11B-like protein OS=Rattus norvegicus OX=10116 GN=Tmprss11bnl PE=2 SV=1	9.42	5651.2	6319.7	6690.4	3165.2	5052.5	3703.7	1	1.12	1.18	0.56	0.89	0.66	6220.43	3973.8	0.63883	-0.646496	2	1	1	TMT10plex; Deamidation (NQ)	47242
RING2_RAT	E3 ubiquitin-protein ligase RING2 OS=Rattus norvegicus OX=10116 GN=Rnf2 PE=2 SV=1	9.4	30342	31832	21611	13494	17597	11158	1	1.05	0.71	0.44	0.58	0.37	27928.3	14083	0.504255	-0.987775	3	1	1	TMT10plex	34242
SCRN1_RAT	Secernin-1 OS=Rattus norvegicus OX=10116 GN=Scrn1 PE=1 SV=1	9.4	244620	141320	123080	77863	96007	81039	1	0.58	0.5	0.32	0.39	0.33	169673	84969.7	0.500784	-0.99774	22	10	10	Carbamidomethylation; TMT10plex; Oxidation (M)	46396
ACYP2_RAT	Acylphosphatase-2 OS=Rattus norvegicus OX=10116 GN=Acyp2 PE=1 SV=2	9.38	134840	65118	99727	73926	53643	57229	1	0.48	0.74	0.55	0.4	0.42	99895	61599.3	0.616641	-0.697498	53	6	6	TMT10plex; Oxidation (M)	10863
CELF2_RAT	CUGBP Elav-like family member 2 OS=Rattus norvegicus OX=10116 GN=Celf2 PE=2 SV=1	9.38	535870	377180	802830	395960	332000	312250	1	0.7	1.5	0.74	0.62	0.58	571960	346737	0.606225	-0.722074	3	2	2	TMT10plex; Deamidation (NQ)	54271
RBM20_RAT	RNA-binding protein 20 OS=Rattus norvegicus OX=10116 GN=Rbm20 PE=1 SV=1	9.38	323780	205770	144690	36441	80697	54707	1	0.64	0.45	0.11	0.25	0.17	224747	57281.7	0.254872	-1.97215	3	4	4	TMT10plex	130760
THYN1_RAT	Thymocyte nuclear protein 1 OS=Rattus norvegicus OX=10116 GN=Thyn1 PE=2 SV=1	9.38	435830	475800	394580	595160	496300	637220	1	1.09	0.91	1.37	1.14	1.46	435403	576227	1.32343	0.404284	3	1	1	TMT10plex	26123
YAP1_RAT	Transcriptional coactivator YAP1 OS=Rattus norvegicus OX=10116 GN=Yap1 PE=1 SV=1	9.38	3508.3	3423.1	5626.7	1975.5	2447.8	2075.7	1	0.98	1.6	0.56	0.7	0.59	4186.03	2166.33	0.517515	-0.950329	2	1	1	TMT10plex	50501
RM40_RAT	39S ribosomal protein L40 mitochondrial OS=Rattus norvegicus OX=10116 GN=Mrpl40 PE=1 SV=2	9.37	84758	68367	48974	24830	30844	26775	1	0.81	0.58	0.29	0.36	0.32	67366.3	27483	0.407963	-1.29349	3	1	1	TMT10plex	24397
RS14_RAT	40S ribosomal protein S14 OS=Rattus norvegicus OX=10116 GN=Rps14 PE=2 SV=3	9.37	81663	65309	48989	29893	38707	32609	1	0.8	0.6	0.37	0.47	0.4	65320.3	33736.3	0.516475	-0.953229	28	4	4	TMT10plex	16259
CAN3_RAT	Calpain-3 OS=Rattus norvegicus OX=10116 GN=Capn3 PE=2 SV=1	9.37	19461	5539.6	4547.9	1854.1	3673.7	2063.1	1	0.28	0.23	0.1	0.19	0.11	9849.5	2530.3	0.256896	-1.96074	1	1	1	TMT10plex	94127
MFGM_RAT	Lactadherin OS=Rattus norvegicus OX=10116 GN=Mfge8 PE=2 SV=1	9.37	279470	199260	170150	86658	109680	99671	1	0.71	0.61	0.31	0.39	0.36	216293	98669.7	0.456185	-1.13231	41	21	21	Carbamidomethylation; TMT10plex; Deamidation (NQ); Oxidation (M)	47413
SFTPD_RAT	Pulmonary surfactant-associated protein D OS=Rattus norvegicus OX=10116 GN=Sftpd PE=1 SV=1	9.37	3686.4	4497.6	4388.5	5335.5	4874.3	5190.3	1	1.22	1.19	1.45	1.32	1.41	4190.83	5133.37	1.2249	0.292668	2	2	1	TMT10plex	37561
DCTN1_RAT	Dynactin subunit 1 OS=Rattus norvegicus OX=10116 GN=Dctn1 PE=1 SV=2	9.36	17594	9898.1	10504	7947.4	9341.7	6134.4	1	0.56	0.6	0.45	0.53	0.35	12665.4	7807.83	0.616471	-0.697895	5	6	6	TMT10plex; Deamidation (NQ); Oxidation (M)	141930
MLP3A_RAT	Microtubule-associated proteins 1A/1B light chain 3A OS=Rattus norvegicus OX=10116 GN=Map1lc3a PE=1 SV=1	9.36	3878.6	5240.9	5113.8	4476.6	4133.4	3631.7	1	1.35	1.32	1.15	1.07	0.94	4744.43	4080.57	0.860075	-0.217466	13	2	2	TMT10plex	14272
DJC10_RAT	DnaJ homolog subfamily C member 10 OS=Rattus norvegicus OX=10116 GN=Dnajc10 PE=2 SV=2	9.34	11892	27712	27004	38982	50894	39237	1	2.33	2.27	3.28	4.28	3.3	22202.7	43037.7	1.9384	0.954867	1	1	1	TMT10plex; Deamidation (NQ)	90747
HNRDL_RAT	Heterogeneous nuclear ribonucleoprotein D-like OS=Rattus norvegicus OX=10116 GN=Hnrnpdl PE=1 SV=1	9.34	5165.2	11025	7931.1	17348	10590	10272	1	2.13	1.54	3.36	2.05	1.99	8040.43	12736.7	1.58408	0.663643	8	4	3	Carbamidomethylation; TMT10plex	35294
ULA1_RAT	NEDD8-activating enzyme E1 regulatory subunit OS=Rattus norvegicus OX=10116 GN=Nae1 PE=1 SV=1	9.34	2906.8	2993.6	3375	2933.2	2549.6	2215.3	1	1.03	1.16	1.01	0.88	0.76	3091.8	2566.03	0.829948	-0.268907	2	1	1	TMT10plex	60383
7B2_RAT	Neuroendocrine protein 7B2 OS=Rattus norvegicus OX=10116 GN=Scg5 PE=1 SV=1	9.34	1869700	1175200	1011000	275480	434900	388700	1	0.63	0.54	0.15	0.23	0.21	1.35197e+06	366360	0.270983	-1.88373	55	21	21	Carbamidomethylation; TMT10plex; Oxidation (M)	23684
NOTC1_RAT	Neurogenic locus notch homolog protein 1 OS=Rattus norvegicus OX=10116 GN=Notch1 PE=1 SV=3	9.34	17411	28001	12706	12932	12829	10767	1	1.61	0.73	0.74	0.74	0.62	19372.7	12176	0.628514	-0.669982	1	5	5	Carbamidomethylation; TMT10plex; Deamidation (NQ)	270820
ENPP7_RAT	Ectonucleotide pyrophosphatase/phosphodiesterase family member 7 OS=Rattus norvegicus OX=10116 GN=Enpp7 PE=1 SV=1	9.33	5562.2	9618.4	10085	15600	20006	9505.6	1	1.73	1.81	2.8	3.6	1.71	8421.87	15037.2	1.78549	0.836324	2	1	1	TMT10plex	49837
ECI2_RAT	Enoyl-CoA delta isomerase 2 OS=Rattus norvegicus OX=10116 GN=Eci2 PE=1 SV=1	9.33	1551.7	603.753	1295.6	711.1	575.466	793.947	1	0.39	0.83	0.46	0.37	0.51	1150.35	693.504	0.602863	-0.730097	2	1	1	TMT10plex; Deamidation (NQ)	43021
GALNS_RAT	N-acetylgalactosamine-6-sulfatase OS=Rattus norvegicus OX=10116 GN=Galns PE=1 SV=1	9.33	114870	111200	122270	121300	127530	126510	1	0.97	1.06	1.06	1.11	1.1	116113	125113	1.07751	0.107702	10	6	6	TMT10plex	58303
NR2C1_RAT	Nuclear receptor subfamily 2 group C member 1 OS=Rattus norvegicus OX=10116 GN=Nr2c1 PE=2 SV=1	9.33	6081.4	3883.5	2776.1	716.447	1347.9	542.302	1	0.64	0.46	0.12	0.22	0.09	4247	868.883	0.204587	-2.28921	1	1	1	TMT10plex; Deamidation (NQ)	65528
CR3L3_RAT	Cyclic AMP-responsive element-binding protein 3-like protein 3 OS=Rattus norvegicus OX=10116 GN=Creb3l3 PE=2 SV=1	9.32	7855.4	11432	20798	30816	35967	32966	1	1.46	2.65	3.92	4.58	4.2	13361.8	33249.7	2.48841	1.31523	2	1	1	Carbamidomethylation; TMT10plex	50863
YIPF3_RAT	Protein YIPF3 OS=Rattus norvegicus OX=10116 GN=Yipf3 PE=2 SV=1	9.32	50267	27794	17873	7856.4	8849.3	7707.8	1	0.55	0.36	0.16	0.18	0.15	31978	8137.83	0.254482	-1.97436	3	1	1	TMT10plex	37973
GOLI4_RAT	Golgi integral membrane protein 4 OS=Rattus norvegicus OX=10116 GN=Golim4 PE=1 SV=2	9.31	63757	42037	31378	11765	18056	13412	1	0.66	0.49	0.18	0.28	0.21	45724	14411	0.315174	-1.66578	9	5	5	TMT10plex	76597
ORNT1_RAT	Mitochondrial ornithine transporter 1 OS=Rattus norvegicus OX=10116 GN=Slc25a15 PE=1 SV=1	9.31	2818.4	1671.4	1213.5	2268.5	3544.4	14301	1	0.59	0.43	0.8	1.26	5.07	1901.1	6704.63	3.52671	1.81832	2	1	1	TMT10plex	32797
O51E2_RAT	Olfactory receptor 51E2 OS=Rattus norvegicus OX=10116 GN=Or51e2 PE=2 SV=1	9.31	11052	20949	19616	22560	23960	23387	1	1.9	1.77	2.04	2.17	2.12	17205.7	23302.3	1.35434	0.437591	5	2	2	Carbamidomethylation; TMT10plex	35506
OSBL1_RAT	Oxysterol-binding protein-related protein 1 OS=Rattus norvegicus OX=10116 GN=Osbpl1a PE=1 SV=1	9.3	4441.2	3623.2	2439.3	1135.8	1721.4	1329.8	1	0.82	0.55	0.26	0.39	0.3	3501.23	1395.67	0.398621	-1.32691	1	1	1	TMT10plex	107765
O1082_RAT	Olfactory receptor 1082 OS=Rattus norvegicus OX=10116 GN=Olr1082 PE=2 SV=1	9.29	14781	7152.1	6177.7	3140	3371	2392	1	0.48	0.42	0.21	0.23	0.16	9370.27	2967.67	0.316711	-1.65876	3	2	1	Carbamidomethylation; TMT10plex	35664
UBP2_RAT	Ubiquitin carboxyl-terminal hydrolase 2 OS=Rattus norvegicus OX=10116 GN=Usp2 PE=1 SV=1	9.29	9237.7	8843.5	5681.5	3868.7	3797.8	4044.2	1	0.96	0.62	0.42	0.41	0.44	7920.9	3903.57	0.492819	-1.02087	1	1	1	TMT10plex; Oxidation (M)	69363
HEM2_RAT	Delta-aminolevulinic acid dehydratase OS=Rattus norvegicus OX=10116 GN=Alad PE=1 SV=1	9.28	382420	175640	106960	35907	66205	51750	1	0.46	0.28	0.09	0.17	0.14	221673	51287.3	0.231364	-2.11176	25	8	8	TMT10plex; Deamidation (NQ)	36032
ARHGB_RAT	Rho guanine nucleotide exchange factor 11 OS=Rattus norvegicus OX=10116 GN=Arhgef11 PE=1 SV=1	9.28	130090	112710	84907	50989	54906	49372	1	0.87	0.65	0.39	0.42	0.38	109236	51755.7	0.473798	-1.07766	3	8	7	Carbamidomethylation; TMT10plex; Deamidation (NQ); Oxidation (M)	168533
WEE1_RAT	Wee1-like protein kinase OS=Rattus norvegicus OX=10116 GN=Wee1 PE=1 SV=1	9.28	14246	10086	8277.9	4717.1	7134.6	6022.8	1	0.71	0.58	0.33	0.5	0.42	10870	5958.17	0.548131	-0.867407	2	2	2	TMT10plex	71496
APOC1_RAT	Apolipoprotein C-I OS=Rattus norvegicus OX=10116 GN=Apoc1 PE=3 SV=1	9.27	16216	41905	147130	248900	224360	338900	1	2.58	9.07	15.35	13.84	20.9	68417	270720	3.95691	1.98437	57	6	6	TMT10plex; Oxidation (M)	9861
SGSM3_RAT	Small G protein signaling modulator 3 OS=Rattus norvegicus OX=10116 GN=Sgsm3 PE=1 SV=1	9.27	8181.7	6683	5529	3920.1	4992.7	3538.6	1	0.82	0.68	0.48	0.61	0.43	6797.9	4150.47	0.610551	-0.711816	1	1	1	TMT10plex	85189
RS12_RAT	40S ribosomal protein S12 OS=Rattus norvegicus OX=10116 GN=Rps12 PE=1 SV=2	9.26	18065	16856	17800	16012	13379	11287	1	0.93	0.99	0.89	0.74	0.62	17573.7	13559.3	0.771571	-0.374129	14	2	2	Carbamidomethylation; TMT10plex	14525
AKAP6_RAT	A-kinase anchor protein 6 OS=Rattus norvegicus OX=10116 GN=Akap6 PE=1 SV=1	9.26	33156	107160	206860	266040	237760	316430	1	3.23	6.24	8.02	7.17	9.54	115725	273410	2.36258	1.24036	2	5	5	Carbamidomethylation; TMT10plex; Deamidation (NQ)	254349
CART_RAT	Cocaine- and amphetamine-regulated transcript protein OS=Rattus norvegicus OX=10116 GN=Cartpt PE=1 SV=1	9.26	53891	37697	38806	29525	33345	30318	1	0.7	0.72	0.55	0.62	0.56	43464.7	31062.7	0.714665	-0.484661	42	7	7	Carbamidomethylation; TMT10plex; Deamidation (NQ)	14140
CTBP1_RAT	C-terminal-binding protein 1 OS=Rattus norvegicus OX=10116 GN=Ctbp1 PE=1 SV=3	9.26	2269	999.05	482.142	371.055	464.294	289.189	1	0.44	0.21	0.16	0.2	0.13	1250.06	374.846	0.299861	-1.73763	3	4	1	TMT10plex	46628
ACOHC_RAT	Cytoplasmic aconitate hydratase OS=Rattus norvegicus OX=10116 GN=Aco1 PE=1 SV=1	9.26	316300	232530	224360	170990	178630	165610	1	0.74	0.71	0.54	0.56	0.52	257730	171743	0.666369	-0.585606	23	24	24	Carbamidomethylation; TMT10plex; Deamidation (NQ); Oxidation (M)	98127
ABCB7_RAT	Iron-sulfur clusters transporter ABCB7 mitochondrial OS=Rattus norvegicus OX=10116 GN=Abcb7 PE=1 SV=1	9.26	0	0	129.217	142.921	1578.9	780.835	-	-	256	256	256	256	43.0723	834.219	19.3679	4.27559	1	1	1	TMT10plex	82558
ACSM2_RAT	Acyl-coenzyme A synthetase ACSM2 mitochondrial OS=Rattus norvegicus OX=10116 GN=Acsm2 PE=2 SV=2	9.25	0	0	211.411	901.474	222.597	379.455	-	-	256	256	256	256	70.4704	501.175	7.11185	2.83023	2	1	1	TMT10plex	64145
NRG2_RAT	Pro-neuregulin-2 membrane-bound isoform OS=Rattus norvegicus OX=10116 GN=Nrg2 PE=1 SV=1	9.25	42854	26563	22391	46939	32682	49862	1	0.62	0.52	1.1	0.76	1.16	30602.7	43161	1.41037	0.496071	1	1	1	TMT10plex	93777
TM165_RAT	Transmembrane protein 165 OS=Rattus norvegicus OX=10116 GN=Tmem165 PE=2 SV=1	9.25	177450	180480	149900	77596	103010	100450	1	1.02	0.84	0.44	0.58	0.57	169277	93685.3	0.553445	-0.853488	2	1	1	TMT10plex	34810
TRI55_RAT	Tripartite motif-containing protein 55 OS=Rattus norvegicus OX=10116 GN=Trim55 PE=1 SV=1	9.25	14138	7626.5	8559.7	4960	6329	6071.6	1	0.54	0.61	0.35	0.45	0.43	10108.1	5786.87	0.5725	-0.804653	1	1	1	TMT10plex	59980
RL36A_RAT	60S ribosomal protein L36a OS=Rattus norvegicus OX=10116 GN=Rpl36a PE=1 SV=2	9.24	3496.2	3671.2	3496.3	3933.2	4747	3886.1	1	1.05	1	1.12	1.36	1.11	3554.57	4188.77	1.17842	0.236852	8	1	1	TMT10plex	12441
HXA2_RAT	Homeobox protein Hox-A2 OS=Rattus norvegicus OX=10116 GN=Hoxa2 PE=2 SV=1	9.24	2819.4	5080.1	2352.8	2471	1763.4	1787.2	1	1.8	0.83	0.88	0.63	0.63	3417.43	2007.2	0.587341	-0.767729	2	1	1	TMT10plex	40827
PLMN_RAT	Plasminogen OS=Rattus norvegicus OX=10116 GN=Plg PE=2 SV=2	9.24	1924700	2292600	2467900	2881100	3347100	2605700	1	1.19	1.28	1.5	1.74	1.35	2228400	2.94463e+06	1.32141	0.40208	75	107	104	Carbamidomethylation; TMT10plex; Deamidation (NQ); Oxidation (M)	90536
TPRN_RAT	Taperin OS=Rattus norvegicus OX=10116 GN=Tprn PE=1 SV=2	9.23	38146	38802	19305	4938.7	9027.4	6120.6	1	1.02	0.51	0.13	0.24	0.16	32084.3	6695.57	0.208686	-2.26059	1	1	1	TMT10plex	80272
JIP2_RAT	C-Jun-amino-terminal kinase-interacting protein 2 OS=Rattus norvegicus OX=10116 GN=Mapk8ip2 PE=1 SV=1	9.22	8433.4	10283	11014	11978	13577	11907	1	1.22	1.31	1.42	1.61	1.41	9910.13	12487.3	1.26006	0.333489	2	2	2	TMT10plex	90476
PANX2_RAT	Pannexin-2 OS=Rattus norvegicus OX=10116 GN=Panx2 PE=1 SV=2	9.22	8006.5	5895.1	5187.3	2750.1	3228.5	3478.9	1	0.74	0.65	0.34	0.4	0.43	6362.97	3152.5	0.495445	-1.0132	3	2	2	TMT10plex	74434
HOIL1_RAT	RanBP-type and C3HC4-type zinc finger-containing protein 1 OS=Rattus norvegicus OX=10116 GN=Rbck1 PE=1 SV=3	9.21	10745	4446.8	2530.5	969.539	1740.6	1064.7	1	0.41	0.24	0.09	0.16	0.1	5907.43	1258.28	0.212999	-2.23108	2	1	1	TMT10plex	57685
C1QBP_RAT	Complement component 1 Q subcomponent-binding protein mitochondrial OS=Rattus norvegicus OX=10116 GN=C1qbp PE=1 SV=2	9.2	38885	25029	26552	22338	26239	19318	1	0.64	0.68	0.57	0.67	0.5	30155.3	22631.7	0.750503	-0.41407	6	2	2	TMT10plex	30997
IF4A2_RAT	Eukaryotic initiation factor 4A-II OS=Rattus norvegicus OX=10116 GN=Eif4a2 PE=1 SV=1	9.2	76203	79295	85742	73645	65688	55759	1	1.04	1.13	0.97	0.86	0.73	80413.3	65030.7	0.808705	-0.306315	37	20	20	Carbamidomethylation; TMT10plex; Deamidation (NQ); Oxidation (M)	46402
SVEP1_RAT	Sushi von Willebrand factor type A EGF and pentraxin domain-containing protein 1 OS=Rattus norvegicus OX=10116 GN=Svep1 PE=1 SV=1	9.2	235900	147160	128760	47419	82341	51964	1	0.62	0.55	0.2	0.35	0.22	170607	60574.7	0.355055	-1.49389	2	9	8	Carbamidomethylation; TMT10plex; Deamidation (NQ); Oxidation (M)	387356
TF3C1_RAT	General transcription factor 3C polypeptide 1 OS=Rattus norvegicus OX=10116 GN=Gtf3c1 PE=1 SV=1	9.19	2005.3	2044.3	1705.5	4704.8	2731.7	1929	1	1.02	0.85	2.35	1.36	0.96	1918.37	3121.83	1.62734	0.702515	1	2	2	TMT10plex; Deamidation (NQ)	242303
HGF_RAT	Hepatocyte growth factor OS=Rattus norvegicus OX=10116 GN=Hgf PE=1 SV=1	9.19	106630	65969	36470	10682	14131	13618	1	0.62	0.34	0.1	0.13	0.13	69689.7	12810.3	0.18382	-2.44364	2	1	1	Carbamidomethylation; TMT10plex; Deamidation (NQ)	82906
PHRF1_RAT	PHD and RING finger domain-containing protein 1 OS=Rattus norvegicus OX=10116 GN=Phrf1 PE=1 SV=2	9.19	17177	8982	8833	6235.9	8722.1	6724.2	1	0.52	0.51	0.36	0.51	0.39	11664	7227.4	0.619633	-0.690514	1	2	2	TMT10plex	184212
SPAG4_RAT	Sperm-associated antigen 4 protein OS=Rattus norvegicus OX=10116 GN=Spag4 PE=1 SV=2	9.19	10328	7701	6198.9	3792.3	4601.5	4055.9	1	0.75	0.6	0.37	0.45	0.39	8075.97	4149.9	0.513858	-0.960558	3	2	2	TMT10plex; Deamidation (NQ)	48693
ADIP_RAT	Afadin- and alpha-actinin-binding protein OS=Rattus norvegicus OX=10116 GN=Ssx2ip PE=1 SV=1	9.18	36157	29354	13814	10180	11754	10113	1	0.81	0.38	0.28	0.33	0.28	26441.7	10682.3	0.403996	-1.30759	1	1	1	TMT10plex	70679
PLXA3_RAT	Plexin-A3 OS=Rattus norvegicus OX=10116 GN=Plxna3 PE=3 SV=1	9.17	58926	93622	250510	276510	122110	320120	1	1.59	4.25	4.69	2.07	5.43	134353	239580	1.78322	0.834483	2	6	5	TMT10plex; Deamidation (NQ)	207981
LMA1L_RAT	Protein ERGIC-53-like OS=Rattus norvegicus OX=10116 GN=Lman1l PE=1 SV=1	9.17	100150	104530	38810	4793.8	20006	8997.6	1	1.04	0.39	0.05	0.2	0.09	81163.3	11265.8	0.138804	-2.84888	1	1	1	TMT10plex	56321
SPRL1_RAT	SPARC-like protein 1 OS=Rattus norvegicus OX=10116 GN=Sparcl1 PE=1 SV=1	9.15	1982700	2129900	1382300	579950	936930	791130	1	1.07	0.7	0.29	0.47	0.4	1.83163e+06	769337	0.420028	-1.25144	71	78	78	Carbamidomethylation; TMT10plex; Deamidation (NQ); Oxidation (M)	70634
COPG1_RAT	Coatomer subunit gamma-1 OS=Rattus norvegicus OX=10116 GN=Copg1 PE=2 SV=1	9.14	259990	184230	143550	130310	115910	136040	1	0.71	0.55	0.5	0.45	0.52	195923	127420	0.650356	-0.620697	4	4	4	Carbamidomethylation; TMT10plex; Deamidation (NQ)	97614
NAGA_RAT	N-acetylglucosamine-6-phosphate deacetylase OS=Rattus norvegicus OX=10116 GN=Amdhd2 PE=3 SV=2	9.14	1227.2	3325.7	3438.8	6534.8	7527.3	5095.1	1	2.71	2.8	5.33	6.13	4.15	2663.9	6385.73	2.39714	1.26131	2	1	1	TMT10plex	43539
SVS5_RAT	Seminal vesicle secretory protein 5 OS=Rattus norvegicus OX=10116 GN=Svs5 PE=2 SV=1	9.14	1640.5	2211	1417	834.797	1095.2	822.518	1	1.35	0.86	0.51	0.67	0.5	1756.17	917.505	0.522447	-0.936642	7	1	1	TMT10plex	13603
MRGRA_RAT	Mas-related G-protein coupled receptor member A OS=Rattus norvegicus OX=10116 GN=Mrgpra PE=2 SV=2	9.13	2334.2	2076.8	3402.4	4388.6	9410	4608.7	1	0.89	1.46	1.88	4.03	1.97	2604.47	6135.77	2.35586	1.23626	2	1	1	TMT10plex	34346
S2542_RAT	Mitochondrial coenzyme A transporter SLC25A42 OS=Rattus norvegicus OX=10116 GN=Slc25a42 PE=2 SV=1	9.13	1502.8	1057.1	1022.6	795.894	1200.7	722.794	1	0.7	0.68	0.53	0.8	0.48	1194.17	906.463	0.759076	-0.397685	2	1	1	TMT10plex	35100
PDIA3_RAT	Protein disulfide-isomerase A3 OS=Rattus norvegicus OX=10116 GN=Pdia3 PE=1 SV=2	9.13	89530	43997	31714	16684	21489	18639	1	0.49	0.35	0.19	0.24	0.21	55080.3	18937.3	0.343813	-1.5403	16	9	8	Carbamidomethylation; TMT10plex; Deamidation (NQ)	56623
ICMT_RAT	Protein-S-isoprenylcysteine O-methyltransferase OS=Rattus norvegicus OX=10116 GN=Icmt PE=2 SV=2	9.13	7304.1	6016.5	6300.2	10208	9219	8278.4	1	0.82	0.86	1.4	1.26	1.13	6540.27	9235.13	1.41204	0.497783	2	1	1	TMT10plex	31812
SETD3_RAT	Actin-histidine N-methyltransferase OS=Rattus norvegicus OX=10116 GN=Setd3 PE=1 SV=1	9.12	5075.2	3724.1	2459.5	1695.1	1804.8	1080	1	0.73	0.48	0.33	0.36	0.21	3752.93	1526.63	0.406784	-1.29767	2	1	1	TMT10plex; Deamidation (NQ)	67420
CADH6_RAT	Cadherin-6 OS=Rattus norvegicus OX=10116 GN=Cdh6 PE=1 SV=1	9.12	83000	147260	289810	403710	554310	471400	1	1.77	3.49	4.86	6.68	5.68	173357	476473	2.74851	1.45865	11	9	9	TMT10plex; Deamidation (NQ)	88341
PROF2_RAT	Profilin-2 OS=Rattus norvegicus OX=10116 GN=Pfn2 PE=1 SV=3	9.12	74006	96247	99632	70036	64923	48939	1	1.3	1.35	0.95	0.88	0.66	89961.7	61299.3	0.681394	-0.553439	42	5	5	Carbamidomethylation; TMT10plex; Deamidation (NQ); Oxidation (M)	15002
WDR70_RAT	WD repeat-containing protein 70 OS=Rattus norvegicus OX=10116 GN=Wdr70 PE=1 SV=1	9.12	79850	19404	19063	7888	15103	10361	1	0.24	0.24	0.1	0.19	0.13	39439	11117.3	0.281887	-1.82681	4	4	4	TMT10plex; Deamidation (NQ)	72836
ADA_RAT	Adenosine deaminase OS=Rattus norvegicus OX=10116 GN=Ada PE=1 SV=3	9.11	67036	63322	61241	47804	56680	46053	1	0.94	0.91	0.71	0.85	0.69	63866.3	50179	0.785688	-0.347972	19	8	7	TMT10plex	39899
CLASR_RAT	CLK4-associating serine/arginine rich protein OS=Rattus norvegicus OX=10116 GN=Clasrp PE=1 SV=2	9.11	36253	38893	64202	96386	108190	82127	1	1.07	1.77	2.66	2.98	2.27	46449.3	95567.7	2.05746	1.04086	1	1	1	TMT10plex	76807
RS26_RAT	40S ribosomal protein S26 OS=Rattus norvegicus OX=10116 GN=Rps26 PE=3 SV=3	9.09	1302.9	1246.7	1048.8	815.59	1028.2	829.929	1	0.96	0.8	0.63	0.79	0.64	1199.47	891.24	0.74303	-0.428507	6	1	1	TMT10plex	13015
RS9_RAT	40S ribosomal protein S9 OS=Rattus norvegicus OX=10116 GN=Rps9 PE=1 SV=4	9.09	11748	11486	11280	11374	11157	9227.5	1	0.98	0.96	0.97	0.95	0.79	11504.7	10586.2	0.920163	-0.120039	24	6	6	TMT10plex	22591
BGLR_RAT	Beta-glucuronidase OS=Rattus norvegicus OX=10116 GN=Gusb PE=1 SV=1	9.09	4656.1	3020.4	2522	1602.7	1990.5	1613.4	1	0.65	0.54	0.34	0.43	0.35	3399.5	1735.53	0.510526	-0.969943	2	2	2	TMT10plex	74793
LTBP2_RAT	Latent-transforming growth factor beta-binding protein 2 OS=Rattus norvegicus OX=10116 GN=Ltbp2 PE=1 SV=1	9.09	12314	7961.1	10423	5621.3	7877.8	6784.7	1	0.65	0.85	0.46	0.64	0.55	10232.7	6761.27	0.660751	-0.597821	1	3	3	Carbamidomethylation; TMT10plex	189866
HXK3_RAT	Hexokinase-3 OS=Rattus norvegicus OX=10116 GN=Hk3 PE=1 SV=1	9.08	31671	24248	18050	12685	13146	12138	1	0.77	0.57	0.4	0.42	0.38	24656.3	12656.3	0.51331	-0.962099	3	3	3	TMT10plex; Deamidation (NQ)	100254
TTLL1_RAT	Polyglutamylase complex subunit TTLL1 OS=Rattus norvegicus OX=10116 GN=Ttll1 PE=2 SV=1	9.08	3071.1	4434	5983.4	4906.7	7117.6	7637.9	1	1.44	1.95	1.6	2.32	2.49	4496.17	6554.07	1.4577	0.543695	2	1	1	TMT10plex	49140
RABE1_RAT	Rab GTPase-binding effector protein 1 OS=Rattus norvegicus OX=10116 GN=Rabep1 PE=1 SV=1	9.08	1179	839.443	917.734	863.279	623.928	517.051	1	0.71	0.78	0.73	0.53	0.44	978.725	668.086	0.682609	-0.55087	1	1	1	TMT10plex	99428
THA_RAT	Thyroid hormone receptor alpha OS=Rattus norvegicus OX=10116 GN=Thra PE=1 SV=1	9.08	1947.3	1541.7	1556.5	1808.8	1217.7	1031.6	1	0.79	0.8	0.93	0.63	0.53	1681.83	1352.7	0.804301	-0.314193	1	1	1	TMT10plex	55072
S2539_RAT	Probable mitochondrial glutathione transporter SLC25A39 OS=Rattus norvegicus OX=10116 GN=Slc25a39 PE=2 SV=1	9.07	75976	49661	38177	11319	19240	11369	1	0.65	0.5	0.15	0.25	0.15	54604.7	13976	0.255949	-1.96607	4	2	2	TMT10plex	39236
PP1RA_RAT	Serine/threonine-protein phosphatase 1 regulatory subunit 10 OS=Rattus norvegicus OX=10116 GN=Ppp1r10 PE=1 SV=1	9.07	5965.5	9071	11186	15662	14438	14943	1	1.52	1.88	2.63	2.42	2.5	8740.83	15014.3	1.71772	0.780498	2	2	2	TMT10plex	92828
KLK1_RAT	Kallikrein-1 OS=Rattus norvegicus OX=10116 GN=Ngfg PE=2 SV=2	9.06	10201	5437.8	3040.5	1704.2	2057.3	1846.9	1	0.53	0.3	0.17	0.2	0.18	6226.43	1869.47	0.300247	-1.73578	7	4	2	TMT10plex	28852
PPM1F_RAT	Protein phosphatase 1F OS=Rattus norvegicus OX=10116 GN=Ppm1f PE=2 SV=1	9.06	23666	20025	13808	7038.2	7426.6	6865.2	1	0.85	0.58	0.3	0.31	0.29	19166.3	7110	0.370963	-1.43065	6	5	3	TMT10plex	49166
LASP1_RAT	LIM and SH3 domain protein 1 OS=Rattus norvegicus OX=10116 GN=Lasp1 PE=1 SV=1	9.05	74185	86126	92997	92908	104670	97067	1	1.16	1.25	1.25	1.41	1.31	84436	98215	1.16319	0.218085	44	14	14	Carbamidomethylation; TMT10plex; Deamidation (NQ); Oxidation (M)	29970
ACBD5_RAT	Acyl-CoA-binding domain-containing protein 5 OS=Rattus norvegicus OX=10116 GN=Acbd5 PE=1 SV=1	9.04	2844.2	1214	748.95	338.241	602.54	298.723	1	0.43	0.26	0.12	0.21	0.11	1602.38	413.168	0.257846	-1.95542	1	1	1	Carbamidomethylation; TMT10plex	56782
CD59_RAT	CD59 glycoprotein OS=Rattus norvegicus OX=10116 GN=Cd59 PE=1 SV=2	9.04	535880	404240	269590	107270	139870	129000	1	0.75	0.5	0.2	0.26	0.24	403237	125380	0.310934	-1.68532	51	11	10	Carbamidomethylation; TMT10plex; Deamidation (NQ)	13790
NLGN1_RAT	Neuroligin-1 OS=Rattus norvegicus OX=10116 GN=Nlgn1 PE=1 SV=1	9.04	7903.2	8258.5	6123.8	3754.2	4892.7	3616.8	1	1.04	0.77	0.48	0.62	0.46	7428.5	4087.9	0.5503	-0.861711	7	10	5	Carbamidomethylation; TMT10plex	94294
4F2_RAT	4F2 cell-surface antigen heavy chain OS=Rattus norvegicus OX=10116 GN=Slc3a2 PE=1 SV=1	9.03	13927	14526	11352	8272.9	9678.3	7856.3	1	1.04	0.82	0.59	0.69	0.56	13268.3	8602.5	0.648348	-0.625159	4	3	3	TMT10plex; Deamidation (NQ)	58072
CNNM4_RAT	Metal transporter CNNM4 OS=Rattus norvegicus OX=10116 GN=Cnnm4 PE=1 SV=1	9.03	15222	12460	6234.2	4184	6115.4	4364.4	1	0.82	0.41	0.27	0.4	0.29	11305.4	4887.93	0.432354	-1.20972	2	2	2	TMT10plex	86692
MTEF4_RAT	Transcription termination factor 4 mitochondrial OS=Rattus norvegicus OX=10116 GN=Mterf4 PE=2 SV=1	9.03	2211.3	3590.4	3732.4	4858.6	4488.7	4351.4	1	1.62	1.69	2.2	2.03	1.97	3178.03	4566.23	1.43681	0.52287	2	1	1	TMT10plex	40381
IP3KB_RAT	Inositol-trisphosphate 3-kinase B OS=Rattus norvegicus OX=10116 GN=Itpkb PE=1 SV=3	9.02	17646	10267	6100	2042.1	2609.1	2145.3	1	0.58	0.35	0.12	0.15	0.12	11337.7	2265.5	0.199821	-2.32322	1	1	1	TMT10plex	101819
PLAK_RAT	Junction plakoglobin OS=Rattus norvegicus OX=10116 GN=Jup PE=1 SV=1	9.02	762530	104000	61953	23946	36778	28565	1	0.14	0.08	0.03	0.05	0.04	309494	29763	0.0961665	-3.37832	15	13	13	Carbamidomethylation; TMT10plex; Deamidation (NQ); Oxidation (M)	81801
LRC8A_RAT	Volume-regulated anion channel subunit LRRC8A OS=Rattus norvegicus OX=10116 GN=Lrrc8a PE=1 SV=1	9.02	50704	50039	36066	36887	32411	23501	1	0.99	0.71	0.73	0.64	0.46	45603	30933	0.678311	-0.559982	2	3	2	TMT10plex	94162
LGMN_RAT	Legumain OS=Rattus norvegicus OX=10116 GN=Lgmn PE=1 SV=1	9.01	222660	179050	115380	50215	69696	56933	1	0.8	0.52	0.23	0.31	0.26	172363	58948	0.341998	-1.54794	19	8	8	Carbamidomethylation; TMT10plex; Deamidation (NQ)	49466
MYC_RAT	Myc proto-oncogene protein OS=Rattus norvegicus OX=10116 GN=Myc PE=1 SV=1	9.01	212490	113180	62909	18328	35414	28907	1	0.53	0.3	0.09	0.17	0.14	129526	27549.7	0.212695	-2.23314	4	3	2	TMT10plex	48898
3BHS5_RAT	NADPH-dependent 3-keto-steroid reductase Hsd3b5 OS=Rattus norvegicus OX=10116 GN=Hsd3b5 PE=1 SV=3	9.01	10084	5593.7	4713.6	4361.8	2841.1	2925.5	1	0.55	0.47	0.43	0.28	0.29	6797.1	3376.13	0.496702	-1.00955	3	1	1	TMT10plex	42206
TEKT3_RAT	Tektin-3 OS=Rattus norvegicus OX=10116 GN=Tekt3 PE=1 SV=1	9.01	2988.1	2230.8	1790.5	1687.9	2218.4	1661.2	1	0.75	0.6	0.56	0.74	0.56	2336.47	1855.83	0.794291	-0.332261	1	1	1	TMT10plex	56416
PGS1_RAT	Biglycan OS=Rattus norvegicus OX=10116 GN=Bgn PE=1 SV=1	9	170050	163100	133000	96518	125860	86928	1	0.96	0.78	0.57	0.74	0.51	155383	103102	0.663533	-0.591759	21	12	10	Carbamidomethylation; TMT10plex	41706
PTCD1_RAT	Pentatricopeptide repeat-containing protein 1 mitochondrial OS=Rattus norvegicus OX=10116 GN=Ptcd1 PE=2 SV=1	9	14330	9765.7	7348	6813.4	9009.3	5453.1	1	0.68	0.51	0.48	0.63	0.38	10481.2	7091.93	0.676632	-0.563558	2	2	2	Carbamidomethylation; TMT10plex	77121
SCNAA_RAT	Sodium channel protein type 10 subunit alpha OS=Rattus norvegicus OX=10116 GN=Scn10a PE=1 SV=1	9	194060	144790	154290	276560	230830	241660	1	0.75	0.8	1.43	1.19	1.25	164380	249683	1.51894	0.603065	2	5	5	TMT10plex; Deamidation (NQ)	219731
TEN2_RAT	Teneurin-2 OS=Rattus norvegicus OX=10116 GN=Tenm2 PE=1 SV=2	9	40246	50772	82696	94787	132010	146000	1	1.26	2.05	2.36	3.28	3.63	57904.7	124266	2.14604	1.10168	1	5	4	Carbamidomethylation; TMT10plex; Deamidation (NQ)	307473
NEU2_RAT	Vasopressin-neurophysin 2-copeptin OS=Rattus norvegicus OX=10116 GN=Avp PE=1 SV=1	9	72434	42711	33067	7996.9	15985	10074	1	0.59	0.46	0.11	0.22	0.14	49404	11352	0.229778	-2.12169	5	3	1	TMT10plex; Oxidation (M)	17923
EMAL5_RAT	Echinoderm microtubule-associated protein-like 5 OS=Rattus norvegicus OX=10116 GN=Eml5 PE=1 SV=2	8.98	1173400	1774700	1974300	2561000	2119600	2342200	1	1.51	1.68	2.18	1.81	2	1640800	2.34093e+06	1.4267	0.512684	2	6	6	TMT10plex; Deamidation (NQ)	219806
SCAF8_RAT	SR-related and CTD-associated factor 8 OS=Rattus norvegicus OX=10116 GN=Scaf8 PE=1 SV=1	8.98	11231	14121	12665	14001	18155	13883	1	1.26	1.13	1.25	1.62	1.24	12672.3	15346.3	1.21101	0.276212	2	3	3	TMT10plex	139504
FMOD_RAT	Fibromodulin OS=Rattus norvegicus OX=10116 GN=Fmod PE=2 SV=1	8.97	109410	192090	148230	112110	112120	100470	1	1.76	1.35	1.02	1.02	0.92	149910	108233	0.721989	-0.469952	33	15	14	Carbamidomethylation; TMT10plex; Deamidation (NQ); Oxidation (M)	43219
POMT1_RAT	Protein O-mannosyl-transferase 1 OS=Rattus norvegicus OX=10116 GN=Pomt1 PE=2 SV=1	8.96	27457	11027	13865	8222.3	12016	7177.3	1	0.4	0.5	0.3	0.44	0.26	17449.7	9138.53	0.523708	-0.933165	2	2	2	TMT10plex	85496
NIP7_RAT	60S ribosome subunit biogenesis protein NIP7 homolog OS=Rattus norvegicus OX=10116 GN=Nip7 PE=2 SV=1	8.95	10125	14218	24309	34490	36355	38347	1	1.4	2.4	3.41	3.59	3.79	16217.3	36397.3	2.24435	1.1663	4	1	1	TMT10plex	20432
CRK_RAT	Adapter molecule crk OS=Rattus norvegicus OX=10116 GN=Crk PE=1 SV=1	8.94	31324	41097	49574	76709	84610	45167	1	1.31	1.58	2.45	2.7	1.44	40665	68828.7	1.69258	0.759222	17	8	7	TMT10plex	33845
NRX2A_RAT	Neurexin-2 OS=Rattus norvegicus OX=10116 GN=Nrxn2 PE=1 SV=3	8.94	271360	236640	245830	185240	211990	171100	1	0.87	0.91	0.68	0.78	0.63	251277	189443	0.753923	-0.40751	16	38	29	Carbamidomethylation; TMT10plex; Oxidation (M)	185168
TM135_RAT	Transmembrane protein 135 OS=Rattus norvegicus OX=10116 GN=Tmem135 PE=2 SV=1	8.94	0	0	198.145	905.181	154.398	577.655	-	-	256	256	256	256	66.0484	545.745	8.26279	3.04663	2	1	1	TMT10plex; Deamidation (NQ)	52359
UBP4_RAT	Ubiquitin carboxyl-terminal hydrolase 4 OS=Rattus norvegicus OX=10116 GN=Usp4 PE=1 SV=1	8.94	6556.1	2163.6	1238.6	574.584	703.785	513.514	1	0.33	0.19	0.09	0.11	0.08	3319.43	597.294	0.179939	-2.47442	1	1	1	TMT10plex	108373
RET2_RAT	Retinol-binding protein 2 OS=Rattus norvegicus OX=10116 GN=Rbp2 PE=1 SV=3	8.93	17880	20926	21511	19425	25756	22428	1	1.17	1.2	1.09	1.44	1.25	20105.7	22536.3	1.12089	0.164651	6	1	1	TMT10plex	15585
ITM2B_RAT	Integral membrane protein 2B OS=Rattus norvegicus OX=10116 GN=Itm2b PE=1 SV=1	8.92	17372	24316	23985	12324	12609	9343.6	1	1.4	1.38	0.71	0.73	0.54	21891	11425.5	0.521928	-0.938076	14	5	5	Carbamidomethylation; TMT10plex	30314
APOA2_RAT	Apolipoprotein A-II OS=Rattus norvegicus OX=10116 GN=Apoa2 PE=2 SV=1	8.9	8902.5	42769	100420	183860	203460	208080	1	4.8	11.28	20.65	22.85	23.37	50697.2	198467	3.91475	1.96892	73	13	13	TMT10plex; Deamidation (NQ); Oxidation (M)	11439
NPAS4_RAT	Neuronal PAS domain-containing protein 4 OS=Rattus norvegicus OX=10116 GN=Npas4 PE=1 SV=1	8.9	374710	189550	101510	30099	63740	50242	1	0.51	0.27	0.08	0.17	0.13	221923	48027	0.216413	-2.20814	2	3	3	TMT10plex	87318
CLIP1_RAT	CAP-Gly domain-containing linker protein 1 OS=Rattus norvegicus OX=10116 GN=Clip1 PE=1 SV=2	8.89	19663	18020	11348	21755	27376	86965	1	0.92	0.58	1.11	1.39	4.42	16343.7	45365.3	2.77571	1.47286	2	4	3	TMT10plex; Deamidation (NQ)	148278
CENPN_RAT	Centromere protein N OS=Rattus norvegicus OX=10116 GN=Cenpn PE=2 SV=1	8.89	3646.8	7865.3	9267	13231	11469	10905	1	2.16	2.54	3.63	3.15	2.99	6926.37	11868.3	1.7135	0.776947	6	2	2	TMT10plex	39459
F187A_RAT	Ig-like V-type domain-containing protein FAM187A OS=Rattus norvegicus OX=10116 GN=Fam187a PE=2 SV=1	8.89	31088	13355	6122.8	3665.2	4137.1	3956	1	0.43	0.2	0.12	0.13	0.13	16855.3	3919.43	0.232535	-2.10448	4	2	2	TMT10plex	47804
MOG_RAT	Myelin-oligodendrocyte glycoprotein OS=Rattus norvegicus OX=10116 GN=Mog PE=1 SV=1	8.89	17548	11173	9047.8	6400.9	6439.5	6376.9	1	0.64	0.52	0.36	0.37	0.36	12589.6	6405.77	0.508814	-0.974789	16	4	4	Carbamidomethylation; TMT10plex	27882
PHAR1_RAT	Phosphatase and actin regulator 1 OS=Rattus norvegicus OX=10116 GN=Phactr1 PE=1 SV=1	8.89	1683.9	3024.1	3163.7	4205.2	3682.8	3879.6	1	1.8	1.88	2.5	2.19	2.3	2623.9	3922.53	1.49492	0.580073	1	1	1	TMT10plex	66216
PHIPL_RAT	Phytanoyl-CoA hydroxylase-interacting protein-like OS=Rattus norvegicus OX=10116 GN=Phyhipl PE=1 SV=2	8.89	6222	9242.8	10950	16648	18317	17698	1	1.49	1.76	2.68	2.94	2.84	8804.93	17554.3	1.99369	0.995443	2	1	1	TMT10plex	42412
KNT1_RAT	T-kininogen 1 OS=Rattus norvegicus OX=10116 GN=Map1 PE=1 SV=2	8.89	1130900	1327700	1670300	4132400	1791900	2259900	1	1.17	1.48	3.65	1.58	2	1376300	2.72807e+06	1.98217	0.987084	23	110	12	Carbamidomethylation; TMT10plex; Deamidation (NQ)	47775
MMP2_RAT	72 kDa type IV collagenase OS=Rattus norvegicus OX=10116 GN=Mmp2 PE=1 SV=2	8.88	450570	428280	281000	119260	165550	138150	1	0.95	0.62	0.26	0.37	0.31	386617	140987	0.364668	-1.45535	42	33	33	Carbamidomethylation; TMT10plex; Deamidation (NQ)	74150
C1QA_RAT	Complement C1q subcomponent subunit A OS=Rattus norvegicus OX=10116 GN=C1qa PE=1 SV=2	8.86	303520	248570	182040	94178	129880	114480	1	0.82	0.6	0.31	0.43	0.38	244710	112846	0.461142	-1.11672	31	10	10	Carbamidomethylation; TMT10plex; Deamidation (NQ)	25917
C1S_RAT	Complement C1s subcomponent OS=Rattus norvegicus OX=10116 GN=C1s PE=2 SV=2	8.86	134890	143510	104900	63048	80017	67426	1	1.06	0.78	0.47	0.59	0.5	127767	70163.7	0.549155	-0.864715	26	21	18	Carbamidomethylation; TMT10plex; Oxidation (M)	77071
PRVA_RAT	Parvalbumin alpha OS=Rattus norvegicus OX=10116 GN=Pvalb PE=1 SV=2	8.86	2365100	544530	562310	369910	397330	457730	1	0.23	0.24	0.16	0.17	0.19	1.15731e+06	408323	0.35282	-1.503	87	16	16	TMT10plex; Oxidation (M)	11926
BIN2_RAT	Bridging integrator 2 OS=Rattus norvegicus OX=10116 GN=Bin2 PE=1 SV=1	8.85	3281	1468	969.964	765.6	691.03	639.758	1	0.45	0.3	0.23	0.21	0.19	1906.32	698.796	0.366568	-1.44785	1	1	1	TMT10plex	55118
CYB_RAT	Cytochrome b OS=Rattus norvegicus OX=10116 GN=Mt-Cyb PE=3 SV=3	8.85	1446.5	1634.8	2185.3	2847.6	3210.1	2496.5	1	1.13	1.51	1.97	2.22	1.73	1755.53	2851.4	1.62424	0.699761	2	1	1	TMT10plex	43012
SPRC_RAT	SPARC OS=Rattus norvegicus OX=10116 GN=Sparc PE=1 SV=4	8.85	172560	146380	118010	62480	69771	63516	1	0.85	0.68	0.36	0.4	0.37	145650	65255.7	0.448031	-1.15833	44	16	16	Carbamidomethylation; TMT10plex; Deamidation (NQ)	34296
DHTK1_RAT	2-oxoadipate dehydrogenase complex component E1 OS=Rattus norvegicus OX=10116 GN=Dhtkd1 PE=2 SV=1	8.84	164370	110590	63701	25433	31493	29535	1	0.67	0.39	0.15	0.19	0.18	112887	28820.3	0.255303	-1.96972	2	2	2	Carbamidomethylation; TMT10plex	102642
USO1_RAT	General vesicular transport factor p115 OS=Rattus norvegicus OX=10116 GN=Uso1 PE=1 SV=1	8.84	52017	53599	43771	33477	37955	31355	1	1.03	0.84	0.64	0.73	0.6	49795.7	34262.3	0.688059	-0.539397	12	14	14	Carbamidomethylation; TMT10plex; Deamidation (NQ)	107162
BMP3_RAT	Bone morphogenetic protein 3 OS=Rattus norvegicus OX=10116 GN=Bmp3 PE=2 SV=1	8.83	19148	13207	15857	21627	23217	14926	1	0.69	0.83	1.13	1.21	0.78	16070.7	19923.3	1.23973	0.310029	4	3	3	TMT10plex	52675
ENPP2_RAT	Ectonucleotide pyrophosphatase/phosphodiesterase family member 2 OS=Rattus norvegicus OX=10116 GN=Enpp2 PE=1 SV=2	8.83	11813000	8765500	5340600	2161200	4353900	2684200	1	0.74	0.45	0.18	0.37	0.23	8639700	3.06643e+06	0.354924	-1.49442	78	152	152	Carbamidomethylation; TMT10plex; Deamidation (NQ); Oxidation (M)	101576
PKHO1_RAT	Pleckstrin homology domain-containing family O member 1 OS=Rattus norvegicus OX=10116 GN=Plekho1 PE=1 SV=1	8.82	28954	24751	17021	6796.5	11658	8320.8	1	0.85	0.59	0.23	0.4	0.29	23575.3	8925.1	0.378578	-1.40134	2	1	1	TMT10plex	46068
PRTG_RAT	Protogenin OS=Rattus norvegicus OX=10116 GN=Prtg PE=2 SV=1	8.82	63583	52976	41622	34849	35390	28471	1	0.83	0.65	0.55	0.56	0.45	52727	32903.3	0.624032	-0.680308	3	5	5	TMT10plex; Deamidation (NQ)	131080
CO6_RAT	Complement component C6 OS=Rattus norvegicus OX=10116 GN=C6 PE=2 SV=1	8.8	315360	392530	432770	537880	488970	397910	1	1.24	1.37	1.71	1.55	1.26	380220	474920	1.24907	0.32085	39	45	44	Carbamidomethylation; TMT10plex; Deamidation (NQ); Oxidation (M)	105114
DPOD1_RAT	DNA polymerase delta catalytic subunit OS=Rattus norvegicus OX=10116 GN=Pold1 PE=2 SV=1	8.8	22569	30731	25273	36366	71398	57365	1	1.36	1.12	1.61	3.16	2.54	26191	55043	2.1016	1.07149	1	1	1	TMT10plex	123601
PRP19_RAT	Pre-mRNA-processing factor 19 OS=Rattus norvegicus OX=10116 GN=Prpf19 PE=1 SV=2	8.79	2134.1	1912.4	1941.6	1225.3	1558	1103.3	1	0.9	0.91	0.57	0.73	0.52	1996.03	1295.53	0.649054	-0.62359	3	2	2	TMT10plex	55239
ACOT1_RAT	Acyl-coenzyme A thioesterase 1 OS=Rattus norvegicus OX=10116 GN=Acot1 PE=1 SV=1	8.78	13330	31393	49131	72182	101460	113640	1	2.36	3.69	5.42	7.61	8.53	31284.7	95760.7	3.06095	1.61398	2	1	1	TMT10plex	46013
CP4AA_RAT	Cytochrome P450 4A10 OS=Rattus norvegicus OX=10116 GN=Cyp4a10 PE=1 SV=2	8.78	3881.3	3426.6	2727.4	1751.8	2357.1	1753	1	0.88	0.7	0.45	0.61	0.45	3345.1	1953.97	0.584128	-0.775643	1	1	1	TMT10plex	58215
LZIC_RAT	Protein LZIC OS=Rattus norvegicus OX=10116 GN=Lzic PE=2 SV=1	8.78	66024	68873	68199	50062	71639	47414	1	1.04	1.03	0.76	1.09	0.72	67698.7	56371.7	0.832685	-0.264157	12	3	3	TMT10plex	21394
RS10_RAT	40S ribosomal protein S10 OS=Rattus norvegicus OX=10116 GN=Rps10 PE=2 SV=1	8.77	7951	11119	17299	23056	20994	13306	1	1.4	2.18	2.9	2.64	1.67	12123	19118.7	1.57706	0.657235	21	4	4	TMT10plex	18916
TRY2_RAT	Anionic trypsin-2 OS=Rattus norvegicus OX=10116 GN=Prss2 PE=1 SV=2	8.77	113150	58259	36969	15163	29745	21529	1	0.51	0.33	0.13	0.26	0.19	69459.3	22145.7	0.318829	-1.64914	13	20	7	TMT10plex; Deamidation (NQ)	26228
CTBL1_RAT	Beta-catenin-like protein 1 OS=Rattus norvegicus OX=10116 GN=Ctnnbl1 PE=1 SV=1	8.77	0	0	215.643	280.507	483.214	818.229	-	-	256	256	256	256	71.8808	527.316	7.33598	2.87499	2	1	1	TMT10plex; Deamidation (NQ)	64948
EMP2_RAT	Epithelial membrane protein 2 OS=Rattus norvegicus OX=10116 GN=Emp2 PE=2 SV=1	8.77	193480	90832	58912	10449	24240	19765	1	0.47	0.3	0.05	0.13	0.1	114408	18151.3	0.158654	-2.65604	5	1	1	Carbamidomethylation; TMT10plex	19649
LT4R2_RAT	Leukotriene B4 receptor 2 OS=Rattus norvegicus OX=10116 GN=Ltb4r2 PE=2 SV=1	8.77	8156.1	21095	10899	4169.7	7043.4	5393.8	1	2.59	1.34	0.51	0.86	0.66	13383.4	5535.63	0.41362	-1.27362	3	1	1	TMT10plex	37900
ESM1_RAT	Endothelial cell-specific molecule 1 OS=Rattus norvegicus OX=10116 GN=Esm1 PE=2 SV=1	8.76	56383	49706	33237	19751	27603	20950	1	0.88	0.59	0.35	0.49	0.37	46442	22768	0.490246	-1.02842	35	8	8	Carbamidomethylation; TMT10plex; Oxidation (M)	20075
NID1_RAT	Nidogen-1 (Fragment) OS=Rattus norvegicus OX=10116 GN=Nid1 PE=1 SV=2	8.76	113570	108600	108390	150350	148270	130700	1	0.96	0.95	1.32	1.31	1.15	110187	143107	1.29877	0.377141	30	13	13	Carbamidomethylation; TMT10plex; Deamidation (NQ); Oxidation (M)	35661
PYRD2_RAT	Pyridine nucleotide-disulfide oxidoreductase domain-containing protein 2 OS=Rattus norvegicus OX=10116 GN=Pyroxd2 PE=2 SV=1	8.76	1102.3	448.484	829.401	519.011	412.161	519.702	1	0.41	0.75	0.47	0.37	0.47	793.395	483.625	0.609564	-0.714151	1	1	1	TMT10plex	62879
BARH1_RAT	BarH-like 1 homeobox protein OS=Rattus norvegicus OX=10116 GN=Barhl1 PE=2 SV=1	8.75	14081	7499.8	5462.7	1924.8	3812.7	2842.1	1	0.53	0.39	0.14	0.27	0.2	9014.5	2859.87	0.317252	-1.6563	3	1	1	TMT10plex; Oxidation (M)	35136
CSPG4_RAT	Chondroitin sulfate proteoglycan 4 OS=Rattus norvegicus OX=10116 GN=Cspg4 PE=1 SV=2	8.75	935880	672210	593900	290510	346590	315810	1	0.72	0.63	0.31	0.37	0.34	733997	317637	0.432749	-1.2084	10	26	25	TMT10plex; Deamidation (NQ); Oxidation (M)	251906
NOE1_RAT	Noelin OS=Rattus norvegicus OX=10116 GN=Olfm1 PE=1 SV=1	8.75	29346	22385	21849	8437.4	12679	11132	1	0.76	0.74	0.29	0.43	0.38	24526.7	10749.5	0.438277	-1.19009	13	6	6	Carbamidomethylation; TMT10plex; Oxidation (M)	55442
SCAM5_RAT	Secretory carrier-associated membrane protein 5 OS=Rattus norvegicus OX=10116 GN=Scamp5 PE=2 SV=1	8.75	4413.9	4148.4	6553.1	7193.4	8501.2	6359.9	1	0.94	1.48	1.63	1.93	1.44	5038.47	7351.5	1.45907	0.545054	4	1	1	TMT10plex	26098
TPM1_RAT	Tropomyosin alpha-1 chain OS=Rattus norvegicus OX=10116 GN=Tpm1 PE=1 SV=3	8.75	122770	104890	216400	81457	86605	70940	1	0.85	1.76	0.66	0.71	0.58	148020	79667.3	0.53822	-0.893732	37	28	16	Carbamidomethylation; TMT10plex; Deamidation (NQ); Oxidation (M)	32681
LFNG_RAT	Beta-1 3-N-acetylglucosaminyltransferase lunatic fringe OS=Rattus norvegicus OX=10116 GN=Lfng PE=2 SV=1	8.74	161310	111300	87441	45184	61761	44113	1	0.69	0.54	0.28	0.38	0.27	120017	50352.7	0.419546	-1.2531	21	7	7	TMT10plex; Oxidation (M)	41958
DAZP2_RAT	DAZ-associated protein 2 OS=Rattus norvegicus OX=10116 GN=Dazap2 PE=3 SV=1	8.74	6670.9	5973.4	5709.8	4069.1	5580.1	4482.7	1	0.9	0.86	0.61	0.84	0.67	6118.03	4710.63	0.769959	-0.377147	19	2	2	TMT10plex; Deamidation (NQ); Oxidation (M)	10775
GGN_RAT	Gametogenetin OS=Rattus norvegicus OX=10116 GN=Ggn PE=1 SV=1	8.74	3773.2	7008.4	12672	8237.7	16792	10761	1	1.86	3.36	2.18	4.45	2.85	7817.87	11930.2	1.52602	0.609775	2	1	1	TMT10plex	67501
NPBW1_RAT	Neuropeptides B/W receptor type 1 OS=Rattus norvegicus OX=10116 GN=Npbwr1 PE=2 SV=1	8.74	83006	29295	15828	4934.4	9432.7	7032.9	1	0.35	0.19	0.06	0.11	0.08	42709.7	7133.33	0.167019	-2.58191	3	1	1	Carbamidomethylation; TMT10plex	36306
VAS1_RAT	V-type proton ATPase subunit S1 OS=Rattus norvegicus OX=10116 GN=Atp6ap1 PE=1 SV=1	8.74	175850	230420	266180	271560	273630	291230	1	1.31	1.51	1.54	1.56	1.66	224150	278807	1.24384	0.314801	22	17	17	TMT10plex; Deamidation (NQ); Oxidation (M)	51123
ISOC1_RAT	Isochorismatase domain-containing protein 1 OS=Rattus norvegicus OX=10116 GN=Isoc1 PE=1 SV=1	8.73	566310	341650	311190	174810	188530	150110	1	0.6	0.55	0.31	0.33	0.27	406383	171150	0.421154	-1.24758	17	6	6	TMT10plex	32002
GNDS_RAT	Ral guanine nucleotide dissociation stimulator OS=Rattus norvegicus OX=10116 GN=Ralgds PE=1 SV=1	8.73	13330	31914	50286	74213	103190	115370	1	2.39	3.77	5.57	7.74	8.66	31843.3	97591	3.06472	1.61576	2	2	2	TMT10plex; Oxidation (M)	98869
VAX1_RAT	Ventral anterior homeobox 1 OS=Rattus norvegicus OX=10116 GN=Vax1 PE=2 SV=1	8.73	9441.2	4148.5	3989.5	1540.5	1591.6	1536.7	1	0.44	0.42	0.16	0.17	0.16	5859.73	1556.27	0.265587	-1.91275	3	1	1	TMT10plex	35012
ERC2_RAT	ERC protein 2 OS=Rattus norvegicus OX=10116 GN=Erc2 PE=1 SV=1	8.72	3918.4	2997.5	2284.4	5393.5	5669.8	2848.1	1	0.76	0.58	1.38	1.45	0.73	3066.77	4637.13	1.51206	0.596515	1	2	1	TMT10plex; Deamidation (NQ)	110618
NKX21_RAT	Homeobox protein Nkx-2.1 OS=Rattus norvegicus OX=10116 GN=Nkx2-1 PE=1 SV=1	8.72	7430.5	5600.5	5405.9	2650.2	4494.9	4693.1	1	0.75	0.73	0.36	0.6	0.63	6145.63	3946.07	0.642093	-0.639146	2	1	1	TMT10plex	38554
PHB2_RAT	Prohibitin-2 OS=Rattus norvegicus OX=10116 GN=Phb2 PE=1 SV=1	8.71	13273	3805.5	7085.2	1754.1	2803.4	2418.2	1	0.29	0.53	0.13	0.21	0.18	8054.57	2325.23	0.288685	-1.79243	3	1	1	TMT10plex	33312
SI1L2_RAT	Signal-induced proliferation-associated 1-like protein 2 OS=Rattus norvegicus OX=10116 GN=Sipa1l2 PE=1 SV=1	8.71	28592	29237	17016	10616	13161	10582	1	1.02	0.6	0.37	0.46	0.37	24948.3	11453	0.459069	-1.12322	2	4	4	TMT10plex	189652
A2MG_RAT	Alpha-2-macroglobulin OS=Rattus norvegicus OX=10116 GN=A2m PE=2 SV=2	8.7	3356400	3030100	1949000	936690	1133100	1038500	1	0.9	0.58	0.28	0.34	0.31	2778500	1.0361e+06	0.372898	-1.42315	57	140	106	Carbamidomethylation; TMT10plex; Deamidation (NQ); Oxidation (M)	163784
CADM2_RAT	Cell adhesion molecule 2 OS=Rattus norvegicus OX=10116 GN=Cadm2 PE=1 SV=2	8.7	46252	39941	44589	49973	41833	50745	1	0.86	0.96	1.08	0.9	1.1	43594	47517	1.08999	0.124314	5	3	2	Carbamidomethylation; TMT10plex	47528
LGR4_RAT	Leucine-rich repeat-containing G-protein coupled receptor 4 OS=Rattus norvegicus OX=10116 GN=Lgr4 PE=2 SV=2	8.7	9149	6326.6	4052.9	1623	2319.8	5510.4	1	0.69	0.44	0.18	0.25	0.6	6509.5	3151.07	0.484072	-1.04671	1	1	1	TMT10plex; Deamidation (NQ)	104241
GSTM4_RAT	Glutathione S-transferase Mu 4 OS=Rattus norvegicus OX=10116 GN=Gstm4 PE=2 SV=1	8.68	12516	14501	13131	9910.9	7966.2	7109.7	1	1.16	1.05	0.79	0.64	0.57	13382.7	8328.93	0.622367	-0.684162	12	13	3	Carbamidomethylation; TMT10plex	25553
RBBP9_RAT	Serine hydrolase RBBP9 OS=Rattus norvegicus OX=10116 GN=Rbbp9 PE=1 SV=2	8.68	105160	61875	35529	12999	17812	15883	1	0.59	0.34	0.12	0.17	0.15	67521.3	15564.7	0.230515	-2.11707	18	4	4	TMT10plex	20995
TAAR6_RAT	Trace amine-associated receptor 6 OS=Rattus norvegicus OX=10116 GN=Taar6 PE=3 SV=1	8.68	1713.7	3071	4161.3	5964.4	6782.3	5367.8	1	1.79	2.43	3.48	3.96	3.13	2982	6038.17	2.02487	1.01783	2	1	1	TMT10plex; Oxidation (M)	38311
ZCH12_RAT	Zinc finger CCHC domain-containing protein 12 OS=Rattus norvegicus OX=10116 GN=Zcchc12 PE=2 SV=1	8.68	9733.1	6357	4968.4	1628.7	2461.8	1710.4	1	0.65	0.51	0.17	0.25	0.18	7019.5	1933.63	0.275466	-1.86005	2	1	1	TMT10plex	45154
ARHL1_RAT	Inactive ADP-ribosyltransferase ARH2 OS=Rattus norvegicus OX=10116 GN=Adprhl1 PE=2 SV=1	8.67	0	0	616.21	1067.2	1131.6	1757.3	-	-	256	256	256	256	205.403	1318.7	6.42005	2.68258	2	1	1	TMT10plex	39877
TGFB2_RAT	Transforming growth factor beta-2 proprotein OS=Rattus norvegicus OX=10116 GN=Tgfb2 PE=2 SV=2	8.67	37044	39991	24615	12590	19279	14897	1	1.08	0.66	0.34	0.52	0.4	33883.3	15588.7	0.460069	-1.12008	11	5	5	Carbamidomethylation; TMT10plex	50534
KLHL3_RAT	Kelch-like protein 3 OS=Rattus norvegicus OX=10116 GN=Klhl3 PE=2 SV=3	8.65	7532.6	7654.8	1292.9	589.907	1967.1	703.889	1	1.02	0.17	0.08	0.26	0.09	5493.43	1086.97	0.197866	-2.3374	2	1	1	TMT10plex	64845
HCN2_RAT	Potassium/sodium hyperpolarization-activated cyclic nucleotide-gated channel 2 OS=Rattus norvegicus OX=10116 GN=Hcn2 PE=1 SV=3	8.65	4002.2	1186.4	1413.4	384.087	737.983	408.458	1	0.3	0.35	0.1	0.18	0.1	2200.67	510.176	0.231828	-2.10887	1	4	1	TMT10plex	94920
YJU2B_RAT	Probable splicing factor YJU2B OS=Rattus norvegicus OX=10116 GN=Yju2b PE=2 SV=1	8.65	9777.2	8039.3	5909.8	3083.6	3856.7	3328.3	1	0.82	0.6	0.32	0.39	0.34	7908.77	3422.87	0.432794	-1.20825	2	1	1	TMT10plex; Oxidation (M)	43800
HSP7E_RAT	Heat shock 70 kDa protein 14 OS=Rattus norvegicus OX=10116 GN=Hspa14 PE=2 SV=1	8.64	13922	6122.3	4985.5	2377.2	2922	2555.1	1	0.44	0.36	0.17	0.21	0.18	8343.27	2618.1	0.313798	-1.67209	1	1	1	TMT10plex	54463
GGACT_RAT	Gamma-glutamylaminecyclotransferase OS=Rattus norvegicus OX=10116 GN=Ggact PE=2 SV=1	8.63	2077.3	405.043	249.88	55.8249	139.178	106.366	1	0.19	0.12	0.03	0.07	0.05	910.741	100.456	0.110302	-3.18047	5	1	1	Carbamidomethylation; TMT10plex	16925
LX15B_RAT	Polyunsaturated fatty acid lipoxygenase ALOX15B OS=Rattus norvegicus OX=10116 GN=Alox15b PE=1 SV=1	8.63	105030	49742	20517	7474.2	13437	7656.4	1	0.47	0.2	0.07	0.13	0.07	58429.7	9522.53	0.162974	-2.61728	1	1	1	TMT10plex	76145
NELL2_RAT	Protein kinase C-binding protein NELL2 OS=Rattus norvegicus OX=10116 GN=Nell2 PE=2 SV=1	8.63	678070	598780	645430	374370	522200	399750	1	0.88	0.95	0.55	0.77	0.59	640760	432107	0.674366	-0.568397	48	48	47	Carbamidomethylation; TMT10plex; Deamidation (NQ); Oxidation (M)	90953
SYGP1_RAT	Ras/Rap GTPase-activating protein SynGAP OS=Rattus norvegicus OX=10116 GN=Syngap1 PE=1 SV=2	8.63	107280	68791	50033	35543	41149	36351	1	0.64	0.47	0.33	0.38	0.34	75368	37681	0.49996	-1.00011	1	2	2	TMT10plex	144722
KCC2A_RAT	Calcium/calmodulin-dependent protein kinase type II subunit alpha OS=Rattus norvegicus OX=10116 GN=Camk2a PE=1 SV=1	8.62	10300	7047.5	5760.8	2031.8	4117.9	3047.8	1	0.68	0.56	0.2	0.4	0.3	7702.77	3065.83	0.398017	-1.3291	6	9	3	TMT10plex	54115
EDN3_RAT	Endothelin-3 OS=Rattus norvegicus OX=10116 GN=Edn3 PE=2 SV=3	8.62	21449	16570	12171	5321.8	7200.7	5255.7	1	0.77	0.57	0.25	0.34	0.25	16730	5926.07	0.354218	-1.49729	28	7	7	Carbamidomethylation; TMT10plex	18453
SCRN2_RAT	Secernin-2 OS=Rattus norvegicus OX=10116 GN=Scrn2 PE=2 SV=1	8.62	18572	5275.9	5397.3	1767.1	1276.6	1341.4	1	0.28	0.29	0.1	0.07	0.07	9748.4	1461.7	0.149943	-2.73752	2	1	1	Carbamidomethylation; TMT10plex	46502
TIFAB_RAT	TRAF-interacting protein with FHA domain-containing protein B OS=Rattus norvegicus OX=10116 GN=Tifab PE=2 SV=1	8.62	9890.5	7406.4	7840.5	10207	9232.1	9636.1	1	0.75	0.79	1.03	0.93	0.97	8379.13	9691.73	1.15665	0.209954	5	1	1	TMT10plex	16666
V1R95_RAT	Vomeronasal type-1 receptor 95 OS=Rattus norvegicus OX=10116 GN=Vom1r95 PE=2 SV=1	8.62	15872	10878	9853.7	6682.2	7693.2	6610.6	1	0.69	0.62	0.42	0.48	0.42	12201.2	6995.33	0.57333	-0.802562	2	2	1	TMT10plex	35674
TBD2A_RAT	TBC1 domain family member 2A OS=Rattus norvegicus OX=10116 GN=Tbc1d2 PE=2 SV=1	8.61	6868.8	7655.3	7627.9	7111.3	6775.1	7171.6	1	1.11	1.11	1.04	0.99	1.04	7384	7019.33	0.950614	-0.0730685	1	1	1	Carbamidomethylation; TMT10plex	104975
NGN1_RAT	Neurogenin-1 OS=Rattus norvegicus OX=10116 GN=Neurog1 PE=2 SV=1	8.6	3966.3	4487.3	4158.9	2862.5	4016	2181.3	1	1.13	1.05	0.72	1.01	0.55	4204.17	3019.93	0.718319	-0.477303	3	1	1	Carbamidomethylation; TMT10plex	26182
PCOC1_RAT	Procollagen C-endopeptidase enhancer 1 OS=Rattus norvegicus OX=10116 GN=Pcolce PE=1 SV=1	8.6	151890	160180	118080	73614	86938	70693	1	1.05	0.78	0.48	0.57	0.47	143383	77081.7	0.537592	-0.895418	41	20	20	Carbamidomethylation; TMT10plex; Deamidation (NQ); Oxidation (M)	50185
TA2R7_RAT	Taste receptor type 2 member 7 OS=Rattus norvegicus OX=10116 GN=Tas2r7 PE=1 SV=2	8.6	1719.6	3562.8	9932.5	12117	3165.6	9110.6	1	2.07	5.78	7.05	1.84	5.3	5071.63	8131.07	1.60324	0.680994	3	1	1	TMT10plex	35844
FETUA_RAT	Alpha-2-HS-glycoprotein OS=Rattus norvegicus OX=10116 GN=Ahsg PE=1 SV=2	8.59	2550900	3130700	3066200	3754200	3547300	3712700	1	1.23	1.2	1.47	1.39	1.46	2.91593e+06	3671400	1.25908	0.332373	62	51	50	Carbamidomethylation; TMT10plex; Deamidation (NQ)	37982
APOA1_RAT	Apolipoprotein A-I OS=Rattus norvegicus OX=10116 GN=Apoa1 PE=1 SV=2	8.59	459610	615860	777120	856940	1110800	950020	1	1.34	1.69	1.86	2.42	2.07	617530	972587	1.57496	0.655318	63	26	26	TMT10plex; Deamidation (NQ); Oxidation (M)	30062
CAD20_RAT	Cadherin-20 OS=Rattus norvegicus OX=10116 GN=Cdh20 PE=2 SV=1	8.59	10865	10047	6052	2109.2	2775.1	2233.5	1	0.92	0.56	0.19	0.26	0.21	8988	2372.6	0.263974	-1.92153	1	1	1	TMT10plex	89057
NMUR1_RAT	Neuromedin-U receptor 1 OS=Rattus norvegicus OX=10116 GN=Nmur1 PE=1 SV=2	8.59	3287.3	4669	5146.7	3157.9	5377.7	1911.3	1	1.42	1.57	0.96	1.64	0.58	4367.67	3482.3	0.797291	-0.326822	2	1	1	TMT10plex	48129
CK087_RAT	Uncharacterized protein C11orf87 homolog OS=Rattus norvegicus OX=10116 PE=2 SV=1	8.59	7283.8	5425.5	4908.6	3442.9	4606.2	3382.7	1	0.74	0.67	0.47	0.63	0.46	5872.63	3810.6	0.648874	-0.623989	10	2	2	Carbamidomethylation; TMT10plex	20530
PI3R4_RAT	Phosphoinositide 3-kinase regulatory subunit 4 OS=Rattus norvegicus OX=10116 GN=Pik3r4 PE=3 SV=2	8.57	13049	17512	18467	38389	29615	30514	1	1.34	1.42	2.94	2.27	2.34	16342.7	32839.3	2.00942	1.00678	2	2	2	Carbamidomethylation; TMT10plex; Deamidation (NQ); Oxidation (M)	152446
CZIB_RAT	CXXC motif containing zinc binding protein OS=Rattus norvegicus OX=10116 GN=Czib PE=2 SV=1	8.56	749820	313860	160960	35505	100660	71928	1	0.42	0.21	0.05	0.13	0.1	408213	69364.3	0.169922	-2.55706	4	1	1	TMT10plex	18095
CRLF2_RAT	Cytokine receptor-like factor 2 OS=Rattus norvegicus OX=10116 GN=Crlf2 PE=1 SV=1	8.56	0	468.745	0	343.158	427.125	1526.6	-	256	-	256	256	256	156.248	765.628	4.90007	2.2928	2	1	1	TMT10plex	38445
HYAL1_RAT	Hyaluronidase-1 OS=Rattus norvegicus OX=10116 GN=Hyal1 PE=2 SV=1	8.56	172950	141650	95192	44258	71076	55152	1	0.82	0.55	0.26	0.41	0.32	136597	56828.7	0.416031	-1.26524	21	11	11	Carbamidomethylation; TMT10plex	50645
PARVA_RAT	Alpha-parvin OS=Rattus norvegicus OX=10116 GN=Parva PE=1 SV=2	8.54	183440	100650	104800	64177	75430	58361	1	0.55	0.57	0.35	0.41	0.32	129630	65989.3	0.509059	-0.974095	19	7	7	TMT10plex; Deamidation (NQ)	42292
HAP1_RAT	Huntingtin-associated protein 1 OS=Rattus norvegicus OX=10116 GN=Hap1 PE=1 SV=1	8.54	0	0	220.742	628.807	196.043	301.369	-	-	256	256	256	256	73.5806	375.406	5.10198	2.35106	2	1	1	TMT10plex; Deamidation (NQ)	70213
IBP3_RAT	Insulin-like growth factor-binding protein 3 OS=Rattus norvegicus OX=10116 GN=Igfbp3 PE=1 SV=2	8.54	393650	385050	231020	213240	161090	194950	1	0.98	0.59	0.54	0.41	0.5	336573	189760	0.5638	-0.826745	42	19	17	Carbamidomethylation; TMT10plex; Oxidation (M)	31680
IMPA2_RAT	Inositol monophosphatase 2 OS=Rattus norvegicus OX=10116 GN=Impa2 PE=2 SV=1	8.53	3920.9	2618.7	1501.2	1327.1	1453.3	1315.8	1	0.67	0.38	0.34	0.37	0.34	2680.27	1365.4	0.509427	-0.973053	5	2	2	TMT10plex	31796
NLGN3_RAT	Neuroligin-3 OS=Rattus norvegicus OX=10116 GN=Nlgn3 PE=1 SV=1	8.53	74652	49792	60013	59268	55926	47550	1	0.67	0.8	0.79	0.75	0.64	61485.7	54248	0.882287	-0.18068	9	15	9	Carbamidomethylation; TMT10plex; Oxidation (M)	93888
PLST_RAT	Plastin-3 OS=Rattus norvegicus OX=10116 GN=Pls3 PE=1 SV=2	8.53	54284	92269	71329	62764	49894	50391	1	1.7	1.31	1.16	0.92	0.93	72627.3	54349.7	0.748336	-0.418241	15	11	11	Carbamidomethylation; TMT10plex	70680
RIN1_RAT	Ras and Rab interactor 1 OS=Rattus norvegicus OX=10116 GN=Rin1 PE=2 SV=2	8.53	10659	8171.4	4736.1	2800.3	2871.8	2134.3	1	0.77	0.44	0.26	0.27	0.2	7855.5	2602.13	0.33125	-1.59401	1	1	1	TMT10plex; Deamidation (NQ)	84727
FAF2_RAT	FAS-associated factor 2 OS=Rattus norvegicus OX=10116 GN=Faf2 PE=2 SV=1	8.52	10180	15991	10994	7694.5	7168.2	5702.9	1	1.57	1.08	0.76	0.7	0.56	12388.3	6855.2	0.553359	-0.853711	2	1	1	TMT10plex	41080
GATA4_RAT	Transcription factor GATA-4 OS=Rattus norvegicus OX=10116 GN=Gata4 PE=1 SV=1	8.52	1614.3	1442.6	1391.9	930.393	985.11	1129.6	1	0.89	0.86	0.58	0.61	0.7	1482.93	1015.03	0.684477	-0.546925	2	1	1	TMT10plex	44597
JUPI2_RAT	Jupiter microtubule associated homolog 2 OS=Rattus norvegicus OX=10116 GN=Jpt2 PE=2 SV=1	8.51	5497.4	2202.8	1961.2	1543.5	1586.5	1063.5	1	0.4	0.36	0.28	0.29	0.19	3220.47	1397.83	0.434047	-1.20408	4	1	1	TMT10plex	20070
KLC4_RAT	Kinesin light chain 4 OS=Rattus norvegicus OX=10116 GN=Klc4 PE=1 SV=1	8.51	86737	80188	113980	154880	213410	233960	1	0.92	1.31	1.79	2.46	2.7	93635	200750	2.14396	1.10028	2	3	2	TMT10plex; Deamidation (NQ)	68964
PTN20_RAT	Tyrosine-protein phosphatase non-receptor type 20 OS=Rattus norvegicus OX=10116 GN=Ptpn20 PE=1 SV=1	8.51	4763.9	3734	2765.1	2678.9	3406.3	2351.8	1	0.78	0.58	0.56	0.72	0.49	3754.33	2812.33	0.74909	-0.416789	4	2	2	TMT10plex	48580
NFAC4_RAT	Nuclear factor of activated T-cells cytoplasmic 4 OS=Rattus norvegicus OX=10116 GN=Nfatc4 PE=1 SV=1	8.5	12431	10880	6710.5	2899.6	4001.3	3038	1	0.88	0.54	0.23	0.32	0.24	10007.2	3312.97	0.331059	-1.59484	4	3	3	TMT10plex; Deamidation (NQ)	95764
SSR1_RAT	Somatostatin receptor type 1 OS=Rattus norvegicus OX=10116 GN=Sstr1 PE=2 SV=1	8.5	20091	6956.6	4424.4	1489.3	3254.1	2273.7	1	0.35	0.22	0.07	0.16	0.11	10490.7	2339.03	0.222963	-2.16512	3	1	1	TMT10plex	42746
TRPM4_RAT	Transient receptor potential cation channel subfamily M member 4 OS=Rattus norvegicus OX=10116 GN=Trpm4 PE=1 SV=2	8.5	6430.3	4501.5	4602	3148.1	4393.4	3437.9	1	0.7	0.72	0.49	0.68	0.53	5177.93	3659.8	0.706807	-0.500612	2	3	3	TMT10plex; Deamidation (NQ)	135340
PO210_RAT	Nuclear pore membrane glycoprotein 210 OS=Rattus norvegicus OX=10116 GN=Nup210 PE=1 SV=1	8.49	76585	64858	45801	20539	28566	22060	1	0.85	0.6	0.27	0.37	0.29	62414.7	23721.7	0.380066	-1.39568	1	2	2	Carbamidomethylation; TMT10plex	204157
ARRD1_RAT	Arrestin domain-containing protein 1 OS=Rattus norvegicus OX=10116 GN=Arrdc1 PE=1 SV=1	8.48	5680.4	3596.8	3095.5	1282.7	2089.5	1976.3	1	0.63	0.54	0.23	0.37	0.35	4124.23	1782.83	0.432282	-1.20995	2	2	1	TMT10plex	46109
NEDD4_RAT	E3 ubiquitin-protein ligase NEDD4 OS=Rattus norvegicus OX=10116 GN=Nedd4 PE=1 SV=1	8.48	16011	16734	12945	9541.4	8885.9	8379.6	1	1.05	0.81	0.6	0.55	0.52	15230	8935.63	0.586713	-0.769274	2	2	2	TMT10plex	102395
PTGR1_RAT	Prostaglandin reductase 1 OS=Rattus norvegicus OX=10116 GN=Ptgr1 PE=1 SV=3	8.48	15171	15394	16466	16202	11956	10789	1	1.01	1.09	1.07	0.79	0.71	15677	12982.3	0.828113	-0.2721	11	4	4	TMT10plex; Deamidation (NQ)	35718
DDI1_RAT	Protein DDI1 homolog 1 OS=Rattus norvegicus OX=10116 GN=Ddi1 PE=1 SV=1	8.48	5623.6	10144	12994	12707	18935	15034	1	1.8	2.31	2.26	3.37	2.67	9587.2	15558.7	1.62286	0.698537	2	1	1	TMT10plex	45451
VPS29_RAT	Vacuolar protein sorting-associated protein 29 OS=Rattus norvegicus OX=10116 GN=Vps29 PE=1 SV=2	8.48	31006	37841	35900	45569	45341	36834	1	1.22	1.16	1.47	1.46	1.19	34915.7	42581.3	1.21955	0.286347	13	3	3	TMT10plex	20469
RDH10_RAT	Retinol dehydrogenase 10 OS=Rattus norvegicus OX=10116 GN=Rdh10 PE=1 SV=1	8.47	2788.7	3688.2	3877.3	3719.8	3992.3	3974.9	1	1.32	1.39	1.33	1.43	1.43	3451.4	3895.67	1.12872	0.174689	3	1	1	TMT10plex	38061
SYDE1_RAT	Rho GTPase-activating protein SYDE1 OS=Rattus norvegicus OX=10116 GN=Syde1 PE=1 SV=1	8.47	784950	345460	277810	69783	105280	98105	1	0.44	0.35	0.09	0.13	0.12	469407	91056	0.193981	-2.36601	1	1	1	TMT10plex	80378
SOAT2_RAT	Sterol O-acyltransferase 2 OS=Rattus norvegicus OX=10116 GN=Soat2 PE=2 SV=1	8.47	1605.9	3698	5319.5	6159.6	14675	12625	1	2.3	3.31	3.84	9.14	7.86	3541.13	11153.2	3.14961	1.65517	1	1	1	TMT10plex	60498
CNTN2_RAT	Contactin-2 OS=Rattus norvegicus OX=10116 GN=Cntn2 PE=1 SV=1	8.46	798120	714850	578260	342830	452610	371710	1	0.9	0.72	0.43	0.57	0.47	697077	389050	0.558117	-0.841362	45	55	53	Carbamidomethylation; TMT10plex; Deamidation (NQ); Oxidation (M)	113043
MCM9_RAT	DNA helicase MCM9 OS=Rattus norvegicus OX=10116 GN=Mcm9 PE=3 SV=2	8.46	6670.3	8066.4	6087.5	5639	6661.8	5108.6	1	1.21	0.91	0.85	1	0.77	6941.4	5803.13	0.836018	-0.258395	1	2	2	TMT10plex; Deamidation (NQ); Oxidation (M)	124125
DDR1_RAT	Epithelial discoidin domain-containing receptor 1 OS=Rattus norvegicus OX=10116 GN=Ddr1 PE=2 SV=1	8.45	25170	25188	18108	8947.8	10940	9461.4	1	1	0.72	0.36	0.43	0.38	22822	9783.07	0.428668	-1.22207	2	2	2	TMT10plex	101165
NR0B2_RAT	Nuclear receptor subfamily 0 group B member 2 OS=Rattus norvegicus OX=10116 GN=Nr0b2 PE=1 SV=1	8.45	4221.9	5440.2	4519.2	6079.4	5633.7	5872.7	1	1.29	1.07	1.44	1.33	1.39	4727.1	5861.93	1.24007	0.310421	3	1	1	TMT10plex; Deamidation (NQ)	28750
THRB_RAT	Prothrombin OS=Rattus norvegicus OX=10116 GN=F2 PE=1 SV=1	8.45	400070	504720	671660	757120	770750	774910	1	1.26	1.68	1.89	1.93	1.94	525483	767593	1.46074	0.546697	63	68	65	Carbamidomethylation; TMT10plex; Deamidation (NQ); Oxidation (M)	70412
AGRE1_RAT	Adhesion G protein-coupled receptor E2 OS=Rattus norvegicus OX=10116 GN=Adgre1 PE=2 SV=1	8.44	3344.7	1215.3	827.577	251.953	389.22	473.469	1	0.36	0.25	0.08	0.12	0.14	1795.86	371.547	0.206891	-2.27306	1	1	1	TMT10plex	102308
JPH2_RAT	Junctophilin-2 OS=Rattus norvegicus OX=10116 GN=Jph2 PE=1 SV=1	8.44	11501	9638.2	8054.3	6836.3	9406.2	6058	1	0.84	0.7	0.59	0.82	0.53	9731.17	7433.5	0.763886	-0.388571	3	2	2	TMT10plex	74259
NXPH3_RAT	Neurexophilin-3 OS=Rattus norvegicus OX=10116 GN=Nxph3 PE=2 SV=1	8.44	2743.7	1340.7	799.057	326.408	409.173	379.776	1	0.49	0.29	0.12	0.15	0.14	1627.82	371.785	0.228395	-2.1304	3	1	1	TMT10plex	28225
RL27_RAT	60S ribosomal protein L27 OS=Rattus norvegicus OX=10116 GN=Rpl27 PE=2 SV=2	8.43	2117.9	2893.5	3472.1	6116.2	4102.3	4227.3	1	1.37	1.64	2.89	1.94	2	2827.83	4815.27	1.70281	0.767919	7	1	1	TMT10plex	15798
SODE_RAT	Extracellular superoxide dismutase [Cu-Zn] OS=Rattus norvegicus OX=10116 GN=Sod3 PE=1 SV=2	8.43	553170	426610	324170	170840	217560	167260	1	0.77	0.59	0.31	0.39	0.3	434650	185220	0.426136	-1.23061	59	21	21	Carbamidomethylation; TMT10plex; Deamidation (NQ); Oxidation (M)	26620
HXB7_RAT	Homeobox protein Hox-B7 OS=Rattus norvegicus OX=10116 GN=Hoxb7 PE=2 SV=2	8.43	32546	15247	7274.7	1989.9	5345.2	3653	1	0.47	0.22	0.06	0.16	0.11	18355.9	3662.7	0.199538	-2.32526	4	1	1	TMT10plex	24243
GPR37_RAT	Prosaposin receptor GPR37 OS=Rattus norvegicus OX=10116 GN=Gpr37 PE=2 SV=1	8.43	537880	432810	338090	162950	189760	154630	1	0.8	0.63	0.3	0.35	0.29	436260	169113	0.387643	-1.3672	19	18	18	TMT10plex; Deamidation (NQ)	66961
ENOB_RAT	Beta-enolase OS=Rattus norvegicus OX=10116 GN=Eno3 PE=1 SV=3	8.42	545140	63220	422140	93261	85501	98320	1	0.12	0.77	0.17	0.16	0.18	343500	92360.7	0.268881	-1.89496	28	44	18	TMT10plex; Deamidation (NQ); Oxidation (M)	47014
NOS1_RAT	Nitric oxide synthase brain OS=Rattus norvegicus OX=10116 GN=Nos1 PE=1 SV=1	8.42	10059	7352.5	754.782	268.488	1393.9	416.859	1	0.73	0.08	0.03	0.14	0.04	6055.43	693.082	0.114456	-3.12713	1	1	1	Carbamidomethylation; TMT10plex	160559
VAV_RAT	Proto-oncogene vav OS=Rattus norvegicus OX=10116 GN=Vav1 PE=2 SV=1	8.42	14316	11074	4509.4	3333.7	5077.5	3560.8	1	0.77	0.32	0.23	0.35	0.25	9966.47	3990.67	0.400409	-1.32045	2	2	2	Carbamidomethylation; TMT10plex	97954
CLYBL_RAT	Citramalyl-CoA lyase mitochondrial OS=Rattus norvegicus OX=10116 GN=Clybl PE=2 SV=2	8.41	5858.7	3480.7	2585	1523.6	2117.4	1480.8	1	0.59	0.44	0.26	0.36	0.25	3974.8	1707.27	0.429523	-1.21919	2	1	1	TMT10plex; Deamidation (NQ)	37321
PRR5L_RAT	Proline-rich protein 5-like OS=Rattus norvegicus OX=10116 GN=Prr5l PE=2 SV=1	8.41	4660.6	2630.3	2098.7	2071.1	2621.8	1951.4	1	0.56	0.45	0.44	0.56	0.42	3129.87	2214.77	0.707623	-0.498946	3	1	1	TMT10plex	41162
GPAT2_RAT	Glycerol-3-phosphate acyltransferase 2 mitochondrial OS=Rattus norvegicus OX=10116 GN=Gpat2 PE=1 SV=1	8.4	23606	16810	15119	8992.7	11329	8945.8	1	0.71	0.64	0.38	0.48	0.38	18511.7	9755.83	0.52701	-0.924098	3	4	4	Carbamidomethylation; TMT10plex	88970
NKX61_RAT	Homeobox protein Nkx-6.1 OS=Rattus norvegicus OX=10116 GN=Nkx6-1 PE=2 SV=1	8.4	31190	33341	36507	18645	30207	29923	1	1.07	1.17	0.6	0.97	0.96	33679.3	26258.3	0.779657	-0.359088	14	8	7	Carbamidomethylation; TMT10plex; Deamidation (NQ)	37689
PORIM_RAT	Porimin OS=Rattus norvegicus OX=10116 GN=Tmem123 PE=2 SV=1	8.4	5517.6	7105.2	11556	12156	16180	13592	1	1.29	2.09	2.2	2.93	2.46	8059.6	13976	1.73408	0.794171	8	2	2	TMT10plex; Oxidation (M)	19984
SRCN1_RAT	SRC kinase signaling inhibitor 1 OS=Rattus norvegicus OX=10116 GN=Srcin1 PE=1 SV=1	8.4	391900	339200	225700	79550	114050	99033	1	0.87	0.58	0.2	0.29	0.25	318933	97544.3	0.305846	-1.70912	3	3	3	TMT10plex; Deamidation (NQ)	129744
RAE1L_RAT	mRNA export factor OS=Rattus norvegicus OX=10116 GN=Rae1 PE=1 SV=1	8.39	8405.2	9616.1	9617.2	12758	14698	12933	1	1.14	1.14	1.52	1.75	1.54	9212.83	13463	1.46133	0.547283	6	2	2	TMT10plex; Deamidation (NQ)	40919
NUP54_RAT	Nuclear pore complex protein Nup54 OS=Rattus norvegicus OX=10116 GN=Nup54 PE=1 SV=1	8.39	3344.3	6468.8	7218.1	7875.6	9926.2	8274	1	1.93	2.16	2.35	2.97	2.47	5677.07	8691.93	1.53106	0.614531	1	1	1	TMT10plex	55745
ATS1_RAT	A disintegrin and metalloproteinase with thrombospondin motifs 1 OS=Rattus norvegicus OX=10116 GN=Adamts1 PE=2 SV=1	8.38	77038	86454	65690	53010	60471	40982	1	1.12	0.85	0.69	0.78	0.53	76394	51487.7	0.673975	-0.569232	14	14	14	Carbamidomethylation; TMT10plex; Oxidation (M)	105706
PO2F3_RAT	POU domain class 2 transcription factor 3 OS=Rattus norvegicus OX=10116 GN=Pou2f3 PE=2 SV=1	8.38	4056.6	5793.3	6472.9	7962	9252.3	9921.8	1	1.43	1.6	1.96	2.28	2.45	5440.93	9045.37	1.66247	0.733325	4	2	2	TMT10plex; Deamidation (NQ)	46814
ATOX1_RAT	Copper transport protein ATOX1 OS=Rattus norvegicus OX=10116 GN=Atox1 PE=1 SV=1	8.37	11714	10895	10093	9329.4	10084	7025.2	1	0.93	0.86	0.8	0.86	0.6	10900.7	8812.87	0.80847	-0.306733	12	1	1	TMT10plex	7292
DYH1_RAT	Dynein axonemal heavy chain 1 OS=Rattus norvegicus OX=10116 GN=Dnah1 PE=2 SV=2	8.37	87869	62549	54462	32027	43257	35502	1	0.71	0.62	0.36	0.49	0.4	68293.3	36928.7	0.540736	-0.887004	2	10	10	TMT10plex; Deamidation (NQ)	515026
ANF_RAT	Natriuretic peptides A OS=Rattus norvegicus OX=10116 GN=Nppa PE=1 SV=1	8.37	11806	9343.8	10069	5832.8	5518.2	6873.8	1	0.79	0.85	0.49	0.47	0.58	10406.3	6074.93	0.583776	-0.776512	6	1	1	TMT10plex	16556
PARI_RAT	PCNA-interacting partner OS=Rattus norvegicus OX=10116 GN=Parpbp PE=1 SV=2	8.37	71003	66811	49208	29739	37382	27725	1	0.94	0.69	0.42	0.53	0.39	62340.7	31615.3	0.507138	-0.979549	4	3	3	TMT10plex; Deamidation (NQ)	63902
INSRR_RAT	Insulin receptor-related protein OS=Rattus norvegicus OX=10116 GN=Insrr PE=1 SV=3	8.36	591850	211690	47749	21297	28311	18766	1	0.36	0.08	0.04	0.05	0.03	283763	22791.3	0.0803182	-3.63813	2	7	4	Carbamidomethylation; TMT10plex	144845
KSYK_RAT	Tyrosine-protein kinase SYK OS=Rattus norvegicus OX=10116 GN=Syk PE=1 SV=1	8.35	7844.1	9476.3	19106	53207	15119	22165	1	1.21	2.44	6.78	1.93	2.83	12142.1	30163.7	2.48421	1.31279	1	1	1	Carbamidomethylation; TMT10plex	71529
UFC1_RAT	Ubiquitin-fold modifier-conjugating enzyme 1 OS=Rattus norvegicus OX=10116 GN=Ufc1 PE=2 SV=1	8.34	4688.3	5026.9	5767.1	4879.6	4490.6	3491	1	1.07	1.23	1.04	0.96	0.74	5160.77	4287.07	0.830703	-0.267595	15	3	3	Carbamidomethylation; TMT10plex	19492
ASIC2_RAT	Acid-sensing ion channel 2 OS=Rattus norvegicus OX=10116 GN=Asic2 PE=1 SV=1	8.33	3158.4	293.842	366.981	460.596	172.257	329.282	1	0.09	0.12	0.15	0.05	0.1	1273.07	320.712	0.251919	-1.98897	2	1	1	TMT10plex	57739
AP1M1_RAT	AP-1 complex subunit mu-1 OS=Rattus norvegicus OX=10116 GN=Ap1m1 PE=1 SV=3	8.33	3567.9	3933.6	3255	2791.3	2644.6	2035	1	1.1	0.91	0.78	0.74	0.57	3585.5	2490.3	0.694547	-0.525855	2	1	1	TMT10plex	48557
CHID1_RAT	Chitinase domain-containing protein 1 OS=Rattus norvegicus OX=10116 GN=Chid1 PE=2 SV=2	8.32	8360	5392.8	3534.1	1661.5	1887.2	1848	1	0.65	0.42	0.2	0.23	0.22	5762.3	1798.9	0.312184	-1.67953	4	1	1	TMT10plex	44875
EDNRB_RAT	Endothelin receptor type B OS=Rattus norvegicus OX=10116 GN=Ednrb PE=2 SV=2	8.32	52697	58261	63733	73321	94682	75142	1	1.11	1.21	1.39	1.8	1.43	58230.3	81048.3	1.39186	0.477012	5	3	3	Carbamidomethylation; TMT10plex	49455
MVP_RAT	Major vault protein OS=Rattus norvegicus OX=10116 GN=Mvp PE=1 SV=4	8.32	111660	62280	70530	69506	37049	65102	1	0.56	0.63	0.62	0.33	0.58	81490	57219	0.70216	-0.510129	15	13	13	Carbamidomethylation; TMT10plex; Deamidation (NQ)	95798
NBL1_RAT	Neuroblastoma suppressor of tumorigenicity 1 OS=Rattus norvegicus OX=10116 GN=Nbl1 PE=2 SV=1	8.32	850080	648930	481510	258120	264720	243470	1	0.76	0.57	0.3	0.31	0.29	660173	255437	0.386924	-1.36988	29	10	10	Carbamidomethylation; TMT10plex	19191
MICA1_RAT	[F-actin]-monooxygenase MICAL1 OS=Rattus norvegicus OX=10116 GN=Mical1 PE=1 SV=1	8.31	50162	29267	14714	5260.3	9058.4	7440.5	1	0.58	0.29	0.1	0.18	0.15	31381	7253.07	0.231129	-2.11323	1	1	1	Carbamidomethylation; TMT10plex	116672
EXOC4_RAT	Exocyst complex component 4 OS=Rattus norvegicus OX=10116 GN=Exoc4 PE=1 SV=1	8.31	112320	80946	88375	42682	73767	60311	1	0.72	0.79	0.38	0.66	0.54	93880.3	58920	0.627607	-0.672066	4	4	4	TMT10plex; Deamidation (NQ); Oxidation (M)	110553
FLNC_RAT	Filamin-C OS=Rattus norvegicus OX=10116 GN=Flnc PE=1 SV=1	8.31	607240	544140	679070	502980	540960	444610	1	0.9	1.12	0.83	0.89	0.73	610150	496183	0.813215	-0.298291	34	105	105	Carbamidomethylation; TMT10plex; Deamidation (NQ); Oxidation (M)	290984
NQO1_RAT	NAD(P)H dehydrogenase [quinone] 1 OS=Rattus norvegicus OX=10116 GN=Nqo1 PE=1 SV=4	8.31	69631	21058	58961	30313	24439	18769	1	0.3	0.85	0.44	0.35	0.27	49883.3	24507	0.491286	-1.02536	29	8	8	TMT10plex	30947
PIANP_RAT	PILR alpha-associated neural protein OS=Rattus norvegicus OX=10116 GN=Pianp PE=2 SV=1	8.31	74006	57586	41557	22449	30776	22815	1	0.78	0.56	0.3	0.42	0.31	57716.3	25346.7	0.439159	-1.18718	10	3	3	Carbamidomethylation; TMT10plex	29132
TCTP_RAT	Translationally-controlled tumor protein OS=Rattus norvegicus OX=10116 GN=Tpt1 PE=1 SV=1	8.31	23883	18726	21651	20476	16600	17959	1	0.78	0.91	0.86	0.7	0.75	21420	18345	0.856443	-0.223572	28	6	6	Carbamidomethylation; TMT10plex; Oxidation (M)	19462
B2MG_RAT	Beta-2-microglobulin OS=Rattus norvegicus OX=10116 GN=B2m PE=1 SV=1	8.3	1947200	1842200	1443500	507160	733500	648420	1	0.95	0.74	0.26	0.38	0.33	1744300	629693	0.361001	-1.46993	55	27	27	Carbamidomethylation; TMT10plex; Deamidation (NQ); Oxidation (M)	13720
SGCE_RAT	Epsilon-sarcoglycan OS=Rattus norvegicus OX=10116 GN=Sgce PE=2 SV=1	8.3	5891.7	6658.1	4827.7	3291.7	4183	3505.7	1	1.13	0.82	0.56	0.71	0.6	5792.5	3660.13	0.631875	-0.66229	4	2	2	TMT10plex	49840
PRC2A_RAT	Protein PRRC2A OS=Rattus norvegicus OX=10116 GN=Prrc2a PE=1 SV=1	8.3	60754	45411	35270	32284	36485	31792	1	0.75	0.58	0.53	0.6	0.52	47145	33520.3	0.711005	-0.492068	2	6	6	TMT10plex	229045
CASA1_RAT	Alpha-S1-casein OS=Rattus norvegicus OX=10116 GN=Csn1s1 PE=1 SV=1	8.29	153590	109190	63141	21087	44585	18738	1	0.71	0.41	0.14	0.29	0.12	108640	28136.7	0.258989	-1.94904	6	2	2	TMT10plex; Deamidation (NQ)	31802
ESRP1_RAT	Epithelial splicing regulatory protein 1 OS=Rattus norvegicus OX=10116 GN=Esrp1 PE=2 SV=2	8.29	3440.8	3363.6	4799.2	4308.9	6527.6	4610.5	1	0.98	1.39	1.25	1.9	1.34	3867.87	5149	1.33122	0.412754	1	1	1	TMT10plex	75021
UN13C_RAT	Protein unc-13 homolog C OS=Rattus norvegicus OX=10116 GN=Unc13c PE=1 SV=3	8.29	5312.6	7826.8	5927.8	3172.5	6615.7	4404.6	1	1.47	1.12	0.6	1.25	0.83	6355.73	4730.93	0.744357	-0.425934	1	2	2	TMT10plex; Deamidation (NQ); Oxidation (M)	249134
CNDP2_RAT	Cytosolic non-specific dipeptidase OS=Rattus norvegicus OX=10116 GN=Cndp2 PE=1 SV=1	8.28	138360	116260	78796	73475	71997	55286	1	0.84	0.57	0.53	0.52	0.4	111139	66919.3	0.602125	-0.731866	27	13	13	Carbamidomethylation; TMT10plex; Deamidation (NQ); Oxidation (M)	52693
HSP7C_RAT	Heat shock cognate 71 kDa protein OS=Rattus norvegicus OX=10116 GN=Hspa8 PE=1 SV=1	8.28	461010	477770	541350	504760	351490	326960	1	1.04	1.17	1.09	0.76	0.71	493377	394403	0.799396	-0.323018	39	63	34	Carbamidomethylation; TMT10plex; Deamidation (NQ); Oxidation (M)	70871
IF172_RAT	Intraflagellar transport protein 172 homolog OS=Rattus norvegicus OX=10116 GN=Ift172 PE=1 SV=1	8.28	41874	31490	17616	7892.1	9827.2	8367.2	1	0.75	0.42	0.19	0.23	0.2	30326.7	8695.5	0.286728	-1.80225	1	1	1	Carbamidomethylation; TMT10plex	197601
HBEGF_RAT	Proheparin-binding EGF-like growth factor OS=Rattus norvegicus OX=10116 GN=Hbegf PE=2 SV=1	8.28	14608	14529	8016.7	3401.5	4276.5	3752.3	1	0.99	0.55	0.23	0.29	0.26	12384.6	3810.1	0.307649	-1.70064	16	3	3	TMT10plex	22843
REPI1_RAT	Replication initiator 1 OS=Rattus norvegicus OX=10116 GN=Repin1 PE=2 SV=1	8.28	50075	29763	24721	10244	19173	12953	1	0.59	0.49	0.2	0.38	0.26	34853	14123.3	0.405226	-1.3032	3	2	2	Carbamidomethylation; TMT10plex	61951
KYNU_RAT	Kynureninase OS=Rattus norvegicus OX=10116 GN=Kynu PE=1 SV=2	8.27	958.892	1547.8	1646.9	872.133	1079.3	689.771	1	1.61	1.72	0.91	1.13	0.72	1384.53	880.401	0.635884	-0.653164	2	1	1	TMT10plex	52470
TSN11_RAT	Tetraspanin-11 OS=Rattus norvegicus OX=10116 GN=Tspan11 PE=2 SV=1	8.27	0	0	144.202	455.762	218.92	258.821	-	-	256	256	256	256	48.0673	311.168	6.47358	2.69456	6	1	1	Carbamidomethylation; TMT10plex; Oxidation (M)	28017
NHRF2_RAT	Na(+)/H(+) exchange regulatory cofactor NHE-RF2 OS=Rattus norvegicus OX=10116 GN=Slc9a3r2 PE=1 SV=1	8.26	16767	4908.9	3709.8	2646.4	3232.2	2044.8	1	0.29	0.22	0.16	0.19	0.12	8461.9	2641.13	0.312121	-1.67982	4	2	2	TMT10plex	37369
ACHA6_RAT	Neuronal acetylcholine receptor subunit alpha-6 OS=Rattus norvegicus OX=10116 GN=Chrna6 PE=2 SV=1	8.26	2281.8	2288.5	4106.8	4269.4	6937.3	4673.5	1	1	1.8	1.87	3.04	2.05	2892.37	5293.4	1.83013	0.871944	2	2	1	TMT10plex	56947
PON1_RAT	Serum paraoxonase/arylesterase 1 OS=Rattus norvegicus OX=10116 GN=Pon1 PE=1 SV=3	8.26	74589	92634	145450	193190	263620	223600	1	1.24	1.95	2.59	3.53	3	104224	226803	2.17611	1.12175	45	21	20	Carbamidomethylation; TMT10plex; Deamidation (NQ); Oxidation (M)	39358
SYCP2_RAT	Synaptonemal complex protein 2 OS=Rattus norvegicus OX=10116 GN=Sycp2 PE=1 SV=1	8.26	153400	93190	57684	35205	46657	34154	1	0.61	0.38	0.23	0.3	0.22	101425	38672	0.381288	-1.39105	2	5	5	Carbamidomethylation; TMT10plex; Deamidation (NQ); Oxidation (M)	172592
OPLA_RAT	5-oxoprolinase OS=Rattus norvegicus OX=10116 GN=Oplah PE=1 SV=2	8.25	6755.6	6595.1	6402.7	5583.4	5015.7	3968.4	1	0.98	0.95	0.83	0.74	0.59	6584.47	4855.83	0.737468	-0.439348	3	7	6	TMT10plex; Deamidation (NQ)	137720
LIPH_RAT	Lipase member H OS=Rattus norvegicus OX=10116 GN=Liph PE=2 SV=1	8.25	5724.5	6315.7	5036.8	2492.2	2977.6	2619.1	1	1.1	0.88	0.44	0.52	0.46	5692.33	2696.3	0.473672	-1.07804	2	1	1	TMT10plex	50826
NSE1_RAT	Non-structural maintenance of chromosomes element 1 homolog OS=Rattus norvegicus OX=10116 GN=Nsmce1 PE=2 SV=2	8.25	2237.4	1377.4	1347.4	1095.6	1309.4	1042.5	1	0.62	0.6	0.49	0.59	0.47	1654.07	1149.17	0.694752	-0.525429	3	1	1	TMT10plex	30702
PTGDS_RAT	Prostaglandin-H2 D-isomerase OS=Rattus norvegicus OX=10116 GN=Ptgds PE=1 SV=2	8.25	37355000	23718000	16068000	4728700	7138200	6647200	1	0.63	0.43	0.13	0.19	0.18	2.57137e+07	6.17137e+06	0.240003	-2.05887	71	68	68	Carbamidomethylation; TMT10plex; Deamidation (NQ); Oxidation (M)	21301
CARF_RAT	CDKN2A-interacting protein OS=Rattus norvegicus OX=10116 GN=Cdkn2aip PE=1 SV=1	8.24	52506	40860	36415	19512	23494	20183	1	0.78	0.69	0.37	0.45	0.38	43260.3	21063	0.486889	-1.03833	3	2	2	TMT10plex; Deamidation (NQ)	60744
OTOF_RAT	Otoferlin OS=Rattus norvegicus OX=10116 GN=Otof PE=1 SV=2	8.24	171290	168540	140380	152320	131380	146150	1	0.98	0.82	0.89	0.77	0.85	160070	143283	0.895129	-0.159832	2	4	4	Carbamidomethylation; TMT10plex; Deamidation (NQ)	226338
NOTC2_RAT	Neurogenic locus notch homolog protein 2 OS=Rattus norvegicus OX=10116 GN=Notch2 PE=1 SV=1	8.23	43830	42222	28891	21121	23306	18270	1	0.96	0.66	0.48	0.53	0.42	38314.3	20899	0.545462	-0.87445	2	6	6	Carbamidomethylation; TMT10plex	265368
SCRB1_RAT	Scavenger receptor class B member 1 OS=Rattus norvegicus OX=10116 GN=Scarb1 PE=1 SV=1	8.23	1161.7	829.612	590.622	825.856	1235.5	3900.2	1	0.71	0.51	0.71	1.06	3.36	860.645	1987.19	2.30895	1.20724	2	1	1	TMT10plex	56957
TCO2_RAT	Transcobalamin-2 OS=Rattus norvegicus OX=10116 GN=Tcn2 PE=2 SV=1	8.23	557040	571990	428880	311470	327260	303670	1	1.03	0.77	0.56	0.59	0.55	519303	314133	0.604913	-0.7252	43	23	22	Carbamidomethylation; TMT10plex; Oxidation (M)	47420
TOX4_RAT	TOX high mobility group box family member 4 OS=Rattus norvegicus OX=10116 GN=Tox4 PE=1 SV=1	8.22	19401	9932.2	8480.6	4813.3	5350.8	3762.2	1	0.51	0.44	0.25	0.28	0.19	12604.6	4642.1	0.368286	-1.4411	3	5	3	TMT10plex; Deamidation (NQ)	66010
PLCD4_RAT	1-phosphatidylinositol 4 5-bisphosphate phosphodiesterase delta-4 OS=Rattus norvegicus OX=10116 GN=Plcd4 PE=1 SV=1	8.21	29379	25789	15437	4302.4	8511.6	4902.2	1	0.88	0.53	0.15	0.29	0.17	23535	5905.4	0.25092	-1.9947	2	2	2	TMT10plex	88967
SIAE_RAT	Sialate O-acetylesterase OS=Rattus norvegicus OX=10116 GN=Siae PE=1 SV=2	8.21	64324	64144	49541	28444	33329	32849	1	1	0.77	0.44	0.52	0.51	59336.3	31540.7	0.531557	-0.911703	12	10	9	Carbamidomethylation; TMT10plex	60466
SF3B4_RAT	Splicing factor 3B subunit 4 OS=Rattus norvegicus OX=10116 GN=Sf3b4 PE=2 SV=1	8.21	0	0	422.757	1063.6	411.003	439.251	-	-	256	256	256	256	140.919	637.952	4.52709	2.17858	3	1	1	TMT10plex; Deamidation (NQ)	44356
IP3KC_RAT	Inositol-trisphosphate 3-kinase C OS=Rattus norvegicus OX=10116 GN=Itpkc PE=1 SV=1	8.2	0	0	241.962	277.178	135.449	244.191	-	-	256	256	256	256	80.6539	218.939	2.71455	1.44072	2	1	1	Carbamidomethylation; TMT10plex	74463
IDE_RAT	Insulin-degrading enzyme OS=Rattus norvegicus OX=10116 GN=Ide PE=1 SV=1	8.2	6756.7	3355.8	4074.3	3249.9	3042.5	2520.7	1	0.5	0.6	0.48	0.45	0.37	4728.93	2937.7	0.621218	-0.686828	5	7	6	Carbamidomethylation; TMT10plex; Deamidation (NQ)	117710
SEPT4_RAT	Septin-4 OS=Rattus norvegicus OX=10116 GN=Septin4 PE=1 SV=1	8.2	2290.9	3009.1	4242	6142.8	4575.7	3055.2	1	1.31	1.85	2.68	2	1.33	3180.67	4591.23	1.44348	0.529553	3	3	2	TMT10plex	53083
SEPT5_RAT	Septin-5 OS=Rattus norvegicus OX=10116 GN=Septin5 PE=1 SV=2	8.2	1255.6	3425.6	4218.9	6741.8	5151.7	3689.4	1	2.73	3.36	5.37	4.1	2.94	2966.7	5194.3	1.75087	0.80807	7	3	3	Carbamidomethylation; TMT10plex; Deamidation (NQ)	42852
SUMO1_RAT	Small ubiquitin-related modifier 1 OS=Rattus norvegicus OX=10116 GN=Sumo1 PE=1 SV=1	8.19	3497.8	3296.1	2188.4	1368.9	1911.4	977.712	1	0.94	0.63	0.39	0.55	0.28	2994.1	1419.34	0.474045	-1.07691	7	1	1	TMT10plex	11557
S23A1_RAT	Solute carrier family 23 member 1 OS=Rattus norvegicus OX=10116 GN=Slc23a1 PE=2 SV=1	8.19	22283	8808.6	4371.6	1476.1	3441.7	2231.9	1	0.4	0.2	0.07	0.15	0.1	11821.1	2383.23	0.201609	-2.31037	4	3	3	Carbamidomethylation; TMT10plex	65264
KCNN1_RAT	Small conductance calcium-activated potassium channel protein 1 OS=Rattus norvegicus OX=10116 GN=Kcnn1 PE=1 SV=2	8.18	0	0	102.399	239.86	264.012	205.813	-	-	256	256	256	256	34.1331	236.562	6.93056	2.79297	2	1	1	TMT10plex; Oxidation (M)	59215
RL31_RAT	60S ribosomal protein L31 OS=Rattus norvegicus OX=10116 GN=Rpl31 PE=2 SV=1	8.17	13782	17492	24284	37090	25786	19447	1	1.27	1.76	2.69	1.87	1.41	18519.3	27441	1.48175	0.567301	35	5	5	TMT10plex	14463
ATRN_RAT	Attractin OS=Rattus norvegicus OX=10116 GN=Atrn PE=2 SV=1	8.17	1234000	898620	726510	492770	549500	548070	1	0.73	0.59	0.4	0.45	0.44	953043	530113	0.556232	-0.846241	37	63	63	Carbamidomethylation; TMT10plex; Deamidation (NQ); Oxidation (M)	158672
CLUS_RAT	Clusterin OS=Rattus norvegicus OX=10116 GN=Clu PE=1 SV=2	8.17	3400100	4929300	3247200	1649100	2035200	1635900	1	1.45	0.96	0.49	0.6	0.48	3.85887e+06	1773400	0.459565	-1.12166	67	69	69	Carbamidomethylation; TMT10plex; Deamidation (NQ); Oxidation (M)	51375
NUDT3_RAT	Diphosphoinositol polyphosphate phosphohydrolase 1 OS=Rattus norvegicus OX=10116 GN=Nudt3 PE=1 SV=1	8.17	10871	13772	11951	12790	10415	9149.4	1	1.27	1.1	1.18	0.96	0.84	12198	10784.8	0.884145	-0.177645	24	5	5	Carbamidomethylation; TMT10plex	19096
ECM1_RAT	Extracellular matrix protein 1 OS=Rattus norvegicus OX=10116 GN=Ecm1 PE=1 SV=2	8.17	644410	607190	504030	309370	390670	305350	1	0.94	0.78	0.48	0.61	0.47	585210	335130	0.572666	-0.804234	48	34	34	Carbamidomethylation; TMT10plex; Deamidation (NQ)	63249
KLH17_RAT	Kelch-like protein 17 OS=Rattus norvegicus OX=10116 GN=Klhl17 PE=1 SV=1	8.16	37182	22053	14192	5207.8	9482.9	7396.9	1	0.59	0.38	0.14	0.26	0.2	24475.7	7362.53	0.30081	-1.73307	1	1	1	TMT10plex	69732
CATL1_RAT	Procathepsin L OS=Rattus norvegicus OX=10116 GN=Ctsl PE=1 SV=2	8.16	483040	338780	220290	106810	142660	116640	1	0.7	0.46	0.22	0.3	0.24	347370	122037	0.351316	-1.50916	56	20	20	Carbamidomethylation; TMT10plex; Deamidation (NQ); Oxidation (M)	37660
RCBT2_RAT	RCC1 and BTB domain-containing protein 2 OS=Rattus norvegicus OX=10116 GN=Rcbtb2 PE=2 SV=1	8.15	93516	68011	43134	15159	31683	18931	1	0.73	0.46	0.16	0.34	0.2	68220.3	21924.3	0.321375	-1.63767	2	1	1	TMT10plex; Deamidation (NQ)	60123
DCLK2_RAT	Serine/threonine-protein kinase DCLK2 OS=Rattus norvegicus OX=10116 GN=Dclk2 PE=1 SV=2	8.15	12319	10296	7725.4	7697.5	8905.7	7714.1	1	0.84	0.63	0.62	0.72	0.63	10113.5	8105.77	0.801483	-0.319257	4	3	3	TMT10plex; Deamidation (NQ); Oxidation (M)	84016
NALCN_RAT	Sodium leak channel NALCN OS=Rattus norvegicus OX=10116 GN=Nalcn PE=1 SV=1	8.15	16694	13566	14110	11080	13974	12975	1	0.81	0.85	0.66	0.84	0.78	14790	12676.3	0.857088	-0.222485	1	3	3	TMT10plex; Deamidation (NQ)	200489
KAT6A_RAT	Histone acetyltransferase KAT6A OS=Rattus norvegicus OX=10116 GN=Kat6a PE=1 SV=2	8.14	263470	118410	74021	19684	50918	38330	1	0.45	0.28	0.07	0.19	0.15	151967	36310.7	0.238938	-2.06529	2	4	4	Carbamidomethylation; TMT10plex; Deamidation (NQ)	223328
EAA3_RAT	Excitatory amino acid transporter 3 OS=Rattus norvegicus OX=10116 GN=Slc1a1 PE=1 SV=1	8.13	31387	32714	45424	76250	57896	66599	1	1.04	1.45	2.43	1.84	2.12	36508.3	66915	1.83287	0.874104	6	3	3	TMT10plex; Oxidation (M)	56772
DLDH_RAT	Dihydrolipoyl dehydrogenase mitochondrial OS=Rattus norvegicus OX=10116 GN=Dld PE=1 SV=1	8.12	46792	43319	56425	99940	103610	102950	1	0.93	1.21	2.14	2.21	2.2	48845.3	102167	2.09164	1.06463	19	10	10	TMT10plex; Deamidation (NQ); Oxidation (M)	54038
EFNA5_RAT	Ephrin-A5 OS=Rattus norvegicus OX=10116 GN=Efna5 PE=1 SV=2	8.12	10888	10939	5746.7	3002.7	3766.7	3070.4	1	1	0.53	0.28	0.35	0.28	9191.23	3279.93	0.356855	-1.48659	11	3	3	TMT10plex	26358
CALD1_RAT	Non-muscle caldesmon OS=Rattus norvegicus OX=10116 GN=Cald1 PE=1 SV=1	8.12	244000	137180	174840	120070	125410	143050	1	0.56	0.72	0.49	0.51	0.59	185340	129510	0.69877	-0.517111	20	13	12	TMT10plex	60584
PSME2_RAT	Proteasome activator complex subunit 2 OS=Rattus norvegicus OX=10116 GN=Psme2 PE=2 SV=3	8.12	106200	146010	245140	292190	385790	190460	1	1.37	2.31	2.75	3.63	1.79	165783	289480	1.74613	0.804165	37	14	13	Carbamidomethylation; TMT10plex; Deamidation (NQ); Oxidation (M)	26857
RENR_RAT	Renin receptor OS=Rattus norvegicus OX=10116 GN=Atp6ap2 PE=1 SV=1	8.12	242510	203600	112670	46507	79632	53269	1	0.84	0.46	0.19	0.33	0.22	186260	59802.7	0.321071	-1.63904	13	5	5	TMT10plex; Oxidation (M)	39082
VR101_RAT	Vomeronasal type-1 receptor 101 OS=Rattus norvegicus OX=10116 GN=Vom1r101 PE=2 SV=1	8.12	0	206.396	238.934	1243.7	147.712	445.314	-	256	256	256	256	256	148.443	612.242	4.12442	2.04419	3	1	1	TMT10plex	35513
EMD_RAT	Emerin OS=Rattus norvegicus OX=10116 GN=Emd PE=1 SV=1	8.11	0	190.126	227.799	900.923	390.243	58490	-	256	256	256	256	256	139.308	19927.1	143.043	7.1603	3	1	1	TMT10plex	29676
GAS6_RAT	Growth arrest-specific protein 6 OS=Rattus norvegicus OX=10116 GN=Gas6 PE=1 SV=1	8.11	167560	151450	112380	76260	109790	88532	1	0.9	0.67	0.46	0.66	0.53	143797	91527.3	0.636505	-0.651756	32	24	24	Carbamidomethylation; TMT10plex; Deamidation (NQ); Oxidation (M)	74638
SCG2_RAT	Secretogranin-2 OS=Rattus norvegicus OX=10116 GN=Scg2 PE=1 SV=1	8.11	855090	474870	422570	201540	266000	226880	1	0.56	0.49	0.24	0.31	0.27	584177	231473	0.396239	-1.33556	49	45	45	TMT10plex; Deamidation (NQ); Oxidation (M)	71031
THY1_RAT	Thy-1 membrane glycoprotein OS=Rattus norvegicus OX=10116 GN=Thy1 PE=1 SV=1	8.1	45952	31969	28551	16128	23541	18418	1	0.7	0.62	0.35	0.51	0.4	35490.7	19362.3	0.545561	-0.874187	33	7	7	Carbamidomethylation; TMT10plex; Oxidation (M)	18172
CUL5_RAT	Cullin-5 OS=Rattus norvegicus OX=10116 GN=Cul5 PE=1 SV=3	8.09	1691.6	1787.3	2171.7	2540.1	2883.4	2444.5	1	1.06	1.28	1.5	1.7	1.45	1883.53	2622.67	1.39242	0.477593	2	2	2	TMT10plex; Deamidation (NQ)	90890
CP2C7_RAT	Cytochrome P450 2C7 OS=Rattus norvegicus OX=10116 GN=Cyp2c7 PE=1 SV=2	8.09	2314.1	1310.4	1347.2	1006.8	1219.6	1227.3	1	0.57	0.58	0.44	0.53	0.53	1657.23	1151.23	0.694672	-0.525596	2	1	1	TMT10plex; Deamidation (NQ)	56187
EGFLA_RAT	Pikachurin OS=Rattus norvegicus OX=10116 GN=Egflam PE=2 SV=1	8.09	203300	121470	73161	37983	51707	44999	1	0.6	0.36	0.19	0.25	0.22	132644	44896.3	0.338473	-1.56289	4	5	5	TMT10plex; Oxidation (M)	109670
PSMD9_RAT	26S proteasome non-ATPase regulatory subunit 9 OS=Rattus norvegicus OX=10116 GN=Psmd9 PE=1 SV=1	8.08	1574	909.672	953.845	1073.6	987.629	587.4	1	0.58	0.61	0.68	0.63	0.37	1145.84	882.876	0.770507	-0.376121	5	1	1	TMT10plex	24829
CATZ_RAT	Cathepsin Z OS=Rattus norvegicus OX=10116 GN=Ctsz PE=1 SV=2	8.08	277920	218520	130760	65724	72834	65690	1	0.79	0.47	0.24	0.26	0.24	209067	68082.7	0.325651	-1.6186	39	13	13	Carbamidomethylation; TMT10plex; Oxidation (M)	34194
CNTN4_RAT	Contactin-4 OS=Rattus norvegicus OX=10116 GN=Cntn4 PE=1 SV=1	8.08	86977	57412	50606	35830	46231	39559	1	0.66	0.58	0.41	0.53	0.45	64998.3	40540	0.623708	-0.681057	5	6	6	Carbamidomethylation; TMT10plex; Oxidation (M)	113393
FBLN3_RAT	EGF-containing fibulin-like extracellular matrix protein 1 OS=Rattus norvegicus OX=10116 GN=Efemp1 PE=1 SV=1	8.08	180420	160410	143710	84154	106600	74628	1	0.89	0.8	0.47	0.59	0.41	161513	88460.7	0.547699	-0.868545	50	27	27	Carbamidomethylation; TMT10plex; Deamidation (NQ); Oxidation (M)	54596
LEG9_RAT	Galectin-9 OS=Rattus norvegicus OX=10116 GN=Lgals9 PE=2 SV=2	8.08	0	0	254.183	781.341	259.622	108.654	-	-	256	256	256	256	84.7277	383.206	4.52279	2.17721	3	1	1	TMT10plex; Deamidation (NQ)	39946
SC6A7_RAT	Sodium-dependent proline transporter OS=Rattus norvegicus OX=10116 GN=Slc6a7 PE=1 SV=2	8.08	3874.2	2459.3	2325.7	1788.1	1815	1145.8	1	0.63	0.6	0.46	0.47	0.3	2886.4	1582.97	0.548422	-0.86664	1	1	1	TMT10plex; Oxidation (M)	71091
STK39_RAT	STE20/SPS1-related proline-alanine-rich protein kinase OS=Rattus norvegicus OX=10116 GN=Stk39 PE=1 SV=2	8.08	8245.7	12714	13130	22948	14649	16134	1	1.54	1.59	2.78	1.78	1.96	11363.2	17910.3	1.57617	0.656419	2	1	1	TMT10plex	60051
GALE_RAT	UDP-glucose 4-epimerase OS=Rattus norvegicus OX=10116 GN=Gale PE=2 SV=1	8.08	3316.6	1767.5	2634.5	763.093	1984.2	1290.8	1	0.53	0.79	0.23	0.6	0.39	2572.87	1346.03	0.523164	-0.934665	2	1	1	TMT10plex	38225
AMRP_RAT	Alpha-2-macroglobulin receptor-associated protein OS=Rattus norvegicus OX=10116 GN=Lrpap1 PE=1 SV=2	8.07	5449.9	9096.9	9425.5	13469	17010	13326	1	1.67	1.73	2.47	3.12	2.45	7990.77	14601.7	1.82732	0.869727	7	3	3	TMT10plex; Deamidation (NQ)	42032
BCAR3_RAT	Breast cancer anti-estrogen resistance protein 3 homolog OS=Rattus norvegicus OX=10116 GN=Bcar3 PE=1 SV=1	8.07	39611	31694	21663	14092	20541	16372	1	0.8	0.55	0.36	0.52	0.41	30989.3	17001.7	0.54863	-0.866096	3	3	3	TMT10plex	92477
S100B_RAT	Protein S100-B OS=Rattus norvegicus OX=10116 GN=S100b PE=1 SV=2	8.07	32945	66786	113470	136010	117860	109700	1	2.03	3.44	4.13	3.58	3.33	71067	121190	1.70529	0.770019	71	12	12	Carbamidomethylation; TMT10plex; Oxidation (M)	10744
NCKX2_RAT	Sodium/potassium/calcium exchanger 2 OS=Rattus norvegicus OX=10116 GN=Slc24a2 PE=1 SV=1	8.07	234520	148250	103200	35648	50969	43767	1	0.63	0.44	0.15	0.22	0.19	161990	43461.3	0.268296	-1.8981	3	4	3	TMT10plex; Deamidation (NQ)	74657
T11L2_RAT	T-complex protein 11-like protein 2 OS=Rattus norvegicus OX=10116 GN=Tcp11l2 PE=1 SV=1	8.07	31790	34044	20643	11837	16997	14332	1	1.07	0.65	0.37	0.53	0.45	28825.7	14388.7	0.499162	-1.00242	3	2	2	Carbamidomethylation; TMT10plex	57980
FUCO_RAT	Tissue alpha-L-fucosidase OS=Rattus norvegicus OX=10116 GN=Fuca1 PE=1 SV=1	8.06	90287	131450	77326	40701	54095	40468	1	1.46	0.86	0.45	0.6	0.45	99687.7	45088	0.452293	-1.14467	18	9	9	Carbamidomethylation; TMT10plex	53487
TCP11_RAT	T-complex protein 11 homolog OS=Rattus norvegicus OX=10116 GN=Tcp11 PE=1 SV=1	8.05	15898	26743	11968	7100.6	8248.1	7624	1	1.68	0.75	0.45	0.52	0.48	18203	7657.57	0.420676	-1.24922	3	3	2	TMT10plex; Deamidation (NQ)	62612
DEUP1_RAT	Deuterosome assembly protein 1 OS=Rattus norvegicus OX=10116 GN=Deup1 PE=1 SV=2	8.04	26473	23602	24592	24855	31592	28684	1	0.89	0.93	0.94	1.19	1.08	24889	28377	1.14014	0.189214	2	2	2	TMT10plex	70105
VP33B_RAT	Vacuolar protein sorting-associated protein 33B OS=Rattus norvegicus OX=10116 GN=Vps33b PE=2 SV=1	8.04	6877	7956.3	6639.6	8647.2	8901	8097.5	1	1.16	0.97	1.26	1.29	1.18	7157.63	8548.57	1.19433	0.2562	1	1	1	TMT10plex; Oxidation (M)	70694
PRAG1_RAT	Inactive tyrosine-protein kinase PRAG1 OS=Rattus norvegicus OX=10116 GN=Prag1 PE=1 SV=1	8.03	13699	11602	10143	10963	11454	9089.8	1	0.85	0.74	0.8	0.84	0.66	11814.7	10502.3	0.888918	-0.169878	1	2	2	TMT10plex	147715
DYHC2_RAT	Cytoplasmic dynein 2 heavy chain 1 OS=Rattus norvegicus OX=10116 GN=Dync2h1 PE=1 SV=1	8.02	78761	85781	94527	118550	101590	127030	1	1.09	1.2	1.51	1.29	1.61	86356.3	115723	1.34007	0.422306	2	9	9	TMT10plex; Deamidation (NQ)	492223
DOC2B_RAT	Double C2-like domain-containing protein beta OS=Rattus norvegicus OX=10116 GN=Doc2b PE=1 SV=2	8.02	4904.8	6521.9	3340	1523.3	2756.1	2236.2	1	1.33	0.68	0.31	0.56	0.46	4922.23	2171.87	0.441236	-1.18038	5	2	2	Carbamidomethylation; TMT10plex; Deamidation (NQ)	45841
DZI1L_RAT	Cilium assembly protein DZIP1L OS=Rattus norvegicus OX=10116 GN=Dzip1l PE=1 SV=1	8.01	18289	20107	14571	13782	11807	9912.3	1	1.1	0.8	0.75	0.65	0.54	17655.7	11833.8	0.670253	-0.577222	2	2	2	TMT10plex; Deamidation (NQ)	88025
GRM2_RAT	Metabotropic glutamate receptor 2 OS=Rattus norvegicus OX=10116 GN=Grm2 PE=1 SV=1	8.01	6454	4425.7	3651.7	3614.8	3590.8	2833.4	1	0.69	0.57	0.56	0.56	0.44	4843.8	3346.33	0.690849	-0.533558	1	1	1	TMT10plex	95774
NCDN_RAT	Neurochondrin OS=Rattus norvegicus OX=10116 GN=Ncdn PE=1 SV=2	8.01	0	0	164.428	188.701	348.414	238.311	-	-	256	256	256	256	54.8092	258.475	4.71591	2.23754	1	1	1	TMT10plex	78923
HERC4_RAT	Probable E3 ubiquitin-protein ligase HERC4 OS=Rattus norvegicus OX=10116 GN=Herc4 PE=2 SV=1	8.01	8036.3	8363.7	2787.4	702.523	1717.7	1360.9	1	1.04	0.35	0.09	0.21	0.17	6395.8	1260.37	0.197063	-2.34327	1	1	1	TMT10plex	118540
SORT_RAT	Sortilin OS=Rattus norvegicus OX=10116 GN=Sort1 PE=1 SV=3	8.01	81188	71380	51836	27961	35820	27019	1	0.88	0.64	0.34	0.44	0.33	68134.7	30266.7	0.444218	-1.17066	16	16	15	Carbamidomethylation; TMT10plex; Oxidation (M)	91169
HIBCH_RAT	3-hydroxyisobutyryl-CoA hydrolase mitochondrial OS=Rattus norvegicus OX=10116 GN=Hibch PE=1 SV=2	7.99	6179.1	12243	13327	22702	14760	17375	1	1.98	2.16	3.67	2.39	2.81	10583	18279	1.7272	0.788434	2	1	1	TMT10plex	43025
AGAP2_RAT	Arf-GAP with GTPase ANK repeat and PH domain-containing protein 2 OS=Rattus norvegicus OX=10116 GN=Agap2 PE=1 SV=1	7.99	18462	14594	11681	8905.9	11619	9866.4	1	0.79	0.63	0.48	0.63	0.53	14912.3	10130.4	0.679333	-0.55781	4	7	7	TMT10plex; Deamidation (NQ)	124437
IPO13_RAT	Importin-13 OS=Rattus norvegicus OX=10116 GN=Ipo13 PE=2 SV=1	7.99	21507	24213	48557	35288	46282	49913	1	1.13	2.26	1.64	2.15	2.32	31425.7	43827.7	1.39465	0.479899	1	1	1	TMT10plex	108187
SIR5_RAT	NAD-dependent protein deacylase sirtuin-5 mitochondrial OS=Rattus norvegicus OX=10116 GN=Sirt5 PE=2 SV=1	7.98	41968	95919	74098	101660	100720	89649	1	2.29	1.77	2.42	2.4	2.14	70661.7	97343	1.37759	0.462149	2	1	1	TMT10plex	34098
DGAT1_RAT	Diacylglycerol O-acyltransferase 1 OS=Rattus norvegicus OX=10116 GN=Dgat1 PE=2 SV=1	7.97	4912.7	10449	10964	18709	13108	14582	1	2.13	2.23	3.81	2.67	2.97	8775.23	15466.3	1.7625	0.817622	3	1	1	TMT10plex	56870
S4A5_RAT	Electrogenic sodium bicarbonate cotransporter 4 OS=Rattus norvegicus OX=10116 GN=Slc4a5 PE=1 SV=1	7.97	24024	22624	12618	4376.4	6286.8	4845.4	1	0.94	0.53	0.18	0.26	0.2	19755.3	5169.53	0.261678	-1.93414	1	1	1	TMT10plex; Deamidation (NQ)	123944
ALS_RAT	Insulin-like growth factor-binding protein complex acid labile subunit OS=Rattus norvegicus OX=10116 GN=Igfals PE=1 SV=1	7.97	246640	308510	397350	498590	474770	451640	1	1.25	1.61	2.02	1.92	1.83	317500	475000	1.49606	0.581171	25	17	17	Carbamidomethylation; TMT10plex; Deamidation (NQ)	66812
LA_RAT	Lupus La protein homolog OS=Rattus norvegicus OX=10116 GN=Ssb PE=1 SV=1	7.97	89109	42649	22256	6454.3	11447	8625.5	1	0.48	0.25	0.07	0.13	0.1	51338	8842.27	0.172236	-2.53754	6	3	3	TMT10plex	47777
ARFG2_RAT	ADP-ribosylation factor GTPase-activating protein 2 OS=Rattus norvegicus OX=10116 GN=Arfgap2 PE=1 SV=1	7.96	26532	19033	21578	15362	18423	18767	1	0.72	0.81	0.58	0.69	0.71	22381	17517.3	0.782688	-0.353491	3	2	2	TMT10plex	56556
ANFC_RAT	C-type natriuretic peptide OS=Rattus norvegicus OX=10116 GN=Nppc PE=2 SV=1	7.96	263680	166000	112230	41244	55980	45483	1	0.63	0.43	0.16	0.21	0.17	180637	47569	0.263341	-1.925	22	3	3	TMT10plex; Deamidation (NQ)	13314
MIS_RAT	Muellerian-inhibiting factor OS=Rattus norvegicus OX=10116 GN=Amh PE=2 SV=1	7.96	1901.8	529.063	659.689	290.119	366.544	357.215	1	0.28	0.35	0.15	0.19	0.19	1030.18	337.959	0.328057	-1.60798	1	1	1	Carbamidomethylation; TMT10plex	58889
OCTC_RAT	Peroxisomal carnitine O-octanoyltransferase OS=Rattus norvegicus OX=10116 GN=Crot PE=1 SV=3	7.96	0	0	207.58	457.568	555.696	581.855	-	-	256	256	256	256	69.1933	531.707	7.68437	2.94193	2	1	1	Carbamidomethylation; TMT10plex	70303
PCSK5_RAT	Proprotein convertase subtilisin/kexin type 5 OS=Rattus norvegicus OX=10116 GN=Pcsk5 PE=2 SV=3	7.96	9481.6	7082.7	4426	3092.3	4077.4	2804.2	1	0.75	0.47	0.33	0.43	0.3	6996.77	3324.63	0.475167	-1.07349	1	5	3	Carbamidomethylation; TMT10plex; Deamidation (NQ)	201307
GRP2_RAT	RAS guanyl-releasing protein 2 OS=Rattus norvegicus OX=10116 GN=Rasgrp2 PE=1 SV=1	7.96	4978.3	4833.3	7471.7	9365.5	9698.7	9096.7	1	0.97	1.5	1.88	1.95	1.83	5761.1	9386.97	1.62937	0.704315	1	1	1	TMT10plex	69291
ADCY8_RAT	Adenylate cyclase type 8 OS=Rattus norvegicus OX=10116 GN=Adcy8 PE=1 SV=1	7.95	143140	190490	261930	247220	314940	312580	1	1.33	1.83	1.73	2.2	2.18	198520	291580	1.46877	0.554607	3	5	5	TMT10plex; Deamidation (NQ); Oxidation (M)	139822
COPB_RAT	Coatomer subunit beta OS=Rattus norvegicus OX=10116 GN=Copb1 PE=1 SV=1	7.95	9132	7999.1	6476.6	4317.4	5326.9	2970.5	1	0.88	0.71	0.47	0.58	0.33	7869.23	4204.93	0.534351	-0.90414	3	3	3	TMT10plex; Deamidation (NQ)	107011
DPOLB_RAT	DNA polymerase beta OS=Rattus norvegicus OX=10116 GN=Polb PE=1 SV=4	7.95	60687	28563	15243	3099.2	10562	6825.4	1	0.47	0.25	0.05	0.17	0.11	34831	6828.87	0.196057	-2.35065	2	1	1	TMT10plex	38327
KIF3C_RAT	Kinesin-like protein KIF3C OS=Rattus norvegicus OX=10116 GN=Kif3c PE=2 SV=1	7.95	19404	10409	5343.7	1798	3285.3	2418.8	1	0.54	0.28	0.09	0.17	0.12	11718.9	2500.7	0.21339	-2.22843	2	2	2	TMT10plex; Deamidation (NQ); Oxidation (M)	89816
ZNT7_RAT	Zinc transporter 7 OS=Rattus norvegicus OX=10116 GN=Slc30a7 PE=2 SV=2	7.95	2371.4	967.883	762.656	665.105	863.572	300.855	1	0.41	0.32	0.28	0.36	0.13	1367.31	609.844	0.446016	-1.16483	2	1	1	TMT10plex	41774
KPCE_RAT	Protein kinase C epsilon type OS=Rattus norvegicus OX=10116 GN=Prkce PE=1 SV=1	7.94	2896.5	1727.7	1916.1	2247.6	1933.6	1322.7	1	0.6	0.66	0.78	0.67	0.46	2180.1	1834.63	0.841536	-0.248903	1	1	1	TMT10plex	83478
RETR1_RAT	Reticulophagy regulator 1 OS=Rattus norvegicus OX=10116 GN=Retreg1 PE=2 SV=1	7.94	2896.5	1727.7	1916.1	2247.6	1933.6	1322.7	1	0.6	0.66	0.78	0.67	0.46	2180.1	1834.63	0.841536	-0.248903	1	1	1	TMT10plex; Deamidation (NQ)	52782
VP33A_RAT	Vacuolar protein sorting-associated protein 33A OS=Rattus norvegicus OX=10116 GN=Vps33a PE=1 SV=1	7.94	26983	22496	21956	7060.7	16472	13139	1	0.83	0.81	0.26	0.61	0.49	23811.7	12223.9	0.513358	-0.961964	1	1	1	TMT10plex	67514
CACB1_RAT	Voltage-dependent L-type calcium channel subunit beta-1 OS=Rattus norvegicus OX=10116 GN=Cacnb1 PE=1 SV=1	7.94	742480	563660	343900	157980	272280	220430	1	0.76	0.46	0.21	0.37	0.3	550013	216897	0.394348	-1.34246	1	1	1	TMT10plex	65680
VGFR2_RAT	Vascular endothelial growth factor receptor 2 OS=Rattus norvegicus OX=10116 GN=Kdr PE=1 SV=1	7.93	3299	4345.2	4337.8	5008.4	6447.6	5285.3	1	1.32	1.31	1.52	1.95	1.6	3994	5580.43	1.3972	0.482543	2	4	3	Carbamidomethylation; TMT10plex	150393
SHIP2_RAT	Phosphatidylinositol 3 4 5-trisphosphate 5-phosphatase 2 OS=Rattus norvegicus OX=10116 GN=Inppl1 PE=1 SV=1	7.92	26397	20309	17014	12278	19029	13575	1	0.77	0.64	0.47	0.72	0.51	21240	14960.7	0.704363	-0.505609	1	2	2	Carbamidomethylation; TMT10plex; Deamidation (NQ)	139142
SUH2_RAT	Probable alcohol sulfotransferase OS=Rattus norvegicus OX=10116 PE=2 SV=2	7.92	14097	75842	4598.9	4050.2	6103.5	1571	1	5.38	0.33	0.29	0.43	0.11	31512.6	3908.23	0.124021	-3.01134	3	1	1	TMT10plex	33339
ABCA2_RAT	ATP-binding cassette sub-family A member 2 OS=Rattus norvegicus OX=10116 GN=Abca2 PE=1 SV=1	7.91	128290	132300	156810	139840	167710	150750	1	1.03	1.22	1.09	1.31	1.18	139133	152767	1.09799	0.134862	6	20	19	Carbamidomethylation; TMT10plex; Deamidation (NQ); Oxidation (M)	270926
IBP5_RAT	Insulin-like growth factor-binding protein 5 OS=Rattus norvegicus OX=10116 GN=Igfbp5 PE=1 SV=1	7.91	130980	105510	87781	48672	65779	51704	1	0.81	0.67	0.37	0.5	0.39	108090	55385	0.512395	-0.96467	49	14	13	Carbamidomethylation; TMT10plex; Deamidation (NQ); Oxidation (M)	30298
IWS1_RAT	Protein IWS1 homolog OS=Rattus norvegicus OX=10116 GN=Iws1 PE=1 SV=1	7.91	6912.4	4254.1	3322.3	1451.4	2013.1	1940.4	1	0.62	0.48	0.21	0.29	0.28	4829.6	1801.63	0.37304	-1.4226	2	1	1	TMT10plex	85448
SOCS2_RAT	Suppressor of cytokine signaling 2 OS=Rattus norvegicus OX=10116 GN=Socs2 PE=2 SV=1	7.91	11079	4338.2	2159.6	902.952	2007.6	1373	1	0.39	0.19	0.08	0.18	0.12	5858.93	1427.85	0.243705	-2.03679	4	1	1	TMT10plex	22380
CBPQ_RAT	Carboxypeptidase Q OS=Rattus norvegicus OX=10116 GN=Cpq PE=1 SV=1	7.9	322120	202960	147510	113120	143860	116060	1	0.63	0.46	0.35	0.45	0.36	224197	124347	0.554632	-0.850397	38	23	23	Carbamidomethylation; TMT10plex; Deamidation (NQ); Oxidation (M)	52042
ABHEB_RAT	Putative protein-lysine deacylase ABHD14B OS=Rattus norvegicus OX=10116 GN=Abhd14b PE=2 SV=1	7.9	112680	125440	121490	109750	100820	78049	1	1.11	1.08	0.97	0.89	0.69	119870	96206.3	0.802589	-0.317267	42	10	10	Carbamidomethylation; TMT10plex; Deamidation (NQ); Oxidation (M)	22618
RNAS4_RAT	Ribonuclease 4 OS=Rattus norvegicus OX=10116 GN=Rnase4 PE=1 SV=1	7.9	273260	173060	136170	73493	64705	55130	1	0.63	0.5	0.27	0.24	0.2	194163	64442.7	0.331899	-1.59118	60	10	10	Carbamidomethylation; TMT10plex; Deamidation (NQ); Oxidation (M)	16903
ZCHC4_RAT	rRNA N6-adenosine-methyltransferase ZCCHC4 OS=Rattus norvegicus OX=10116 GN=Zcchc4 PE=3 SV=1	7.9	9676.1	6430.5	5129.9	3181.5	4495.5	3531.7	1	0.66	0.53	0.33	0.46	0.36	7078.83	3736.23	0.527804	-0.921927	1	1	1	TMT10plex	56027
NARF_RAT	Nuclear prelamin A recognition factor OS=Rattus norvegicus OX=10116 GN=Narf PE=2 SV=1	7.89	1311.1	1705.7	2435.8	1191.1	1944.9	791.178	1	1.3	1.86	0.91	1.48	0.6	1817.53	1309.06	0.72024	-0.473451	2	1	1	Carbamidomethylation; TMT10plex	51466
SCG1_RAT	Secretogranin-1 OS=Rattus norvegicus OX=10116 GN=Chgb PE=1 SV=2	7.89	3192700	1952000	1487300	526060	821650	652930	1	0.61	0.47	0.16	0.26	0.2	2.21067e+06	666880	0.301665	-1.72898	63	76	76	Carbamidomethylation; TMT10plex; Deamidation (NQ); Oxidation (M)	77536
SHAN2_RAT	SH3 and multiple ankyrin repeat domains protein 2 OS=Rattus norvegicus OX=10116 GN=Shank2 PE=1 SV=2	7.89	5247.9	8404	11118	14240	13124	12390	1	1.6	2.12	2.71	2.5	2.36	8256.63	13251.3	1.60493	0.682512	2	2	2	TMT10plex	158683
VPS36_RAT	Vacuolar protein-sorting-associated protein 36 OS=Rattus norvegicus OX=10116 GN=Vps36 PE=1 SV=1	7.89	0	0	343.956	366.479	691.526	419.836	-	-	256	256	256	256	114.652	492.614	4.29659	2.10319	2	1	1	TMT10plex	43718
C1QR1_RAT	Complement component C1q receptor OS=Rattus norvegicus OX=10116 GN=Cd93 PE=1 SV=1	7.88	4102.7	4901.7	7109.4	4881.9	4417.9	4147.9	1	1.19	1.73	1.19	1.08	1.01	5371.27	4482.57	0.834546	-0.260937	4	3	3	Carbamidomethylation; TMT10plex	68782
CSAD_RAT	Cysteine sulfinic acid decarboxylase OS=Rattus norvegicus OX=10116 GN=Csad PE=1 SV=1	7.88	73466	64716	53790	34319	43023	35572	1	0.88	0.73	0.47	0.59	0.48	63990.7	37638	0.58818	-0.765672	27	14	14	Carbamidomethylation; TMT10plex; Deamidation (NQ); Oxidation (M)	55249
ETFD_RAT	Electron transfer flavoprotein-ubiquinone oxidoreductase mitochondrial OS=Rattus norvegicus OX=10116 GN=Etfdh PE=1 SV=1	7.88	10697	24143	41612	54212	73547	60942	1	2.26	3.89	5.07	6.88	5.7	25484	62900.3	2.46823	1.30348	1	1	1	TMT10plex	68198
NDKA_RAT	Nucleoside diphosphate kinase A OS=Rattus norvegicus OX=10116 GN=Nme1 PE=1 SV=1	7.88	146820	135700	146870	110440	82862	87773	1	0.92	1	0.75	0.56	0.6	143130	93691.7	0.654591	-0.611333	28	12	5	Carbamidomethylation; TMT10plex	17193
TNR21_RAT	Tumor necrosis factor receptor superfamily member 21 OS=Rattus norvegicus OX=10116 GN=Tnfrsf21 PE=1 SV=1	7.88	133140	93609	70745	30586	38681	34018	1	0.7	0.53	0.23	0.29	0.26	99164.7	34428.3	0.347183	-1.52623	11	7	7	Carbamidomethylation; TMT10plex	71870
DRD4_RAT	D(4) dopamine receptor OS=Rattus norvegicus OX=10116 GN=Drd4 PE=1 SV=2	7.87	72610	44102	27601	8656.8	17117	11702	1	0.61	0.38	0.12	0.24	0.16	48104.3	12491.9	0.259684	-1.94517	2	1	1	TMT10plex	41295
GBRE_RAT	Gamma-aminobutyric acid receptor subunit epsilon OS=Rattus norvegicus OX=10116 GN=Gabre PE=2 SV=1	7.87	0	479.609	1899.8	13882	2206.3	3593.6	-	256	256	256	256	256	793.136	6560.63	8.27176	3.04819	3	2	1	TMT10plex	59219
GILT_RAT	Gamma-interferon-inducible lysosomal thiol reductase OS=Rattus norvegicus OX=10116 GN=Ifi30 PE=2 SV=1	7.87	19367	17127	12686	6919.6	7941.8	7627.5	1	0.88	0.66	0.36	0.41	0.39	16393.3	7496.3	0.457277	-1.12886	17	4	4	Carbamidomethylation; TMT10plex	27644
AJUBA_RAT	LIM domain-containing protein ajuba OS=Rattus norvegicus OX=10116 GN=Ajuba PE=1 SV=1	7.86	11600	5898.1	4586.5	1548.6	2955.9	2258.1	1	0.51	0.4	0.13	0.25	0.19	7361.53	2254.2	0.306213	-1.70739	1	2	1	TMT10plex	58081
NRN1_RAT	Neuritin OS=Rattus norvegicus OX=10116 GN=Nrn1 PE=1 SV=1	7.86	9003.1	11528	7290.4	3054.9	4250.6	4089.9	1	1.28	0.81	0.34	0.47	0.45	9273.83	3798.47	0.40959	-1.28775	16	2	2	Carbamidomethylation; TMT10plex	15289
R4RL1_RAT	Reticulon-4 receptor-like 1 OS=Rattus norvegicus OX=10116 GN=Rtn4rl1 PE=1 SV=1	7.86	23338	31968	33331	30013	33459	37533	1	1.37	1.43	1.29	1.43	1.61	29545.7	33668.3	1.13954	0.188446	16	8	7	TMT10plex; Deamidation (NQ)	49775
ABCG2_RAT	Broad substrate specificity ATP-binding cassette transporter ABCG2 OS=Rattus norvegicus OX=10116 GN=Abcg2 PE=1 SV=1	7.85	975.681	1164.5	529.432	179.001	412.328	236.154	1	1.19	0.54	0.18	0.42	0.24	889.871	275.827	0.309963	-1.68983	2	1	1	TMT10plex; Deamidation (NQ)	72961
CCR2_RAT	C-C chemokine receptor type 2 OS=Rattus norvegicus OX=10116 GN=Ccr2 PE=2 SV=1	7.85	6672.9	5929.1	7153.8	6997.3	8325.4	7333.6	1	0.89	1.07	1.05	1.25	1.1	6585.27	7552.1	1.14682	0.197636	4	2	2	Carbamidomethylation; TMT10plex	42764
FRS1L_RAT	DOMON domain-containing protein FRRS1L OS=Rattus norvegicus OX=10116 GN=Frrs1l PE=1 SV=1	7.85	183310	121860	74262	29456	48562	37469	1	0.66	0.41	0.16	0.26	0.2	126477	38495.7	0.304368	-1.71611	19	7	7	Carbamidomethylation; TMT10plex	32457
CASR_RAT	Extracellular calcium-sensing receptor OS=Rattus norvegicus OX=10116 GN=Casr PE=1 SV=1	7.85	64590	44527	33785	15724	22218	16186	1	0.69	0.52	0.24	0.34	0.25	47634	18042.7	0.378777	-1.40058	2	3	3	TMT10plex; Deamidation (NQ)	120868
PARL_RAT	Presenilins-associated rhomboid-like protein mitochondrial OS=Rattus norvegicus OX=10116 GN=Parl PE=2 SV=1	7.85	1459.6	2542.6	2863	4298.6	4362.6	3980.7	1	1.74	1.96	2.95	2.99	2.73	2288.4	4213.97	1.84145	0.88084	6	2	2	TMT10plex; Deamidation (NQ); Oxidation (M)	42126
ANGE1_RAT	Protein angel homolog 1 OS=Rattus norvegicus OX=10116 GN=Angel1 PE=1 SV=2	7.85	23750	23935	40951	50889	69349	48951	1	1.01	1.72	2.14	2.92	2.06	29545.3	56396.3	1.90881	0.932671	1	1	1	TMT10plex	75342
6PGD_RAT	6-phosphogluconate dehydrogenase decarboxylating OS=Rattus norvegicus OX=10116 GN=Pgd PE=1 SV=1	7.84	237490	333740	410950	472160	599340	600940	1	1.41	1.73	1.99	2.52	2.53	327393	557480	1.70278	0.767895	32	16	16	Carbamidomethylation; TMT10plex; Oxidation (M)	53236
FBXW7_RAT	F-box/WD repeat-containing protein 7 OS=Rattus norvegicus OX=10116 GN=Fbxw7 PE=1 SV=2	7.84	4509.9	1503.2	7804.9	462.713	1050.9	486.006	1	0.33	1.73	0.1	0.23	0.11	4606	666.54	0.144711	-2.78875	1	1	1	TMT10plex	80367
MINP1_RAT	Multiple inositol polyphosphate phosphatase 1 OS=Rattus norvegicus OX=10116 GN=Minpp1 PE=1 SV=3	7.84	166480	205730	150700	107860	138680	104700	1	1.24	0.91	0.65	0.83	0.63	174303	117080	0.671703	-0.574106	30	18	17	Carbamidomethylation; TMT10plex; Deamidation (NQ); Oxidation (M)	54590
MYOD1_RAT	Myoblast determination protein 1 OS=Rattus norvegicus OX=10116 GN=Myod1 PE=1 SV=1	7.84	1882.1	1343	1245.4	428.882	1214.2	738.784	1	0.71	0.66	0.23	0.65	0.39	1490.17	793.955	0.532796	-0.908344	3	1	1	TMT10plex	34359
ROCK1_RAT	Rho-associated protein kinase 1 OS=Rattus norvegicus OX=10116 GN=Rock1 PE=1 SV=1	7.84	92863	66595	45404	24692	42102	19865	1	0.72	0.49	0.27	0.45	0.21	68287.3	28886.3	0.423012	-1.24123	2	4	4	TMT10plex; Deamidation (NQ); Oxidation (M)	159626
TM9S2_RAT	Transmembrane 9 superfamily member 2 OS=Rattus norvegicus OX=10116 GN=Tm9sf2 PE=2 SV=1	7.84	371590	299260	182890	84339	141330	116700	1	0.81	0.49	0.23	0.38	0.31	284580	114123	0.401023	-1.31824	1	1	1	TMT10plex	75586
BAG5_RAT	BAG family molecular chaperone regulator 5 OS=Rattus norvegicus OX=10116 GN=Bag5 PE=1 SV=1	7.83	1458.7	988.806	1081.9	764.801	1150.6	618.487	1	0.68	0.74	0.52	0.79	0.42	1176.47	844.629	0.717936	-0.478073	2	1	1	TMT10plex	51031
COG7_RAT	Conserved oligomeric Golgi complex subunit 7 OS=Rattus norvegicus OX=10116 GN=Cog7 PE=2 SV=1	7.83	3957.7	25342	14812	30847	29028	31555	1	6.4	3.74	7.79	7.33	7.97	14703.9	30476.7	2.07269	1.05151	3	2	2	TMT10plex	86212
ZCHC2_RAT	Zinc finger CCHC domain-containing protein 2 OS=Rattus norvegicus OX=10116 GN=Zcchc2 PE=2 SV=2	7.83	6884100	3718000	2486800	1459900	1599900	1637300	1	0.54	0.36	0.21	0.23	0.24	4.36297e+06	1565700	0.358861	-1.4785	4	5	5	Carbamidomethylation; TMT10plex; Deamidation (NQ)	124732
AA2AR_RAT	Adenosine receptor A2a OS=Rattus norvegicus OX=10116 GN=Adora2a PE=1 SV=2	7.82	14735	36381	58644	91123	84970	84713	1	2.47	3.98	6.18	5.77	5.75	36586.7	86935.3	2.37615	1.24862	7	3	3	TMT10plex	44999
ESAM_RAT	Endothelial cell-selective adhesion molecule OS=Rattus norvegicus OX=10116 GN=Esam PE=1 SV=1	7.82	60909	47433	20189	4308.8	7902.2	6426.6	1	0.78	0.33	0.07	0.13	0.11	42843.7	6212.53	0.145005	-2.78583	6	2	2	TMT10plex	41936
GATA1_RAT	Erythroid transcription factor OS=Rattus norvegicus OX=10116 GN=Gata1 PE=2 SV=1	7.82	17252	20920	13952	5198	8297.7	5630.2	1	1.21	0.81	0.3	0.48	0.33	17374.7	6375.3	0.366931	-1.44642	2	1	1	TMT10plex	42871
KCNH4_RAT	Potassium voltage-gated channel subfamily H member 4 OS=Rattus norvegicus OX=10116 GN=Kcnh4 PE=2 SV=1	7.82	78958	121800	125430	163170	145280	143210	1	1.54	1.59	2.07	1.84	1.81	108729	150553	1.38466	0.469533	3	4	4	TMT10plex	111404
RNH2A_RAT	Ribonuclease H2 subunit A OS=Rattus norvegicus OX=10116 GN=Rnaseh2a PE=2 SV=1	7.82	425510	197180	107330	23374	70723	47668	1	0.46	0.25	0.05	0.17	0.11	243340	47255	0.194193	-2.36443	2	1	1	TMT10plex	33286
T184A_RAT	Transmembrane protein 184A OS=Rattus norvegicus OX=10116 GN=Tmem184a PE=1 SV=1	7.82	1858.3	1105.1	714.99	473.634	716.584	630.668	1	0.59	0.38	0.25	0.39	0.34	1226.13	606.962	0.495023	-1.01443	2	1	1	Carbamidomethylation; TMT10plex	46878
ARF4_RAT	ADP-ribosylation factor 4 OS=Rattus norvegicus OX=10116 GN=Arf4 PE=2 SV=2	7.81	1091.9	2780	4577.5	6760.5	5471.5	3792.2	1	2.55	4.19	6.19	5.01	3.47	2816.47	5341.4	1.89649	0.923332	9	4	2	TMT10plex	20397
FOXG1_RAT	Forkhead box protein G1 OS=Rattus norvegicus OX=10116 GN=Foxg1 PE=2 SV=1	7.81	55641	102160	115160	152790	131330	146160	1	1.84	2.07	2.75	2.36	2.63	90987	143427	1.57634	0.656581	2	1	1	TMT10plex	51466
MLRS_RAT	Myosin regulatory light chain 2 skeletal muscle isoform OS=Rattus norvegicus OX=10116 GN=Mylpf PE=1 SV=2	7.81	83395	16968	109590	24077	24907	20850	1	0.2	1.31	0.29	0.3	0.25	69984.3	23278	0.332617	-1.58806	82	19	18	Carbamidomethylation; TMT10plex; Deamidation (NQ); Oxidation (M)	18969
ISK2_RAT	Serine protease inhibitor Kazal-type 2 OS=Rattus norvegicus OX=10116 GN=Spink2 PE=3 SV=1	7.81	1421.7	1119.9	1231	437.667	801.434	654.592	1	0.79	0.87	0.31	0.56	0.46	1257.53	631.231	0.50196	-0.994356	8	1	1	TMT10plex	9697
2ABA_RAT	Serine/threonine-protein phosphatase 2A 55 kDa regulatory subunit B alpha isoform OS=Rattus norvegicus OX=10116 GN=Ppp2r2a PE=2 SV=1	7.81	6070.4	3885.5	3618.2	2519.9	2706.1	2975.1	1	0.64	0.6	0.42	0.45	0.49	4524.7	2733.7	0.604173	-0.726967	2	1	1	TMT10plex	51678
PP1A_RAT	Serine/threonine-protein phosphatase PP1-alpha catalytic subunit OS=Rattus norvegicus OX=10116 GN=Ppp1ca PE=1 SV=1	7.81	25748	18032	14739	11646	15531	10469	1	0.7	0.57	0.45	0.6	0.41	19506.3	12548.7	0.643312	-0.636409	14	6	5	Carbamidomethylation; TMT10plex	37512
PP1B_RAT	Serine/threonine-protein phosphatase PP1-beta catalytic subunit OS=Rattus norvegicus OX=10116 GN=Ppp1cb PE=1 SV=3	7.81	26971	20038	15145	11660	15625	12269	1	0.74	0.56	0.43	0.58	0.45	20718	13184.7	0.636387	-0.652024	14	6	5	Carbamidomethylation; TMT10plex	37187
PP1G_RAT	Serine/threonine-protein phosphatase PP1-gamma catalytic subunit OS=Rattus norvegicus OX=10116 GN=Ppp1cc PE=1 SV=1	7.81	71344	78193	103740	121730	121140	114240	1	1.1	1.45	1.71	1.7	1.6	84425.7	119037	1.40996	0.495652	13	6	5	Carbamidomethylation; TMT10plex	36984
TES_RAT	Testin OS=Rattus norvegicus OX=10116 GN=Tes PE=1 SV=1	7.81	22177	13639	10123	3324.6	5314.8	3016.6	1	0.62	0.46	0.15	0.24	0.14	15313	3885.33	0.253728	-1.97865	2	1	1	TMT10plex; Deamidation (NQ)	47632
TM199_RAT	Transmembrane protein 199 OS=Rattus norvegicus OX=10116 GN=Tmem199 PE=2 SV=1	7.81	15519	24536	20122	7935.4	11407	8436	1	1.58	1.3	0.51	0.74	0.54	20059	9259.47	0.461612	-1.11525	4	1	1	TMT10plex	23160
AKAP5_RAT	A-kinase anchor protein 5 OS=Rattus norvegicus OX=10116 GN=Akap5 PE=1 SV=2	7.79	89982	41763	32722	9095.4	20565	19166	1	0.46	0.36	0.1	0.23	0.21	54822.3	16275.5	0.296877	-1.75206	1	1	1	TMT10plex	75961
ARMC9_RAT	LisH domain-containing protein ARMC9 OS=Rattus norvegicus OX=10116 GN=Armc9 PE=2 SV=1	7.79	4806.6	5378.8	4695.4	5007.1	6484.3	5541.1	1	1.12	0.98	1.04	1.35	1.15	4960.27	5677.5	1.1446	0.194838	2	2	2	TMT10plex	82337
AP2S1_RAT	AP-2 complex subunit sigma OS=Rattus norvegicus OX=10116 GN=Ap2s1 PE=1 SV=1	7.78	5554.7	7152.9	6173.8	3365.3	4603.7	2716.9	1	1.29	1.11	0.61	0.83	0.49	6293.8	3561.97	0.565948	-0.821257	11	2	2	TMT10plex; Oxidation (M)	17018
NPM_RAT	Nucleophosmin OS=Rattus norvegicus OX=10116 GN=Npm1 PE=1 SV=1	7.78	27993	35806	47453	61699	54412	43438	1	1.28	1.7	2.2	1.94	1.55	37084	53183	1.43412	0.520168	14	5	5	TMT10plex	32560
PAN2_RAT	PAN2-PAN3 deadenylation complex catalytic subunit Pan2 OS=Rattus norvegicus OX=10116 GN=Pan2 PE=2 SV=1	7.78	12275	12756	9507.3	5902.1	11096	8095.6	1	1.04	0.77	0.48	0.9	0.66	11512.8	8364.57	0.726547	-0.460872	1	2	2	TMT10plex	135627
OGT1_RAT	UDP-N-acetylglucosamine--peptide N-acetylglucosaminyltransferase 110 kDa subunit OS=Rattus norvegicus OX=10116 GN=Ogt PE=1 SV=1	7.78	1724.5	1189.7	1483.8	1582.6	1515.4	1834.1	1	0.69	0.86	0.92	0.88	1.06	1466	1644.03	1.12144	0.165354	1	1	1	TMT10plex	115606
HEAT6_RAT	HEAT repeat-containing protein 6 OS=Rattus norvegicus OX=10116 GN=Heatr6 PE=1 SV=1	7.77	56360	65985	43148	19808	27693	20697	1	1.17	0.77	0.35	0.49	0.37	55164.3	22732.7	0.41209	-1.27897	1	2	2	TMT10plex	136505
ROA2_RAT	Heterogeneous nuclear ribonucleoproteins A2/B1 OS=Rattus norvegicus OX=10116 GN=Hnrnpa2b1 PE=1 SV=1	7.77	240460	255270	236050	165070	172230	145140	1	1.06	0.98	0.69	0.72	0.6	243927	160813	0.659269	-0.60106	36	22	17	TMT10plex; Deamidation (NQ); Oxidation (M)	37478
TIMP1_RAT	Metalloproteinase inhibitor 1 OS=Rattus norvegicus OX=10116 GN=Timp1 PE=1 SV=2	7.77	14543	18481	27117	27938	38983	30160	1	1.27	1.86	1.92	2.68	2.07	20047	32360.3	1.61422	0.69084	14	3	3	Carbamidomethylation; TMT10plex	23794
CILK1_RAT	Serine/threonine-protein kinase ICK OS=Rattus norvegicus OX=10116 GN=Cilk1 PE=1 SV=1	7.77	7276.6	9174.9	3848.5	1913.8	2587.1	3546.2	1	1.26	0.53	0.26	0.36	0.49	6766.67	2682.37	0.396409	-1.33494	1	2	1	TMT10plex	70569
KC1D_RAT	Casein kinase I isoform delta OS=Rattus norvegicus OX=10116 GN=Csnk1d PE=1 SV=2	7.76	3624	5196.3	7386.8	5893.5	13833	13005	1	1.43	2.04	1.63	3.82	3.59	5402.37	10910.5	2.01958	1.01405	2	1	1	TMT10plex	47316
ATF5_RAT	Cyclic AMP-dependent transcription factor ATF-5 OS=Rattus norvegicus OX=10116 GN=Atf5 PE=1 SV=1	7.76	767.78	410.87	422.599	272.61	278.954	282.8	1	0.54	0.55	0.36	0.36	0.37	533.749	278.121	0.521071	-0.940448	3	1	1	TMT10plex	30205
CPSM_RAT	Carbamoyl-phosphate synthase [ammonia] mitochondrial OS=Rattus norvegicus OX=10116 GN=Cps1 PE=1 SV=1	7.75	4703	3353.4	3849.6	3959.5	3299	2944.5	1	0.71	0.82	0.84	0.7	0.63	3968.67	3401	0.856963	-0.222695	2	3	3	TMT10plex; Deamidation (NQ); Oxidation (M)	164579
SERA_RAT	D-3-phosphoglycerate dehydrogenase OS=Rattus norvegicus OX=10116 GN=Phgdh PE=1 SV=3	7.75	291850	226500	234950	232750	171780	182040	1	0.78	0.81	0.8	0.59	0.62	251100	195523	0.778667	-0.360921	25	15	14	Carbamidomethylation; TMT10plex; Oxidation (M)	56493
L2GL1_RAT	Lethal(2) giant larvae protein homolog 1 OS=Rattus norvegicus OX=10116 GN=Llgl1 PE=1 SV=1	7.75	11685	8946.6	6386.7	4809.3	6558	3468.3	1	0.77	0.55	0.41	0.56	0.3	9006.1	4945.2	0.549095	-0.864874	2	2	2	TMT10plex; Deamidation (NQ); Oxidation (M)	112495
RL11_RAT	60S ribosomal protein L11 OS=Rattus norvegicus OX=10116 GN=Rpl11 PE=1 SV=2	7.74	1400.9	4832.1	7533.5	8460.2	10332	4582.1	1	3.45	5.38	6.04	7.38	3.27	4588.83	7791.43	1.69791	0.763761	5	1	1	TMT10plex	20252
CD166_RAT	CD166 antigen OS=Rattus norvegicus OX=10116 GN=Alcam PE=1 SV=1	7.74	149310	132740	111210	78200	71159	67022	1	0.89	0.74	0.52	0.48	0.45	131087	72127	0.550224	-0.86191	25	14	14	Carbamidomethylation; TMT10plex; Oxidation (M)	65022
MLEC_RAT	Malectin OS=Rattus norvegicus OX=10116 GN=Mlec PE=2 SV=1	7.74	40523	48305	24770	12757	22282	15399	1	1.19	0.61	0.31	0.55	0.38	37866	16812.7	0.444004	-1.17135	7	2	2	TMT10plex	32418
TBCE_RAT	Tubulin-specific chaperone E OS=Rattus norvegicus OX=10116 GN=Tbce PE=2 SV=1	7.74	269340	292570	309710	430500	349260	383390	1	1.09	1.15	1.6	1.3	1.42	290540	387717	1.33447	0.416266	8	5	5	TMT10plex; Deamidation (NQ)	59043
PCX1_RAT	Pecanex-like protein 1 OS=Rattus norvegicus OX=10116 GN=Pcnx1 PE=1 SV=1	7.73	119800	88312	96637	92419	96058	85352	1	0.74	0.81	0.77	0.8	0.71	101583	91276.3	0.898539	-0.154346	2	5	5	TMT10plex; Deamidation (NQ)	257940
PHF11_RAT	PHD finger protein 11 OS=Rattus norvegicus OX=10116 GN=Phf11 PE=2 SV=1	7.73	2436.5	3044.7	1972.2	910.495	1046	966.168	1	1.25	0.81	0.37	0.43	0.4	2484.47	974.221	0.392125	-1.35062	2	1	1	TMT10plex	37214
PAF1_RAT	RNA polymerase II-associated factor 1 homolog OS=Rattus norvegicus OX=10116 GN=Paf1 PE=2 SV=1	7.73	869.929	953.507	1083	1078.9	1134.2	1490.5	1	1.1	1.24	1.24	1.3	1.71	968.812	1234.53	1.27428	0.349677	1	1	1	TMT10plex	60546
SPTC2_RAT	Serine palmitoyltransferase 2 OS=Rattus norvegicus OX=10116 GN=Sptlc2 PE=1 SV=1	7.73	54893	49480	40983	39734	45670	29176	1	0.9	0.75	0.72	0.83	0.53	48452	38193.3	0.788272	-0.343235	4	2	2	TMT10plex	62962
THBG_RAT	Thyroxine-binding globulin OS=Rattus norvegicus OX=10116 GN=Serpina7 PE=1 SV=2	7.73	67908	66511	58601	135340	70460	82234	1	0.98	0.86	1.99	1.04	1.21	64340	96011.3	1.49225	0.577489	30	13	13	Carbamidomethylation; TMT10plex	46938
ABCC8_RAT	ATP-binding cassette sub-family C member 8 OS=Rattus norvegicus OX=10116 GN=Abcc8 PE=1 SV=4	7.72	67765	76430	47878	53264	40987	39973	1	1.13	0.71	0.79	0.6	0.59	64024.3	44741.3	0.698818	-0.517012	4	8	8	TMT10plex; Deamidation (NQ)	177183
CSKI1_RAT	Caskin-1 OS=Rattus norvegicus OX=10116 GN=Caskin1 PE=1 SV=1	7.72	959.852	1981.1	2638.3	3282.5	2982.7	3137.8	1	2.06	2.75	3.42	3.11	3.27	1859.75	3134.33	1.68535	0.753049	1	2	2	TMT10plex; Deamidation (NQ)	150347
ZFR_RAT	Zinc finger RNA-binding protein OS=Rattus norvegicus OX=10116 GN=Zfr PE=1 SV=2	7.72	22871	20317	17631	27243	25856	29222	1	0.89	0.77	1.19	1.13	1.28	20273	27440.3	1.35354	0.436738	2	3	3	TMT10plex; Deamidation (NQ)	116818
COQ7_RAT	5-demethoxyubiquinone hydroxylase mitochondrial (Fragment) OS=Rattus norvegicus OX=10116 GN=Coq7 PE=2 SV=3	7.71	19923	21783	25446	28867	25040	30475	1	1.09	1.28	1.45	1.26	1.53	22384	28127.3	1.25658	0.329505	4	1	1	TMT10plex	20140
BDH_RAT	D-beta-hydroxybutyrate dehydrogenase mitochondrial OS=Rattus norvegicus OX=10116 GN=Bdh1 PE=1 SV=2	7.71	12322	20049	21219	26967	31411	28373	1	1.63	1.72	2.19	2.55	2.3	17863.3	28917	1.61879	0.694917	4	1	1	TMT10plex	38202
KHDR1_RAT	KH domain-containing RNA-binding signal transduction-associated protein 1 OS=Rattus norvegicus OX=10116 GN=Khdrbs1 PE=1 SV=1	7.71	6065.9	5893.6	5932.5	6210.1	9330.8	8004.3	1	0.97	0.98	1.02	1.54	1.32	5964	7848.4	1.31596	0.396118	2	1	1	TMT10plex	48315
PNOC_RAT	Prepronociceptin OS=Rattus norvegicus OX=10116 GN=Pnoc PE=1 SV=1	7.71	52928	70284	66550	30133	35115	28915	1	1.33	1.26	0.57	0.66	0.55	63254	31387.7	0.496216	-1.01096	38	6	6	Carbamidomethylation; TMT10plex	20479
MYH6_RAT	Myosin-6 OS=Rattus norvegicus OX=10116 GN=Myh6 PE=1 SV=2	7.69	364390	300720	184300	116580	165410	134370	1	0.83	0.51	0.32	0.45	0.37	283137	138787	0.490176	-1.02863	3	69	7	TMT10plex; Deamidation (NQ); Oxidation (M)	223506
NUP62_RAT	Nuclear pore glycoprotein p62 OS=Rattus norvegicus OX=10116 GN=Nup62 PE=1 SV=1	7.68	1309.3	749.461	523.244	444.431	616.783	349.599	1	0.57	0.4	0.34	0.47	0.27	860.668	470.271	0.546403	-0.871964	1	1	1	TMT10plex	53397
WDR83_RAT	WD repeat domain-containing protein 83 OS=Rattus norvegicus OX=10116 GN=Wdr83 PE=1 SV=1	7.67	45999	41051	26609	8348.7	15190	12241	1	0.89	0.58	0.18	0.33	0.27	37886.3	11926.6	0.314799	-1.6675	2	1	1	TMT10plex; Deamidation (NQ)	34382
DYH5_RAT	Dynein axonemal heavy chain 5 (Fragment) OS=Rattus norvegicus OX=10116 GN=Dnah5 PE=1 SV=1	7.66	117620	195160	275350	419820	330090	411950	1	1.66	2.34	3.57	2.81	3.5	196043	387287	1.97552	0.982229	2	6	6	TMT10plex; Deamidation (NQ); Oxidation (M)	395934
GTF2I_RAT	General transcription factor II-I OS=Rattus norvegicus OX=10116 GN=Gtf2i PE=1 SV=2	7.66	60471	33860	18068	3725	7931.8	6406.7	1	0.56	0.3	0.06	0.13	0.11	37466.3	6021.17	0.160709	-2.63748	1	1	1	TMT10plex	110215
IL13_RAT	Interleukin-13 OS=Rattus norvegicus OX=10116 GN=Il13 PE=2 SV=1	7.66	143470	55862	33990	5966.8	24934	15166	1	0.39	0.24	0.04	0.17	0.11	77774	15355.6	0.197439	-2.34052	5	1	1	TMT10plex	14093
ECHA_RAT	Trifunctional enzyme subunit alpha mitochondrial OS=Rattus norvegicus OX=10116 GN=Hadha PE=1 SV=2	7.66	13769	8103.1	5888.8	3228.3	4632.2	3733.6	1	0.59	0.43	0.23	0.34	0.27	9253.63	3864.7	0.417641	-1.25966	1	1	1	TMT10plex	82665
GRL1A_RAT	DNA-directed RNA polymerase II subunit GRINL1A OS=Rattus norvegicus OX=10116 GN=Polr2m PE=2 SV=2	7.64	136400	47182	891.617	411.706	652.784	527.282	1	0.35	0.01	0	0	0	61491.2	530.591	0.00862872	-6.85664	2	1	1	TMT10plex; Deamidation (NQ)	40874
NDUS1_RAT	NADH-ubiquinone oxidoreductase 75 kDa subunit mitochondrial OS=Rattus norvegicus OX=10116 GN=Ndufs1 PE=1 SV=1	7.64	17203	10747	8930.5	8286.8	8412.7	9309.4	1	0.62	0.52	0.48	0.49	0.54	12293.5	8669.63	0.705221	-0.503853	4	4	4	TMT10plex; Deamidation (NQ)	79412
NSF1C_RAT	NSFL1 cofactor p47 OS=Rattus norvegicus OX=10116 GN=Nsfl1c PE=1 SV=1	7.64	53160	62416	63190	55828	58738	43342	1	1.17	1.19	1.05	1.1	0.82	59588.7	52636	0.883322	-0.178988	52	18	18	TMT10plex; Deamidation (NQ)	40680
F10C1_RAT	Protein FRA10AC1 homolog OS=Rattus norvegicus OX=10116 GN=Fra10ac1 PE=1 SV=1	7.64	14386	16837	16271	20931	14256	19476	1	1.17	1.13	1.45	0.99	1.35	15831.3	18221	1.15095	0.202819	3	1	1	TMT10plex	37119
RS4X_RAT	40S ribosomal protein S4 X isoform OS=Rattus norvegicus OX=10116 GN=Rps4x PE=2 SV=2	7.63	4871	2637.1	1973.3	1412.5	1533.8	1228.1	1	0.54	0.41	0.29	0.31	0.25	3160.47	1391.47	0.440273	-1.18353	3	1	1	TMT10plex	29598
MAP1A_RAT	Microtubule-associated protein 1A OS=Rattus norvegicus OX=10116 GN=Map1a PE=1 SV=1	7.63	110140	106790	92618	71133	83993	68575	1	0.97	0.84	0.65	0.76	0.62	103183	74567	0.72267	-0.468591	6	19	18	TMT10plex; Deamidation (NQ)	299529
SPRN_RAT	Shadow of prion protein OS=Rattus norvegicus OX=10116 GN=Sprn PE=2 SV=1	7.63	17088	13051	9106.1	3616	6128.8	4726.9	1	0.76	0.53	0.21	0.36	0.28	13081.7	4823.9	0.368752	-1.43928	7	2	2	TMT10plex	14712
VATB2_RAT	V-type proton ATPase subunit B brain isoform OS=Rattus norvegicus OX=10116 GN=Atp6v1b2 PE=1 SV=1	7.63	26627	25319	23520	18161	20890	15963	1	0.95	0.88	0.68	0.78	0.6	25155.3	18338	0.728991	-0.456028	20	11	11	Carbamidomethylation; TMT10plex; Deamidation (NQ); Oxidation (M)	56551
GDC_RAT	Graves disease carrier protein (Fragment) OS=Rattus norvegicus OX=10116 GN=Slc25a16 PE=2 SV=1	7.62	101670	93087	55649	114910	110430	612120	1	0.92	0.55	1.13	1.09	6.02	83468.7	279153	3.34441	1.74175	10	5	5	TMT10plex; Oxidation (M)	35056
MUC24_RAT	Sialomucin core protein 24 OS=Rattus norvegicus OX=10116 GN=Cd164 PE=1 SV=1	7.62	24793	14918	12560	3391.9	7116.5	5504.6	1	0.6	0.51	0.14	0.29	0.22	17423.7	5337.67	0.306346	-1.70677	4	1	1	Carbamidomethylation; TMT10plex	20476
SI1L1_RAT	Signal-induced proliferation-associated 1-like protein 1 OS=Rattus norvegicus OX=10116 GN=Sipa1l1 PE=1 SV=1	7.62	61064	37532	26960	12530	19705	18423	1	0.61	0.44	0.21	0.32	0.3	41852	16886	0.403469	-1.30947	1	2	2	TMT10plex; Deamidation (NQ)	201924
TPIS_RAT	Triosephosphate isomerase OS=Rattus norvegicus OX=10116 GN=Tpi1 PE=1 SV=2	7.62	636220	400380	644370	464060	395410	381240	1	0.63	1.01	0.73	0.62	0.6	560323	413570	0.738092	-0.438128	83	29	29	Carbamidomethylation; TMT10plex; Deamidation (NQ); Oxidation (M)	26849
UBP28_RAT	Ubiquitin carboxyl-terminal hydrolase 28 OS=Rattus norvegicus OX=10116 GN=Usp28 PE=2 SV=2	7.62	56776	77207	29959	18586	27164	12584	1	1.36	0.53	0.33	0.48	0.22	54647.3	19444.7	0.355821	-1.49078	2	2	2	Carbamidomethylation; TMT10plex	122688
PROS_RAT	Vitamin K-dependent protein S OS=Rattus norvegicus OX=10116 GN=Pros1 PE=2 SV=1	7.62	214160	269070	216830	152490	162120	135690	1	1.26	1.01	0.71	0.76	0.63	233353	150100	0.643231	-0.636592	24	18	18	Carbamidomethylation; TMT10plex	74627
BKRB1_RAT	B1 bradykinin receptor OS=Rattus norvegicus OX=10116 GN=Bdkrb1 PE=2 SV=2	7.61	3641.5	3704.5	4233.9	5376.2	5276.3	5465.9	1	1.02	1.16	1.48	1.45	1.5	3859.97	5372.8	1.39193	0.477086	2	1	1	Carbamidomethylation; TMT10plex	38378
ATF2_RAT	Cyclic AMP-dependent transcription factor ATF-2 OS=Rattus norvegicus OX=10116 GN=Atf2 PE=1 SV=2	7.61	7894.2	5397.8	3597.4	2019.7	3594.9	2034.6	1	0.68	0.46	0.26	0.46	0.26	5629.8	2549.73	0.452899	-1.14274	1	1	1	TMT10plex; Deamidation (NQ)	52287
NXPE4_RAT	NXPE family member 4 OS=Rattus norvegicus OX=10116 GN=Nxpe4 PE=2 SV=1	7.61	54852	36366	18122	8270.9	10664	7967.9	1	0.66	0.33	0.15	0.19	0.15	36446.7	8967.6	0.246047	-2.02299	3	2	2	Carbamidomethylation; TMT10plex	61615
VPS50_RAT	Syndetin OS=Rattus norvegicus OX=10116 GN=Vps50 PE=1 SV=1	7.61	1736.8	3250.9	4901.8	1335.6	1790.1	2558.8	1	1.87	2.82	0.77	1.03	1.47	3296.5	1894.83	0.574802	-0.798864	1	1	1	TMT10plex	111188
THNS2_RAT	Threonine synthase-like 2 OS=Rattus norvegicus OX=10116 GN=Thnsl2 PE=2 SV=1	7.61	40350	12326	6486.2	6783.3	5936.1	3862.5	1	0.31	0.16	0.17	0.15	0.1	19720.7	5527.3	0.280279	-1.83507	7	4	4	Carbamidomethylation; TMT10plex	54137
CBLN2_RAT	Cerebellin-2 OS=Rattus norvegicus OX=10116 GN=Cbln2 PE=2 SV=1	7.6	12477	7892.3	6966.7	5512.8	5991.1	5401.4	1	0.63	0.56	0.44	0.48	0.43	9112	5635.1	0.618426	-0.693327	8	4	2	TMT10plex; Deamidation (NQ)	24023
CLCKB_RAT	Chloride channel protein ClC-Kb OS=Rattus norvegicus OX=10116 GN=Clcnkb PE=1 SV=1	7.6	13545	8253.6	4723.7	2683.8	4514.9	3608.1	1	0.61	0.35	0.2	0.33	0.27	8840.77	3602.27	0.407461	-1.29527	1	2	1	TMT10plex	75218
CCD80_RAT	Coiled-coil domain-containing protein 80 OS=Rattus norvegicus OX=10116 GN=Ccdc80 PE=1 SV=1	7.6	16489	25810	58844	51075	74586	75815	1	1.57	3.57	3.1	4.52	4.6	33714.3	67158.7	1.99199	0.994212	2	3	3	TMT10plex	107691
ENOPH_RAT	Enolase-phosphatase E1 OS=Rattus norvegicus OX=10116 GN=Enoph1 PE=2 SV=1	7.6	6580.9	5197.1	5145.5	5303.1	4728.7	4582	1	0.79	0.78	0.81	0.72	0.7	5641.17	4871.27	0.863521	-0.211697	14	4	4	TMT10plex	28875
SLIT1_RAT	Slit homolog 1 protein OS=Rattus norvegicus OX=10116 GN=Slit1 PE=1 SV=1	7.6	39083	23789	16118	11271	16019	14661	1	0.61	0.41	0.29	0.41	0.38	26330	13983.7	0.531093	-0.912965	1	4	2	Carbamidomethylation; TMT10plex; Deamidation (NQ)	167498
CMBL_RAT	Carboxymethylenebutenolidase homolog OS=Rattus norvegicus OX=10116 GN=Cmbl PE=2 SV=1	7.59	636100	578800	559490	493080	571530	524370	1	0.91	0.88	0.78	0.9	0.82	591463	529660	0.895508	-0.159222	36	11	11	Carbamidomethylation; TMT10plex; Oxidation (M)	27903
F174A_RAT	Membrane protein FAM174A OS=Rattus norvegicus OX=10116 GN=Fam174a PE=2 SV=1	7.59	26530	17199	10865	8223.8	12348	10312	1	0.65	0.41	0.31	0.47	0.39	18198	10294.6	0.5657	-0.821892	10	2	2	TMT10plex	20228
RAB7A_RAT	Ras-related protein Rab-7a OS=Rattus norvegicus OX=10116 GN=Rab7a PE=1 SV=2	7.59	6811	11373	12323	11695	11736	12362	1	1.67	1.81	1.72	1.72	1.81	10169	11931	1.17327	0.230537	45	9	9	Carbamidomethylation; TMT10plex; Deamidation (NQ); Oxidation (M)	23504
TRIO_RAT	Triple functional domain protein OS=Rattus norvegicus OX=10116 GN=Trio PE=1 SV=4	7.59	17117	7869.6	4627.4	1748.1	3457.1	2484.9	1	0.46	0.27	0.1	0.2	0.15	9871.33	2563.37	0.259678	-1.94521	1	5	3	TMT10plex	347861
CXA5_RAT	Gap junction alpha-5 protein OS=Rattus norvegicus OX=10116 GN=Gja5 PE=1 SV=2	7.58	1694.9	3195.9	2134.3	4886.4	4768.1	3583.2	1	1.89	1.26	2.88	2.81	2.11	2341.7	4412.57	1.88434	0.914062	3	1	1	TMT10plex; Deamidation (NQ)	40233
OX2G_RAT	OX-2 membrane glycoprotein OS=Rattus norvegicus OX=10116 GN=Cd200 PE=2 SV=1	7.58	37752	29966	24319	14577	14653	14834	1	0.79	0.64	0.39	0.39	0.39	30679	14688	0.478764	-1.06261	11	3	3	TMT10plex	31088
DEAF1_RAT	Deformed epidermal autoregulatory factor 1 homolog OS=Rattus norvegicus OX=10116 GN=Deaf1 PE=1 SV=1	7.57	9754.4	8489.7	6451.9	2519.2	3488.1	2485.4	1	0.87	0.66	0.26	0.36	0.25	8232	2830.9	0.34389	-1.53998	1	1	1	TMT10plex; Deamidation (NQ)	59532
KTNA1_RAT	Katanin p60 ATPase-containing subunit A1 OS=Rattus norvegicus OX=10116 GN=Katna1 PE=1 SV=1	7.57	21302	14417	9030.1	3190.7	6275.3	4382.1	1	0.68	0.42	0.15	0.29	0.21	14916.4	4616.03	0.309461	-1.69217	2	1	1	Carbamidomethylation; TMT10plex	55844
PSB1_RAT	Proteasome subunit beta type-1 OS=Rattus norvegicus OX=10116 GN=Psmb1 PE=1 SV=3	7.57	49051	53166	54943	50323	46442	40058	1	1.08	1.12	1.03	0.95	0.82	52386.7	45607.7	0.870597	-0.199923	35	8	8	TMT10plex; Oxidation (M)	26479
CBX7_RAT	Chromobox protein homolog 7 OS=Rattus norvegicus OX=10116 GN=Cbx7 PE=2 SV=1	7.56	5411.3	6551.2	7322.5	7487.3	2904	5909.9	1	1.21	1.35	1.38	0.54	1.09	6428.33	5433.73	0.845279	-0.242501	4	1	1	TMT10plex	17966
CITE4_RAT	Cbp/p300-interacting transactivator 4 OS=Rattus norvegicus OX=10116 GN=Cited4 PE=2 SV=1	7.55	3875.8	5733.2	5741.2	2655.4	3581.8	3187.3	1	1.48	1.48	0.69	0.92	0.82	5116.73	3141.5	0.613966	-0.703769	4	1	1	TMT10plex	18158
CD44_RAT	CD44 antigen OS=Rattus norvegicus OX=10116 GN=Cd44 PE=1 SV=2	7.54	16560	13583	12939	8516.6	11712	7939.3	1	0.82	0.78	0.51	0.71	0.48	14360.7	9389.3	0.653821	-0.613033	6	3	3	Carbamidomethylation; TMT10plex	55946
DRS7C_RAT	Dehydrogenase/reductase SDR family member 7C OS=Rattus norvegicus OX=10116 GN=Dhrs7c PE=2 SV=1	7.54	7494.6	8541.3	11675	10263	12382	11167	1	1.14	1.56	1.37	1.65	1.49	9236.97	11270.7	1.22017	0.287082	5	2	2	TMT10plex; Deamidation (NQ)	34366
GORS2_RAT	Golgi reassembly-stacking protein 2 OS=Rattus norvegicus OX=10116 GN=Gorasp2 PE=1 SV=3	7.54	3650.8	10022	10596	20383	16199	16759	1	2.75	2.9	5.58	4.44	4.59	8089.6	17780.3	2.19792	1.13614	7	3	3	Carbamidomethylation; TMT10plex; Deamidation (NQ)	47221
TSNAX_RAT	Translin-associated protein X OS=Rattus norvegicus OX=10116 GN=Tsnax PE=1 SV=1	7.54	78081	39076	32398	16988	19722	17839	1	0.5	0.41	0.22	0.25	0.23	49851.7	18183	0.364742	-1.45505	19	5	5	Carbamidomethylation; TMT10plex	33005
N42L2_RAT	NEDD4-binding protein 2-like 2 OS=Rattus norvegicus OX=10116 GN=N4bp2l2 PE=2 SV=1	7.53	56227	23211	15331	9195.1	12947	11204	1	0.41	0.27	0.16	0.23	0.2	31589.7	11115.4	0.351867	-1.5069	1	1	1	TMT10plex	65666
OTOP1_RAT	Proton channel OTOP1 OS=Rattus norvegicus OX=10116 GN=Otop1 PE=2 SV=1	7.53	2669	2885.9	3432.4	2511.3	1967.9	2476.4	1	1.08	1.29	0.94	0.74	0.93	2995.77	2318.53	0.773937	-0.369713	3	2	2	TMT10plex	65929
SPA11_RAT	Serpin A11 OS=Rattus norvegicus OX=10116 GN=Serpina11 PE=2 SV=2	7.53	875.094	2589.7	2215.7	4080.3	3213	2632.3	1	2.96	2.53	4.66	3.67	3.01	1893.5	3308.53	1.74731	0.805138	4	3	2	TMT10plex	47024
DNMBP_RAT	Dynamin-binding protein OS=Rattus norvegicus OX=10116 GN=Dnmbp PE=1 SV=2	7.52	35029	61095	2931.9	3144.5	3190.2	2598.1	1	1.74	0.08	0.09	0.09	0.07	33018.6	2977.6	0.0901794	-3.47106	2	4	4	TMT10plex	176725
UBR4_RAT	E3 ubiquitin-protein ligase UBR4 OS=Rattus norvegicus OX=10116 GN=Ubr4 PE=1 SV=2	7.52	354710	144870	104880	56600	54152	45177	1	0.41	0.3	0.16	0.15	0.13	201487	51976.3	0.257964	-1.95476	2	11	11	Carbamidomethylation; TMT10plex; Deamidation (NQ)	573799
FND10_RAT	Fibronectin type III domain-containing protein 10 OS=Rattus norvegicus OX=10116 GN=Fndc10 PE=3 SV=1	7.52	9087.6	7316.9	5582.6	2913.8	3817.3	3279.7	1	0.81	0.61	0.32	0.42	0.36	7329.03	3336.93	0.455303	-1.1351	5	1	1	TMT10plex	24494
CLCN5_RAT	H(+)/Cl(-) exchange transporter 5 OS=Rattus norvegicus OX=10116 GN=Clcn5 PE=2 SV=2	7.52	3213.2	4147.7	6552.1	6223.9	10144	8902.8	1	1.29	2.04	1.94	3.16	2.77	4637.67	8423.57	1.81634	0.861032	2	2	2	TMT10plex; Oxidation (M)	90687
LETM2_RAT	LETM1 domain-containing protein LETM2 mitochondrial OS=Rattus norvegicus OX=10116 GN=Letm2 PE=2 SV=1	7.52	3466500	5278500	6195800	6724700	6640200	7237300	1	1.52	1.79	1.94	1.92	2.09	4.98027e+06	6867400	1.37892	0.463541	4	3	3	TMT10plex; Deamidation (NQ)	52524
VWA3A_RAT	von Willebrand factor A domain-containing protein 3A OS=Rattus norvegicus OX=10116 GN=Vwa3a PE=2 SV=1	7.52	1951.3	1030.9	1228.9	517.223	734.671	901.574	1	0.53	0.63	0.27	0.38	0.46	1403.7	717.823	0.511379	-0.967535	2	1	1	TMT10plex	83254
LYPA1_RAT	Acyl-protein thioesterase 1 OS=Rattus norvegicus OX=10116 GN=Lypla1 PE=1 SV=1	7.51	4595.5	4463.1	4164.7	2774.9	2710.3	1997.4	1	0.97	0.91	0.6	0.59	0.43	4407.77	2494.2	0.565865	-0.821471	3	1	1	TMT10plex	24709
GELS_RAT	Gelsolin OS=Rattus norvegicus OX=10116 GN=Gsn PE=1 SV=1	7.51	3276800	3758800	3295000	2490000	2203200	1937000	1	1.15	1.01	0.76	0.67	0.59	3.44353e+06	2.21007e+06	0.641802	-0.6398	66	105	104	Carbamidomethylation; TMT10plex; Deamidation (NQ); Oxidation (M)	86068
GRASP_RAT	General receptor for phosphoinositides 1-associated scaffold protein OS=Rattus norvegicus OX=10116 GN=Tamalin PE=1 SV=1	7.51	5211	3429.9	2873.3	2584.6	2455.8	2312.3	1	0.66	0.55	0.5	0.47	0.44	3838.07	2450.9	0.638577	-0.647068	2	1	1	TMT10plex	42321
LAMP1_RAT	Lysosome-associated membrane glycoprotein 1 OS=Rattus norvegicus OX=10116 GN=Lamp1 PE=1 SV=1	7.51	61624	50114	35481	27276	34172	24612	1	0.81	0.58	0.44	0.55	0.4	49073	28686.7	0.584571	-0.774549	16	7	7	Carbamidomethylation; TMT10plex	43969
ATP7B_RAT	Copper-transporting ATPase 2 OS=Rattus norvegicus OX=10116 GN=Atp7b PE=1 SV=1	7.5	28424	20909	12609	6943.4	10742	9445.5	1	0.74	0.44	0.24	0.38	0.33	20647.3	9043.63	0.438005	-1.19098	3	5	5	TMT10plex; Deamidation (NQ); Oxidation (M)	155990
EMAL2_RAT	Echinoderm microtubule-associated protein-like 2 OS=Rattus norvegicus OX=10116 GN=Eml2 PE=1 SV=1	7.5	60327	64481	61922	51450	46388	40224	1	1.07	1.03	0.85	0.77	0.67	62243.3	46020.7	0.739367	-0.435637	25	17	17	Carbamidomethylation; TMT10plex; Deamidation (NQ)	70711
TGS1_RAT	Trimethylguanosine synthase OS=Rattus norvegicus OX=10116 GN=Tgs1 PE=1 SV=1	7.5	3407.7	2095.3	4809.4	4000.8	1751.2	2617.5	1	0.61	1.41	1.17	0.51	0.77	3437.47	2789.83	0.811596	-0.301167	2	2	2	Carbamidomethylation; TMT10plex; Deamidation (NQ)	96045
G6PI_RAT	Glucose-6-phosphate isomerase OS=Rattus norvegicus OX=10116 GN=Gpi PE=1 SV=1	7.49	375060	380900	403520	372630	297630	297140	1	1.02	1.08	0.99	0.79	0.79	386493	322467	0.83434	-0.261293	53	52	51	Carbamidomethylation; TMT10plex; Deamidation (NQ); Oxidation (M)	62827
VIP1_RAT	Inositol hexakisphosphate and diphosphoinositol-pentakisphosphate kinase 1 OS=Rattus norvegicus OX=10116 GN=Ppip5k1 PE=1 SV=1	7.49	15829	4272.2	3487.5	2449.9	2906.6	2462.7	1	0.27	0.22	0.15	0.18	0.16	7862.9	2606.4	0.331481	-1.593	0	1	1	TMT10plex	159618
DIAC_RAT	Di-N-acetylchitobiase OS=Rattus norvegicus OX=10116 GN=Ctbs PE=1 SV=1	7.48	48213	48064	40437	30256	37066	32636	1	1	0.84	0.63	0.77	0.68	45571.3	33319.3	0.731147	-0.451767	25	9	9	Carbamidomethylation; TMT10plex; Deamidation (NQ)	41531
LIFR_RAT	Leukemia inhibitory factor receptor OS=Rattus norvegicus OX=10116 GN=Lifr PE=2 SV=1	7.48	716620	853910	1094000	1062600	1230500	1266900	1	1.19	1.53	1.48	1.72	1.77	888177	1.18667e+06	1.33607	0.417996	38	53	53	Carbamidomethylation; TMT10plex; Deamidation (NQ); Oxidation (M)	122394
MIC60_RAT	MICOS complex subunit Mic60 (Fragment) OS=Rattus norvegicus OX=10116 GN=Immt PE=1 SV=1	7.48	138200	114880	90912	29936	38796	29631	1	0.83	0.66	0.22	0.28	0.21	114664	32787.7	0.285946	-1.80619	2	2	2	TMT10plex; Deamidation (NQ)	67177
TIM8A_RAT	Mitochondrial import inner membrane translocase subunit Tim8 A OS=Rattus norvegicus OX=10116 GN=Timm8a PE=1 SV=1	7.48	3170	1728.2	1673.6	941.863	1368.9	1264.9	1	0.55	0.53	0.3	0.43	0.4	2190.6	1191.89	0.544092	-0.878078	20	2	2	Carbamidomethylation; TMT10plex	11042
SNIP1_RAT	Smad nuclear interacting protein 1 OS=Rattus norvegicus OX=10116 GN=Snip1 PE=1 SV=1	7.48	15328	6402.6	4396.9	2193.7	3062.3	2582.7	1	0.42	0.29	0.14	0.2	0.17	8709.17	2612.9	0.300017	-1.73688	7	3	3	TMT10plex; Deamidation (NQ)	44923
ATP5J_RAT	ATP synthase-coupling factor 6 mitochondrial OS=Rattus norvegicus OX=10116 GN=Atp5pf PE=1 SV=1	7.47	34168	31979	32100	23424	33625	28980	1	0.94	0.94	0.69	0.98	0.85	32749	28676.3	0.87564	-0.19159	15	3	2	TMT10plex	12494
ABCBB_RAT	Bile salt export pump OS=Rattus norvegicus OX=10116 GN=Abcb11 PE=1 SV=1	7.47	124540	107890	82057	42253	60933	45087	1	0.87	0.66	0.34	0.49	0.36	104829	49424.3	0.471476	-1.08474	2	4	4	TMT10plex; Oxidation (M)	146258
ACSL1_RAT	Long-chain-fatty-acid--CoA ligase 1 OS=Rattus norvegicus OX=10116 GN=Acsl1 PE=1 SV=1	7.47	3247.7	2339.9	3257.8	1794.6	2735.6	1862.5	1	0.72	1	0.55	0.84	0.57	2948.47	2130.9	0.722715	-0.468502	1	1	1	TMT10plex	78179
MILK1_RAT	MICAL-like protein 1 OS=Rattus norvegicus OX=10116 GN=Micall1 PE=1 SV=1	7.47	43510	29076	29018	28968	20929	21076	1	0.67	0.67	0.67	0.48	0.48	33868	23657.7	0.698526	-0.517615	2	2	2	TMT10plex	92644
PERF_RAT	Perforin-1 OS=Rattus norvegicus OX=10116 GN=Prf1 PE=2 SV=1	7.47	6560	10159	11363	20775	10968	12903	1	1.55	1.73	3.17	1.67	1.97	9360.67	14882	1.58984	0.668885	3	2	2	TMT10plex	61513
RHG44_RAT	Rho GTPase-activating protein 44 OS=Rattus norvegicus OX=10116 GN=Arhgap44 PE=1 SV=2	7.47	198970	201890	111150	12515	51031	18326	1	1.01	0.56	0.06	0.26	0.09	170670	27290.7	0.159903	-2.64473	1	1	1	TMT10plex; Deamidation (NQ)	89115
RL23_RAT	60S ribosomal protein L23 OS=Rattus norvegicus OX=10116 GN=Rpl23 PE=2 SV=1	7.46	0	0	299.546	323.931	332.695	260.56	-	-	256	256	256	256	99.8485	305.729	3.06192	1.61444	14	1	1	Carbamidomethylation; TMT10plex	14865
ACON_RAT	Aconitate hydratase mitochondrial OS=Rattus norvegicus OX=10116 GN=Aco2 PE=1 SV=2	7.46	14696	12846	17592	12471	12638	11632	1	0.87	1.2	0.85	0.86	0.79	15044.7	12247	0.814043	-0.296824	12	10	10	Carbamidomethylation; TMT10plex; Oxidation (M)	85433
CATB_RAT	Cathepsin B OS=Rattus norvegicus OX=10116 GN=Ctsb PE=1 SV=2	7.46	212990	228130	162990	108280	122010	117760	1	1.07	0.77	0.51	0.57	0.55	201370	116017	0.576137	-0.795517	65	34	34	Carbamidomethylation; TMT10plex; Deamidation (NQ); Oxidation (M)	37470
OAF_RAT	Out at first protein homolog OS=Rattus norvegicus OX=10116 GN=Oaf PE=2 SV=1	7.46	74829	99009	76720	42162	48401	39433	1	1.32	1.03	0.56	0.65	0.53	83519.3	43332	0.518826	-0.946677	30	9	9	Carbamidomethylation; TMT10plex	31776
RIPL1_RAT	RILP-like protein 1 OS=Rattus norvegicus OX=10116 GN=Rilpl1 PE=1 SV=1	7.46	15238	17008	15432	15618	16156	13869	1	1.12	1.01	1.02	1.06	0.91	15892.7	15214.3	0.957318	-0.0629301	2	1	1	TMT10plex; Deamidation (NQ)	47330
DAAF8_RAT	Dynein axonemal assembly factor 8 OS=Rattus norvegicus OX=10116 GN=Dnaaf8 PE=1 SV=1	7.45	14257	20541	28218	27518	40087	37336	1	1.44	1.98	1.93	2.81	2.62	21005.3	34980.3	1.66531	0.735788	3	2	2	Carbamidomethylation; TMT10plex; Deamidation (NQ)	52998
GAR1A_RAT	Golgi associated RAB2 interactor protein 1A OS=Rattus norvegicus OX=10116 GN=Garin1a PE=1 SV=1	7.45	8120.6	10881	11286	13004	14507	14250	1	1.34	1.39	1.6	1.79	1.75	10095.9	13920.3	1.37882	0.463429	3	1	1	TMT10plex	32795
TRYA_RAT	Trypsin V-A OS=Rattus norvegicus OX=10116 PE=2 SV=1	7.45	51259	30280	22751	12348	13676	11665	1	0.59	0.44	0.24	0.27	0.23	34763.3	12563	0.361387	-1.46839	4	5	1	TMT10plex	26901
TRYB_RAT	Trypsin V-B OS=Rattus norvegicus OX=10116 PE=2 SV=1	7.45	51259	30280	22751	12348	13676	11665	1	0.59	0.44	0.24	0.27	0.23	34763.3	12563	0.361387	-1.46839	4	5	1	TMT10plex	26820
APOB_RAT	Apolipoprotein B-100 OS=Rattus norvegicus OX=10116 GN=Apob PE=1 SV=1	7.44	444360	509230	574350	747770	629320	739070	1	1.15	1.29	1.68	1.42	1.66	509313	705387	1.38498	0.469861	17	95	94	Carbamidomethylation; TMT10plex; Deamidation (NQ); Oxidation (M)	536031
CNGA4_RAT	Cyclic nucleotide-gated cation channel alpha-4 OS=Rattus norvegicus OX=10116 GN=Cnga4 PE=2 SV=1	7.44	15612	18175	16909	18697	18082	17774	1	1.16	1.08	1.2	1.16	1.14	16898.7	18184.3	1.07608	0.105787	1	1	1	TMT10plex	65675
MESD_RAT	LRP chaperone MESD OS=Rattus norvegicus OX=10116 GN=Mesd PE=2 SV=1	7.44	3235.4	3569.3	2429	2383.3	2534.6	2007.8	1	1.1	0.75	0.74	0.78	0.62	3077.9	2308.57	0.750046	-0.414949	4	1	1	TMT10plex	25216
FBLN5_RAT	Fibulin-5 OS=Rattus norvegicus OX=10116 GN=Fbln5 PE=2 SV=1	7.43	58026	60997	48571	70842	46428	66587	1	1.05	0.84	1.22	0.8	1.15	55864.7	61285.7	1.09704	0.133614	30	13	13	Carbamidomethylation; TMT10plex; Deamidation (NQ); Oxidation (M)	50160
HSP74_RAT	Heat shock 70 kDa protein 4 OS=Rattus norvegicus OX=10116 GN=Hspa4 PE=1 SV=1	7.43	1852700	806200	644730	400580	548700	469800	1	0.44	0.35	0.22	0.3	0.25	1101210	473027	0.429552	-1.2191	40	40	37	Carbamidomethylation; TMT10plex; Deamidation (NQ); Oxidation (M)	94057
ABHD5_RAT	1-acylglycerol-3-phosphate O-acyltransferase ABHD5 OS=Rattus norvegicus OX=10116 GN=Abhd5 PE=1 SV=1	7.41	8564.3	7387.2	7836.4	6364.5	8017.5	6780.2	1	0.86	0.92	0.74	0.94	0.79	7929.3	7054.07	0.88962	-0.168738	2	1	1	TMT10plex	39104
ODFP2_RAT	Outer dense fiber protein 2 OS=Rattus norvegicus OX=10116 GN=Odf2 PE=1 SV=2	7.41	1865.6	1039	916.721	468.957	645.665	708.495	1	0.56	0.49	0.25	0.35	0.38	1273.77	607.706	0.477091	-1.06766	1	1	1	TMT10plex	95440
PDYN_RAT	Proenkephalin-B OS=Rattus norvegicus OX=10116 GN=Pdyn PE=1 SV=2	7.4	22826	9907.3	8504.9	2172.8	3528.3	3202.8	1	0.43	0.37	0.1	0.15	0.14	13746.1	2967.97	0.215914	-2.21147	4	1	1	TMT10plex	28079
SEPT9_RAT	Septin-9 OS=Rattus norvegicus OX=10116 GN=Septin9 PE=1 SV=1	7.4	1507000	668950	115690	54379	155290	62840	1	0.44	0.08	0.04	0.1	0.04	763880	90836.3	0.118914	-3.072	10	8	7	TMT10plex	63792
SNRK_RAT	SNF-related serine/threonine-protein kinase OS=Rattus norvegicus OX=10116 GN=Snrk PE=1 SV=1	7.4	15442	18498	18822	24618	22224	20670	1	1.2	1.22	1.59	1.44	1.34	17587.3	22504	1.27956	0.355645	2	2	2	TMT10plex	81628
ARLY_RAT	Argininosuccinate lyase OS=Rattus norvegicus OX=10116 GN=Asl PE=2 SV=1	7.39	33220	41362	43148	36342	47754	45566	1	1.25	1.3	1.09	1.44	1.37	39243.3	43220.7	1.10135	0.139274	26	13	13	Carbamidomethylation; TMT10plex; Deamidation (NQ); Oxidation (M)	51550
CAMKV_RAT	CaM kinase-like vesicle-associated protein OS=Rattus norvegicus OX=10116 GN=Camkv PE=1 SV=1	7.39	2949	5559	2877.2	2769	2951.8	1799.3	1	1.89	0.98	0.94	1	0.61	3795.07	2506.7	0.660515	-0.598336	2	1	1	TMT10plex	54106
RB6I2_RAT	ELKS/Rab6-interacting/CAST family member 1 OS=Rattus norvegicus OX=10116 GN=Erc1 PE=1 SV=1	7.39	1869000	1683700	746010	281170	415250	355960	1	0.9	0.4	0.15	0.22	0.19	1.4329e+06	350793	0.244813	-2.03025	5	8	7	TMT10plex; Oxidation (M)	108818
STXB2_RAT	Syntaxin-binding protein 2 OS=Rattus norvegicus OX=10116 GN=Stxbp2 PE=2 SV=1	7.39	32003	25873	22184	35253	24988	29588	1	0.81	0.69	1.1	0.78	0.92	26686.7	29943	1.12202	0.1661	1	1	1	TMT10plex; Oxidation (M)	66696
CHSTF_RAT	Carbohydrate sulfotransferase 15 OS=Rattus norvegicus OX=10116 GN=Chst15 PE=2 SV=1	7.38	11361	15305	12431	9358.3	10188	8211.2	1	1.35	1.09	0.82	0.9	0.72	13032.3	9252.5	0.709965	-0.49418	7	5	5	Carbamidomethylation; TMT10plex	65044
PARG_RAT	Poly(ADP-ribose) glycohydrolase OS=Rattus norvegicus OX=10116 GN=Parg PE=1 SV=1	7.38	14209	5383.6	5019	4862	5572.8	3732.5	1	0.38	0.35	0.34	0.39	0.26	8203.87	4722.43	0.575635	-0.796774	2	2	2	TMT10plex	109003
PTBP1_RAT	Polypyrimidine tract-binding protein 1 OS=Rattus norvegicus OX=10116 GN=Ptbp1 PE=1 SV=1	7.38	40094	28475	24871	20542	24210	19542	1	0.71	0.62	0.51	0.6	0.49	31146.7	21431.3	0.688078	-0.539356	12	9	9	TMT10plex	59354
RCN2_RAT	Reticulocalbin-2 OS=Rattus norvegicus OX=10116 GN=Rcn2 PE=1 SV=2	7.38	2977.2	3074.1	1783.3	1312.8	1875.1	1434.7	1	1.03	0.6	0.44	0.63	0.48	2611.53	1540.87	0.590024	-0.761155	5	2	2	TMT10plex; Oxidation (M)	37433
STXB5_RAT	Syntaxin-binding protein 5 OS=Rattus norvegicus OX=10116 GN=Stxbp5 PE=1 SV=1	7.38	12464	10410	10796	7406.1	10433	7105.2	1	0.84	0.87	0.59	0.84	0.57	11223.3	8314.77	0.740846	-0.432754	2	3	3	Carbamidomethylation; TMT10plex; Oxidation (M)	127659
CBR4_RAT	3-oxoacyl-[acyl-carrier-protein] reductase OS=Rattus norvegicus OX=10116 GN=Cbr4 PE=2 SV=1	7.37	2485.8	1242.8	1141.9	587.57	728.904	620.552	1	0.5	0.46	0.24	0.29	0.25	1623.5	645.675	0.397706	-1.33023	6	1	1	TMT10plex; Deamidation (NQ); Oxidation (M)	25287
NUCKS_RAT	Nuclear ubiquitous casein and cyclin-dependent kinase substrate 1 OS=Rattus norvegicus OX=10116 GN=Nucks1 PE=1 SV=1	7.36	140050	81443	82928	51962	46995	49857	1	0.58	0.59	0.37	0.34	0.36	101474	49604.7	0.488843	-1.03256	21	6	6	TMT10plex	27140
PRAX_RAT	Periaxin OS=Rattus norvegicus OX=10116 GN=Prx PE=1 SV=2	7.36	269130	154600	107050	28981	57124	43664	1	0.57	0.4	0.11	0.21	0.16	176927	43256.3	0.244487	-2.03217	4	6	6	TMT10plex	146400
SPAS1_RAT	Spermatogenesis-associated serine-rich protein 1 OS=Rattus norvegicus OX=10116 GN=Spats1 PE=1 SV=1	7.36	2673.5	2229	1619.6	851.071	1175.1	854.883	1	0.83	0.61	0.32	0.44	0.32	2174.03	960.351	0.441737	-1.17874	2	1	1	TMT10plex	31133
AGFG1_RAT	Arf-GAP domain and FG repeat-containing protein 1 OS=Rattus norvegicus OX=10116 GN=Agfg1 PE=1 SV=1	7.35	175720	86833	78134	29225	43596	36146	1	0.49	0.44	0.17	0.25	0.21	113562	36322.3	0.319845	-1.64456	5	3	3	TMT10plex; Deamidation (NQ)	58170
DPP6_RAT	Dipeptidyl aminopeptidase-like protein 6 OS=Rattus norvegicus OX=10116 GN=Dpp6 PE=1 SV=1	7.35	111230	69765	52103	15991	44606	22134	1	0.63	0.47	0.14	0.4	0.2	77699.3	27577	0.354919	-1.49444	2	2	2	TMT10plex	97302
TMM79_RAT	Transmembrane protein 79 OS=Rattus norvegicus OX=10116 GN=Tmem79 PE=2 SV=1	7.34	3946.2	1362.4	1380.3	736.402	1139.3	764.181	1	0.35	0.35	0.19	0.29	0.19	2229.63	879.961	0.394666	-1.3413	2	1	1	Carbamidomethylation; TMT10plex	43363
PGCA_RAT	Aggrecan core protein OS=Rattus norvegicus OX=10116 GN=Acan PE=1 SV=2	7.33	214280	296030	336000	524730	441170	557640	1	1.38	1.57	2.45	2.06	2.6	282103	507847	1.80022	0.848169	3	9	8	Carbamidomethylation; TMT10plex	221116
NFASC_RAT	Neurofascin OS=Rattus norvegicus OX=10116 GN=Nfasc PE=1 SV=2	7.33	753990	495700	404800	260440	350860	280810	1	0.66	0.54	0.35	0.47	0.37	551497	297370	0.539205	-0.891093	30	53	52	Carbamidomethylation; TMT10plex; Deamidation (NQ); Oxidation (M)	138004
CAC1G_RAT	Voltage-dependent T-type calcium channel subunit alpha-1G OS=Rattus norvegicus OX=10116 GN=Cacna1g PE=1 SV=2	7.33	4859	2633.4	1874.7	613.648	1604.1	889.466	1	0.54	0.39	0.13	0.33	0.18	3122.37	1035.74	0.331716	-1.59198	1	2	2	Carbamidomethylation; TMT10plex; Deamidation (NQ)	250405
XKR6_RAT	XK-related protein 6 OS=Rattus norvegicus OX=10116 GN=Xkr6 PE=2 SV=1	7.33	58364	37234	15180	12918	17361	14208	1	0.64	0.26	0.22	0.3	0.24	36926	14829	0.401587	-1.31622	2	2	2	Carbamidomethylation; TMT10plex; Deamidation (NQ)	70928
CADH2_RAT	Cadherin-2 OS=Rattus norvegicus OX=10116 GN=Cdh2 PE=1 SV=1	7.32	332720	273980	287310	226770	170410	214320	1	0.82	0.86	0.68	0.51	0.64	298003	203833	0.683997	-0.547938	25	28	28	Carbamidomethylation; TMT10plex; Deamidation (NQ); Oxidation (M)	99686
KIF1A_RAT	Kinesin-like protein KIF1A OS=Rattus norvegicus OX=10116 GN=Kif1a PE=1 SV=3	7.32	2373.2	2105.5	2192.1	794.976	1868.8	1185.7	1	0.89	0.92	0.33	0.79	0.5	2223.6	1283.16	0.577064	-0.793198	1	1	1	TMT10plex	192933
MDHM_RAT	Malate dehydrogenase mitochondrial OS=Rattus norvegicus OX=10116 GN=Mdh2 PE=1 SV=2	7.32	86987	59252	104100	57357	60975	56817	1	0.68	1.2	0.66	0.7	0.65	83446.3	58383	0.699647	-0.5153	62	26	26	Carbamidomethylation; TMT10plex; Deamidation (NQ); Oxidation (M)	35684
NEC2_RAT	Neuroendocrine convertase 2 OS=Rattus norvegicus OX=10116 GN=Pcsk2 PE=1 SV=1	7.32	51715	42104	52083	18618	24757	24366	1	0.81	1.01	0.36	0.48	0.47	48634	22580.3	0.464291	-1.1069	4	3	3	TMT10plex	70753
PGAM1_RAT	Phosphoglycerate mutase 1 OS=Rattus norvegicus OX=10116 GN=Pgam1 PE=1 SV=4	7.32	35776	44733	55225	58053	57568	56686	1	1.25	1.54	1.62	1.61	1.58	45244.7	57435.7	1.26945	0.344199	32	16	9	Carbamidomethylation; TMT10plex; Deamidation (NQ); Oxidation (M)	28832
GALT7_RAT	N-acetylgalactosaminyltransferase 7 OS=Rattus norvegicus OX=10116 GN=Galnt7 PE=2 SV=1	7.31	15485	21188	31417	30081	39510	32429	1	1.37	2.03	1.94	2.55	2.09	22696.7	34006.7	1.49831	0.583337	4	3	3	Carbamidomethylation; TMT10plex; Deamidation (NQ); Oxidation (M)	75335
NF1_RAT	Neurofibromin OS=Rattus norvegicus OX=10116 GN=Nf1 PE=1 SV=1	7.31	62301	48231	29421	29802	31987	26513	1	0.77	0.47	0.48	0.51	0.43	46651	29434	0.63094	-0.664424	2	8	8	Carbamidomethylation; TMT10plex; Deamidation (NQ)	317083
OLFL1_RAT	Olfactomedin-like protein 1 OS=Rattus norvegicus OX=10116 GN=Olfml1 PE=2 SV=1	7.31	33611	35151	27556	21005	21324	14073	1	1.05	0.82	0.62	0.63	0.42	32106	18800.7	0.585581	-0.772059	11	5	5	TMT10plex	45600
ST18_RAT	Suppression of tumorigenicity 18 protein OS=Rattus norvegicus OX=10116 GN=St18 PE=2 SV=2	7.31	13902	11355	10507	12091	10609	9737.4	1	0.82	0.76	0.87	0.76	0.7	11921.3	10812.5	0.906985	-0.14085	2	3	3	TMT10plex; Oxidation (M)	113434
ACM3_RAT	Muscarinic acetylcholine receptor M3 OS=Rattus norvegicus OX=10116 GN=Chrm3 PE=1 SV=1	7.3	27790	28394	15952	4688.3	13346	7308.7	1	1.02	0.57	0.17	0.48	0.26	24045.3	8447.67	0.351323	-1.50913	1	1	1	TMT10plex	66066
NEU1_RAT	Oxytocin-neurophysin 1 OS=Rattus norvegicus OX=10116 GN=Oxt PE=1 SV=2	7.3	62202	122370	34729	30201	35095	22789	1	1.97	0.56	0.49	0.56	0.37	73100.3	29361.7	0.401663	-1.31594	28	5	3	Carbamidomethylation; TMT10plex	12823
TSP4_RAT	Thrombospondin-4 OS=Rattus norvegicus OX=10116 GN=Thbs4 PE=1 SV=1	7.3	244020	139180	100140	83065	102360	86434	1	0.57	0.41	0.34	0.42	0.35	161113	90619.7	0.562459	-0.83018	21	27	23	Carbamidomethylation; TMT10plex; Deamidation (NQ); Oxidation (M)	108214
RL13_RAT	60S ribosomal protein L13 OS=Rattus norvegicus OX=10116 GN=Rpl13 PE=1 SV=2	7.29	18781	11499	12859	12110	12327	10765	1	0.61	0.68	0.64	0.66	0.57	14379.7	11734	0.816013	-0.293335	21	5	5	TMT10plex	24309
CPEB1_RAT	Cytoplasmic polyadenylation element-binding protein 1 OS=Rattus norvegicus OX=10116 GN=Cpeb1 PE=1 SV=1	7.29	16050	7743.6	14270	8408.3	12283	2966.1	1	0.48	0.89	0.52	0.77	0.18	12687.9	7885.8	0.621523	-0.68612	1	1	1	TMT10plex	62062
DEPD7_RAT	DEP domain-containing protein 7 OS=Rattus norvegicus OX=10116 GN=Depdc7 PE=2 SV=1	7.29	8065.1	13632	15342	16349	21972	16531	1	1.69	1.9	2.03	2.72	2.05	12346.4	18284	1.48092	0.566495	3	2	2	Carbamidomethylation; TMT10plex	58201
2AAB_RAT	Serine/threonine-protein phosphatase 2A 65 kDa regulatory subunit A beta isoform OS=Rattus norvegicus OX=10116 GN=Ppp2r1b PE=2 SV=1	7.29	17754	19674	21273	19632	16020	12751	1	1.11	1.2	1.11	0.9	0.72	19567	16134.3	0.824569	-0.278289	4	3	3	Carbamidomethylation; TMT10plex	66006
JIP3_RAT	C-Jun-amino-terminal kinase-interacting protein 3 OS=Rattus norvegicus OX=10116 GN=Mapk8ip3 PE=1 SV=2	7.28	1127800	781580	438530	97098	257760	173130	1	0.69	0.39	0.09	0.23	0.15	782637	175996	0.224876	-2.1528	2	3	3	TMT10plex; Deamidation (NQ)	145649
G37L1_RAT	G-protein coupled receptor 37-like 1 OS=Rattus norvegicus OX=10116 GN=Gpr37l1 PE=1 SV=1	7.28	671660	419350	243390	87938	178540	93841	1	0.62	0.36	0.13	0.27	0.14	444800	120106	0.270023	-1.88884	15	10	10	Carbamidomethylation; TMT10plex; Deamidation (NQ)	52860
DCBD2_RAT	Discoidin CUB and LCCL domain-containing protein 2 OS=Rattus norvegicus OX=10116 GN=Dcbld2 PE=2 SV=1	7.27	24876	23556	17823	17829	18559	16967	1	0.95	0.72	0.72	0.75	0.68	22085	17785	0.805298	-0.312406	2	2	2	TMT10plex	83915
MC4R_RAT	Melanocortin receptor 4 OS=Rattus norvegicus OX=10116 GN=Mc4r PE=2 SV=1	7.26	24506	14577	7954.6	1690.1	3255.8	3116.3	1	0.59	0.32	0.07	0.13	0.13	15679.2	2687.4	0.171399	-2.54457	2	1	1	Carbamidomethylation; TMT10plex	36887
F118B_RAT	Protein FAM118B OS=Rattus norvegicus OX=10116 GN=Fam118b PE=2 SV=1	7.26	6128	9694	6789.6	4078	5170.8	3732.8	1	1.58	1.11	0.67	0.84	0.61	7537.2	4327.2	0.574112	-0.800595	3	1	1	TMT10plex	39423
SHC3_RAT	SHC-transforming protein 3 OS=Rattus norvegicus OX=10116 GN=Shc3 PE=2 SV=1	7.26	44811	32563	25381	13719	18894	15281	1	0.73	0.57	0.31	0.42	0.34	34251.7	15964.7	0.466099	-1.10129	4	3	3	TMT10plex	64100
KCNT1_RAT	Potassium channel subfamily T member 1 OS=Rattus norvegicus OX=10116 GN=Kcnt1 PE=1 SV=1	7.25	4844.4	5732.6	8542.4	7346.9	10412	11082	1	1.18	1.76	1.52	2.15	2.29	6373.13	9613.63	1.50846	0.593079	1	1	1	TMT10plex	139615
OAS3_RAT	2'-5'-oligoadenylate synthase 3 OS=Rattus norvegicus OX=10116 GN=Oas3 PE=2 SV=1	7.24	0	202.749	236.336	1733.2	402.796	544.38	-	256	256	256	256	256	146.362	893.459	6.10446	2.60986	1	1	1	TMT10plex; Deamidation (NQ)	126204
CD244_RAT	Natural killer cell receptor 2B4 OS=Rattus norvegicus OX=10116 GN=Cd244 PE=2 SV=1	7.24	1036.6	4059.9	5026.6	8113.8	7131.8	7406.7	1	3.92	4.85	7.83	6.88	7.15	3374.37	7550.77	2.23768	1.16201	5	2	2	Carbamidomethylation; TMT10plex; Deamidation (NQ)	35300
PARM1_RAT	Prostate androgen-regulated mucin-like protein 1 homolog OS=Rattus norvegicus OX=10116 GN=Parm1 PE=1 SV=1	7.24	150750	96727	68558	24689	36275	31319	1	0.64	0.45	0.16	0.24	0.21	105345	30761	0.292002	-1.77595	12	4	4	TMT10plex; Deamidation (NQ)	30729
HMCES_RAT	Abasic site processing protein HMCES OS=Rattus norvegicus OX=10116 GN=Hmces PE=2 SV=1	7.23	21016	18792	7494.2	16785	21366	85387	1	0.89	0.36	0.8	1.02	4.06	15767.4	41179.3	2.61168	1.38498	2	1	1	TMT10plex	40223
CAN11_RAT	Calpain 11 OS=Rattus norvegicus OX=10116 GN=Capn11 PE=2 SV=2	7.22	37392	37222	39617	38460	50154	41019	1	1	1.06	1.03	1.34	1.1	38077	43211	1.13483	0.182479	2	2	2	TMT10plex; Deamidation (NQ)	83241
CTRO_RAT	Citron rho-interacting kinase OS=Rattus norvegicus OX=10116 GN=Cit PE=1 SV=1	7.22	90109	70359	56605	32406	15660	29745	1	0.78	0.63	0.36	0.17	0.33	72357.7	25937	0.358455	-1.48013	1	2	2	TMT10plex; Oxidation (M)	235308
PCSK9_RAT	Proprotein convertase subtilisin/kexin type 9 OS=Rattus norvegicus OX=10116 GN=Pcsk9 PE=1 SV=1	7.22	25009	19433	12969	6077.2	8458.9	7141.1	1	0.78	0.52	0.24	0.34	0.29	19137	7225.73	0.377579	-1.40515	6	4	4	Carbamidomethylation; TMT10plex; Deamidation (NQ)	74709
PIM3_RAT	Serine/threonine-protein kinase pim-3 OS=Rattus norvegicus OX=10116 GN=Pim3 PE=1 SV=3	7.22	59425	29182	15712	8107.9	13334	10502	1	0.49	0.26	0.14	0.22	0.18	34773	10648	0.306214	-1.70739	2	1	1	Carbamidomethylation; TMT10plex	36002
HNRPD_RAT	Heterogeneous nuclear ribonucleoprotein D0 OS=Rattus norvegicus OX=10116 GN=Hnrnpd PE=1 SV=2	7.21	135930	95474	98324	66824	79816	79999	1	0.7	0.72	0.49	0.59	0.59	109909	75546.3	0.687351	-0.54088	22	11	10	Carbamidomethylation; TMT10plex	38218
NRX3A_RAT	Neurexin-3 OS=Rattus norvegicus OX=10116 GN=Nrxn3 PE=1 SV=1	7.21	550960	472270	399720	322390	376300	294580	1	0.86	0.73	0.59	0.68	0.53	474317	331090	0.698036	-0.518627	25	62	50	Carbamidomethylation; TMT10plex; Deamidation (NQ); Oxidation (M)	173993
NSG1_RAT	Neuronal vesicle trafficking-associated protein 1 OS=Rattus norvegicus OX=10116 GN=Nsg1 PE=1 SV=2	7.21	5235.8	3926.1	2403.9	714.294	1171.5	776.836	1	0.75	0.46	0.14	0.22	0.15	3855.27	887.543	0.230216	-2.11894	6	1	1	TMT10plex	20943
MEMO1_RAT	Protein MEMO1 OS=Rattus norvegicus OX=10116 GN=Memo1 PE=1 SV=1	7.21	4169.3	3310.2	1864.7	1356.2	1495.1	1100.4	1	0.79	0.45	0.33	0.36	0.26	3114.73	1317.23	0.422904	-1.2416	2	1	1	TMT10plex	33679
CXD2_RAT	Gap junction delta-2 protein OS=Rattus norvegicus OX=10116 GN=Gjd2 PE=2 SV=1	7.2	9648	6599.9	3892.9	1675.6	2736.5	1994.5	1	0.68	0.4	0.17	0.28	0.21	6713.6	2135.53	0.318091	-1.65249	3	1	1	TMT10plex	36052
GNAS3_RAT	Neuroendocrine secretory protein 55 OS=Rattus norvegicus OX=10116 GN=Gnas PE=2 SV=1	7.2	46088	18153	15688	6478.6	9774.7	7327.4	1	0.39	0.34	0.14	0.21	0.16	26643	7860.23	0.295021	-1.76111	13	4	4	TMT10plex	29219
NFM_RAT	Neurofilament medium polypeptide OS=Rattus norvegicus OX=10116 GN=Nefm PE=1 SV=4	7.2	105290	86957	78057	56548	66100	54548	1	0.83	0.74	0.54	0.63	0.52	90101.3	59065.3	0.655543	-0.609237	3	5	3	TMT10plex	95791
PCNP_RAT	PEST proteolytic signal-containing nuclear protein OS=Rattus norvegicus OX=10116 GN=Pcnp PE=1 SV=1	7.2	142320	67515	28271	15777	31381	21169	1	0.47	0.2	0.11	0.22	0.15	79368.7	22775.7	0.28696	-1.80108	22	4	4	TMT10plex; Deamidation (NQ)	20195
PTER_RAT	Phosphotriesterase-related protein OS=Rattus norvegicus OX=10116 GN=Pter PE=2 SV=2	7.2	2841900	976370	81527	60156	104260	57436	1	0.34	0.03	0.02	0.04	0.02	1.29993e+06	73950.7	0.0568881	-4.13573	31	14	13	Carbamidomethylation; TMT10plex; Deamidation (NQ)	39145
CLD5_RAT	Claudin-5 OS=Rattus norvegicus OX=10116 GN=Cldn5 PE=1 SV=2	7.19	2839.6	1688	1125.1	423.151	747.444	568.16	1	0.59	0.4	0.15	0.26	0.2	1884.23	579.585	0.307597	-1.70088	4	1	1	TMT10plex	23072
PPR3E_RAT	Protein phosphatase 1 regulatory subunit 3E OS=Rattus norvegicus OX=10116 GN=Ppp1r3e PE=2 SV=1	7.19	77687	58612	45789	34753	34469	36869	1	0.75	0.59	0.45	0.44	0.47	60696	35363.7	0.582636	-0.779334	5	3	3	TMT10plex	30624
SYN3_RAT	Synapsin-3 OS=Rattus norvegicus OX=10116 GN=Syn3 PE=1 SV=1	7.19	13361	14957	16619	12512	11661	12357	1	1.12	1.24	0.94	0.87	0.92	14979	12176.7	0.812916	-0.298822	5	4	4	TMT10plex; Oxidation (M)	63349
DNMT1_RAT	DNA (cytosine-5)-methyltransferase 1 OS=Rattus norvegicus OX=10116 GN=Dnmt1 PE=1 SV=2	7.18	332820	74780	14632	11065	14761	12531	1	0.22	0.04	0.03	0.04	0.04	140744	12785.7	0.0908434	-3.46047	3	6	6	Carbamidomethylation; TMT10plex; Deamidation (NQ)	182773
GP135_RAT	G-protein coupled receptor 135 OS=Rattus norvegicus OX=10116 GN=Gpr135 PE=2 SV=1	7.18	68843	66070	51914	25321	34413	31272	1	0.96	0.75	0.37	0.5	0.45	62275.7	30335.3	0.487114	-1.03767	6	3	3	TMT10plex; Deamidation (NQ)	49581
FAT3_RAT	Protocadherin Fat 3 OS=Rattus norvegicus OX=10116 GN=Fat3 PE=1 SV=1	7.17	149790	97461	65117	31832	48678	40496	1	0.65	0.43	0.21	0.32	0.27	104123	40335.3	0.387383	-1.36817	2	8	8	TMT10plex; Deamidation (NQ); Oxidation (M)	502092
A3LT2_RAT	Alpha-1 3-galactosyltransferase 2 OS=Rattus norvegicus OX=10116 GN=A3galt2 PE=1 SV=1	7.16	10767	13543	11347	9571.2	11400	8766.4	1	1.26	1.05	0.89	1.06	0.81	11885.7	9912.53	0.833991	-0.261897	3	1	1	Carbamidomethylation; TMT10plex; Deamidation (NQ)	39548
DC1L1_RAT	Cytoplasmic dynein 1 light intermediate chain 1 OS=Rattus norvegicus OX=10116 GN=Dync1li1 PE=1 SV=1	7.16	0	2962	11579	44273	22186	78767	-	256	256	256	256	256	4847	48408.7	9.98735	3.3201	2	1	1	TMT10plex	56793
ITSN1_RAT	Intersectin-1 OS=Rattus norvegicus OX=10116 GN=Itsn1 PE=1 SV=2	7.16	34045	29839	22946	14420	20103	13925	1	0.88	0.67	0.42	0.59	0.41	28943.3	16149.3	0.557964	-0.841756	2	4	4	TMT10plex; Deamidation (NQ)	194196
SAP_RAT	Prosaposin OS=Rattus norvegicus OX=10116 GN=Psap PE=1 SV=1	7.16	907060	1170000	787870	400580	634980	418280	1	1.29	0.87	0.44	0.7	0.46	954977	484613	0.507461	-0.978631	57	39	39	Carbamidomethylation; TMT10plex; Deamidation (NQ); Oxidation (M)	61124
BHLH9_RAT	Protein BHLHb9 OS=Rattus norvegicus OX=10116 GN=Bhlhb9 PE=2 SV=1	7.16	18794	27310	52319	15152	21364	19070	1	1.45	2.78	0.81	1.14	1.01	32807.7	18528.7	0.564766	-0.824274	2	1	1	TMT10plex	59718
CRNL1_RAT	Crooked neck-like protein 1 OS=Rattus norvegicus OX=10116 GN=Crnkl1 PE=2 SV=1	7.15	0	0	376.039	214.681	291.848	239.528	-	-	256	256	256	256	125.346	248.685	1.98399	0.988402	1	1	1	TMT10plex	83416
RN123_RAT	E3 ubiquitin-protein ligase RNF123 OS=Rattus norvegicus OX=10116 GN=Rnf123 PE=1 SV=1	7.15	8833.7	9652.1	9464.6	10458	11683	8895.1	1	1.09	1.07	1.18	1.32	1.01	9316.8	10345.4	1.1104	0.151078	1	2	2	TMT10plex	149077
KBTB8_RAT	Kelch repeat and BTB domain-containing protein 8 OS=Rattus norvegicus OX=10116 GN=Kbtbd8 PE=2 SV=1	7.15	1836.7	987.851	1211.4	848.269	1243.8	910.159	1	0.54	0.66	0.46	0.68	0.5	1345.32	1000.74	0.743871	-0.426875	1	1	1	Carbamidomethylation; TMT10plex	66322
LRRN1_RAT	Leucine-rich repeat neuronal protein 1 OS=Rattus norvegicus OX=10116 GN=Lrrn1 PE=2 SV=1	7.15	128860	126020	132240	276110	122430	148320	1	0.98	1.03	2.14	0.95	1.15	129040	182287	1.41264	0.498391	28	27	27	Carbamidomethylation; TMT10plex; Deamidation (NQ); Oxidation (M)	80629
ABHDA_RAT	Palmitoyl-protein thioesterase ABHD10 mitochondrial OS=Rattus norvegicus OX=10116 GN=Abhd10 PE=1 SV=2	7.15	994.033	439.557	400.616	343.702	398.47	241.482	1	0.44	0.4	0.35	0.4	0.24	611.402	327.885	0.536284	-0.898931	3	1	1	TMT10plex	33153
RS10B_RAT	Radial spoke head 10 homolog B OS=Rattus norvegicus OX=10116 GN=Rsph10b PE=2 SV=1	7.15	25925	16924	13772	6835.3	12772	9346.7	1	0.65	0.53	0.26	0.49	0.36	18873.7	9651.33	0.511365	-0.967575	3	3	3	TMT10plex; Deamidation (NQ)	101587
APAF_RAT	Apoptotic protease-activating factor 1 OS=Rattus norvegicus OX=10116 GN=Apaf1 PE=1 SV=1	7.14	479680	308470	208080	91330	138080	136520	1	0.64	0.43	0.19	0.29	0.28	332077	121977	0.367315	-1.44491	1	1	1	Carbamidomethylation; TMT10plex; Deamidation (NQ)	141152
ATN1_RAT	Atrophin-1 OS=Rattus norvegicus OX=10116 GN=Atn1 PE=1 SV=1	7.14	55169	76212	94383	79748	95800	104080	1	1.38	1.71	1.45	1.74	1.89	75254.7	93209.3	1.23859	0.308693	3	5	5	TMT10plex	124779
PRKRA_RAT	Interferon-inducible double-stranded RNA-dependent protein kinase activator A OS=Rattus norvegicus OX=10116 GN=Prkra PE=1 SV=1	7.14	136130	42709	35520	11129	31578	20916	1	0.31	0.26	0.08	0.23	0.15	71453	21207.7	0.296806	-1.75241	5	2	2	TMT10plex; Deamidation (NQ)	34355
GP2_RAT	Pancreatic secretory granule membrane major glycoprotein GP2 OS=Rattus norvegicus OX=10116 GN=Gp2 PE=1 SV=1	7.14	4618.9	4232.9	3914.6	3131.9	4040.7	2990.7	1	0.92	0.85	0.68	0.87	0.65	4255.47	3387.77	0.796098	-0.328983	2	1	1	TMT10plex	58708
SGPL1_RAT	Sphingosine-1-phosphate lyase 1 OS=Rattus norvegicus OX=10116 GN=Sgpl1 PE=2 SV=1	7.14	22862	30119	42659	46392	52630	51325	1	1.32	1.87	2.03	2.3	2.24	31880	50115.7	1.57201	0.65261	2	2	2	TMT10plex; Deamidation (NQ)	63758
TYRO3_RAT	Tyrosine-protein kinase receptor TYRO3 OS=Rattus norvegicus OX=10116 GN=Tyro3 PE=1 SV=1	7.14	43586	36121	32898	22877	26179	21004	1	0.83	0.75	0.52	0.6	0.48	37535	23353.3	0.622175	-0.684608	7	8	6	Carbamidomethylation; TMT10plex; Deamidation (NQ); Oxidation (M)	95919
DDX52_RAT	Probable ATP-dependent RNA helicase DDX52 OS=Rattus norvegicus OX=10116 GN=Ddx52 PE=2 SV=1	7.13	0	0	200.073	146.958	172.163	152.735	-	-	256	256	256	256	66.6911	157.285	2.35842	1.23782	2	1	1	TMT10plex	67240
S38AA_RAT	Putative sodium-coupled neutral amino acid transporter 10 OS=Rattus norvegicus OX=10116 GN=Slc38a10 PE=1 SV=2	7.13	31034	32436	53063	80802	65537	94996	1	1.05	1.71	2.6	2.11	3.06	38844.3	80445	2.07096	1.0503	3	3	3	Carbamidomethylation; TMT10plex; Oxidation (M)	118797
MYT1L_RAT	Myelin transcription factor 1-like protein OS=Rattus norvegicus OX=10116 GN=Myt1l PE=1 SV=3	7.12	4640.3	2648.8	4126.7	2753.1	3436	2468.1	1	0.57	0.89	0.59	0.74	0.53	3805.27	2885.73	0.758352	-0.39906	2	2	2	Carbamidomethylation; TMT10plex; Deamidation (NQ)	132926
ARHG6_RAT	Rho guanine nucleotide exchange factor 6 OS=Rattus norvegicus OX=10116 GN=Arhgef6 PE=1 SV=1	7.12	15519	8855.8	6778	2528.4	5960.8	3739.3	1	0.57	0.44	0.16	0.38	0.24	10384.3	4076.17	0.392533	-1.34911	2	1	1	TMT10plex	87013
SEPT8_RAT	Septin-8 OS=Rattus norvegicus OX=10116 GN=Septin8 PE=1 SV=1	7.12	4125.7	7362	10202	12973	8720.7	7116.9	1	1.78	2.47	3.14	2.11	1.73	7229.9	9603.53	1.32831	0.40959	9	11	4	Carbamidomethylation; TMT10plex; Deamidation (NQ); Oxidation (M)	51252
SCN4B_RAT	Sodium channel subunit beta-4 OS=Rattus norvegicus OX=10116 GN=Scn4b PE=1 SV=1	7.12	3482.4	2707.9	2200.9	1035.2	1235.8	1168.4	1	0.78	0.63	0.3	0.35	0.34	2797.07	1146.47	0.409882	-1.28672	4	1	1	TMT10plex	25247
COCA1_RAT	Collagen alpha-1(XII) chain (Fragment) OS=Rattus norvegicus OX=10116 GN=Col12a1 PE=2 SV=1	7.11	28935	24953	22331	15177	20871	16231	1	0.86	0.77	0.52	0.72	0.56	25406.3	17426.3	0.685905	-0.543919	5	2	2	TMT10plex; Deamidation (NQ)	32001
IGS10_RAT	Immunoglobulin superfamily member 10 OS=Rattus norvegicus OX=10116 GN=Igsf10 PE=1 SV=1	7.11	19376	18088	15950	15939	17621	12353	1	0.93	0.82	0.82	0.91	0.64	17804.7	15304.3	0.859569	-0.218315	3	8	8	Carbamidomethylation; TMT10plex; Oxidation (M)	284740
BAG6_RAT	Large proline-rich protein BAG6 OS=Rattus norvegicus OX=10116 GN=Bag6 PE=1 SV=2	7.11	5085.4	6428.1	6466.6	5888	5917.4	4728.3	1	1.26	1.27	1.16	1.16	0.93	5993.37	5511.23	0.919556	-0.120991	3	3	3	TMT10plex; Oxidation (M)	120012
TRPV1_RAT	Transient receptor potential cation channel subfamily V member 1 OS=Rattus norvegicus OX=10116 GN=Trpv1 PE=1 SV=1	7.11	9548.2	10373	9475.7	10602	8888.1	9170.2	1	1.09	0.99	1.11	0.93	0.96	9798.97	9553.43	0.974943	-0.0366103	1	1	1	TMT10plex	94948
DUOX2_RAT	Dual oxidase 2 OS=Rattus norvegicus OX=10116 GN=Duox2 PE=2 SV=1	7.1	0	0	254.815	219.115	361.069	183.575	-	-	256	256	256	256	84.9384	254.586	2.99731	1.58367	1	1	1	TMT10plex; Oxidation (M)	171557
FBX6_RAT	F-box only protein 6 OS=Rattus norvegicus OX=10116 GN=Fbxo6 PE=1 SV=1	7.1	0	0	348.233	318.966	219.15	283.169	-	-	256	256	256	256	116.078	273.762	2.35844	1.23783	4	1	1	TMT10plex	32786
H4_RAT	Histone H4 OS=Rattus norvegicus OX=10116 GN=H4c2 PE=1 SV=2	7.09	101010	134290	122610	73473	173400	52467	1	1.33	1.21	0.73	1.72	0.52	119303	99780	0.836356	-0.257812	50	6	6	TMT10plex; Oxidation (M)	11367
LETM1_RAT	Mitochondrial proton/calcium exchanger protein OS=Rattus norvegicus OX=10116 GN=Letm1 PE=1 SV=1	7.09	8445.1	7809.7	5367.4	3620.7	4632.4	4097.9	1	0.92	0.64	0.43	0.55	0.49	7207.4	4117	0.571218	-0.807885	2	2	2	TMT10plex	83060
SAMP_RAT	Serum amyloid P-component OS=Rattus norvegicus OX=10116 GN=Apcs PE=2 SV=2	7.09	1124400	477170	36787	29384	49367	28476	1	0.42	0.03	0.03	0.04	0.03	546119	35742.3	0.0654479	-3.93351	17	5	5	TMT10plex	26176
YIF1B_RAT	Protein YIF1B OS=Rattus norvegicus OX=10116 GN=Yif1b PE=1 SV=2	7.08	0	0	157.915	143.831	177.414	253.312	-	-	256	256	256	256	52.6383	191.519	3.63839	1.8633	5	1	1	Carbamidomethylation; TMT10plex	28418
PEX6_RAT	Peroxisome assembly factor 2 OS=Rattus norvegicus OX=10116 GN=Pex6 PE=1 SV=1	7.07	2501.9	2058.7	1789.3	755.344	1119.9	829.474	1	0.82	0.72	0.3	0.45	0.33	2116.63	901.573	0.425947	-1.23126	1	1	1	Carbamidomethylation; TMT10plex	104426
ROBO1_RAT	Roundabout homolog 1 OS=Rattus norvegicus OX=10116 GN=Robo1 PE=1 SV=1	7.07	162570	138280	130440	100870	83708	88713	1	0.85	0.8	0.62	0.51	0.55	143763	91097	0.633659	-0.65822	9	17	17	Carbamidomethylation; TMT10plex; Deamidation (NQ); Oxidation (M)	180747
IF_RAT	Cobalamin binding intrinsic factor OS=Rattus norvegicus OX=10116 GN=Cblif PE=1 SV=2	7.06	0	0	203.929	502.558	95.3234	244.037	-	-	256	256	256	256	67.9763	280.64	4.12849	2.04561	2	1	1	TMT10plex; Deamidation (NQ)	45956
S28A2_RAT	Sodium/nucleoside cotransporter 2 OS=Rattus norvegicus OX=10116 GN=Slc28a2 PE=1 SV=1	7.06	26016	20783	32622	26176	23281	16451	1	0.8	1.25	1.01	0.89	0.63	26473.7	21969.3	0.829856	-0.269067	3	2	2	Carbamidomethylation; TMT10plex; Deamidation (NQ)	72616
MKS1_RAT	Meckel syndrome type 1 protein homolog OS=Rattus norvegicus OX=10116 GN=Mks1 PE=2 SV=2	7.05	13416	9166.3	7124.6	11778	13300	31766	1	0.68	0.53	0.88	0.99	2.37	9902.3	18948	1.91349	0.93621	1	1	1	TMT10plex	64523
MAJIN_RAT	Membrane-anchored junction protein OS=Rattus norvegicus OX=10116 GN=Majin PE=2 SV=1	7.05	12048	10274	7633.5	2638.4	4455.9	3433.5	1	0.85	0.63	0.22	0.37	0.28	9985.17	3509.27	0.351448	-1.50862	4	1	1	TMT10plex; Deamidation (NQ)	28646
SFSWA_RAT	Splicing factor suppressor of white-apricot homolog OS=Rattus norvegicus OX=10116 GN=Sfswap PE=1 SV=1	7.05	31319	21747	22778	16111	21181	16295	1	0.69	0.73	0.51	0.68	0.52	25281.3	17862.3	0.706542	-0.501152	2	2	2	Carbamidomethylation; TMT10plex	104147
TAP1_RAT	Antigen peptide transporter 1 OS=Rattus norvegicus OX=10116 GN=Tap1 PE=1 SV=2	7.04	134700	73185	54053	10586	27586	15122	1	0.54	0.4	0.08	0.2	0.11	87312.7	17764.7	0.20346	-2.29718	2	3	2	TMT10plex; Deamidation (NQ)	79150
ABCD2_RAT	ATP-binding cassette sub-family D member 2 OS=Rattus norvegicus OX=10116 GN=Abcd2 PE=1 SV=2	7.04	36347	23401	18823	8358.3	9503	7381.2	1	0.64	0.52	0.23	0.26	0.2	26190.3	8414.17	0.32127	-1.63814	1	1	1	TMT10plex	83468
DGLB_RAT	Diacylglycerol lipase-beta OS=Rattus norvegicus OX=10116 GN=Daglb PE=1 SV=1	7.04	20761	18537	21593	22414	23401	23887	1	0.89	1.04	1.08	1.13	1.15	20297	23234	1.1447	0.194971	2	2	2	TMT10plex	73772
FUBP2_RAT	Far upstream element-binding protein 2 OS=Rattus norvegicus OX=10116 GN=Khsrp PE=1 SV=1	7.04	8246	12177	20674	41606	33301	22213	1	1.48	2.51	5.05	4.04	2.69	13699	32373.3	2.36319	1.24074	5	4	3	Carbamidomethylation; TMT10plex; Deamidation (NQ)	74227
RL9_RAT	60S ribosomal protein L9 OS=Rattus norvegicus OX=10116 GN=Rpl9 PE=1 SV=1	7.03	7434.1	6952.2	7608.3	6421.1	6271.4	4533.9	1	0.94	1.02	0.86	0.84	0.61	7331.53	5742.13	0.78321	-0.352528	11	2	2	Carbamidomethylation; TMT10plex	21893
ATPD_RAT	ATP synthase subunit delta mitochondrial OS=Rattus norvegicus OX=10116 GN=Atp5f1d PE=1 SV=2	7.03	0	0	568.099	2477.4	246.828	1054.8	-	-	256	256	256	256	189.366	1259.68	6.65206	2.7338	5	2	2	TMT10plex; Deamidation (NQ)	17595
NR4A1_RAT	Nuclear receptor subfamily 4 group A member 1 OS=Rattus norvegicus OX=10116 GN=Nr4a1 PE=1 SV=2	7.03	549080	278790	166300	74364	138190	103290	1	0.51	0.3	0.14	0.25	0.19	331390	105281	0.317696	-1.65428	4	3	3	TMT10plex	64282
PAG15_RAT	Phospholipase A2 group XV OS=Rattus norvegicus OX=10116 GN=Pla2g15 PE=1 SV=1	7.03	14612	7411.7	6442.3	3371.4	4174.9	3225.8	1	0.51	0.44	0.23	0.29	0.22	9488.67	3590.7	0.37842	-1.40194	2	1	1	TMT10plex	47391
SCG3_RAT	Secretogranin-3 OS=Rattus norvegicus OX=10116 GN=Scg3 PE=1 SV=1	7.03	1269800	1304900	894270	489340	584090	521490	1	1.03	0.7	0.39	0.46	0.41	1.15632e+06	531640	0.459768	-1.12102	64	51	51	TMT10plex; Deamidation (NQ); Oxidation (M)	53183
WFDC2_RAT	WAP four-disulfide core domain protein 2 OS=Rattus norvegicus OX=10116 GN=Wfdc2 PE=2 SV=1	7.02	1812.2	7749	4908.6	816.959	1184.7	3890.7	1	4.28	2.71	0.45	0.65	2.15	4823.27	1964.12	0.407218	-1.29613	12	2	2	Carbamidomethylation; TMT10plex	17448
ODBB_RAT	2-oxoisovalerate dehydrogenase subunit beta mitochondrial OS=Rattus norvegicus OX=10116 GN=Bckdhb PE=1 SV=3	7.01	0	0	218.549	123.649	208.461	205.337	-	-	256	256	256	256	72.8497	179.149	2.45916	1.29817	3	1	1	TMT10plex	42823
BL1S5_RAT	Biogenesis of lysosome-related organelles complex 1 subunit 5 OS=Rattus norvegicus OX=10116 GN=Bloc1s5 PE=1 SV=1	7.01	4651.3	7526.2	8436.7	8346.9	8894.5	8952.3	1	1.62	1.81	1.79	1.91	1.92	6871.4	8731.23	1.27066	0.345581	4	1	1	TMT10plex	21539
CBPB2_RAT	Carboxypeptidase B2 OS=Rattus norvegicus OX=10116 GN=Cpb2 PE=2 SV=1	7.01	226820	221300	229540	280790	351250	265050	1	0.98	1.01	1.24	1.55	1.17	225887	299030	1.32381	0.404691	47	23	23	Carbamidomethylation; TMT10plex; Deamidation (NQ)	48827
GABR2_RAT	Gamma-aminobutyric acid type B receptor subunit 2 OS=Rattus norvegicus OX=10116 GN=Gabbr2 PE=1 SV=2	7.01	2607.6	679.665	692.589	386.546	482.525	588.254	1	0.26	0.27	0.15	0.19	0.23	1326.62	485.775	0.366175	-1.44939	1	1	1	TMT10plex	105751
SIDT1_RAT	SID1 transmembrane family member 1 OS=Rattus norvegicus OX=10116 GN=Sidt1 PE=1 SV=2	7.01	17110	15404	20136	15341	14190	18118	1	0.9	1.18	0.9	0.83	1.06	17550	15883	0.905014	-0.143988	2	2	2	TMT10plex; Deamidation (NQ)	94145
B4GN1_RAT	Beta-1 4 N-acetylgalactosaminyltransferase 1 OS=Rattus norvegicus OX=10116 GN=B4galnt1 PE=1 SV=1	7	13249	11115	9742.7	8259.8	6038.6	5297.2	1	0.84	0.74	0.62	0.46	0.4	11368.9	6531.87	0.574538	-0.799525	2	1	1	TMT10plex	59279
PACR_RAT	Pituitary adenylate cyclase-activating polypeptide type I receptor OS=Rattus norvegicus OX=10116 GN=Adcyap1r1 PE=2 SV=2	7	19752	10383	10059	7494.6	8418.8	6472.7	1	0.53	0.51	0.38	0.43	0.33	13398	7462.03	0.556951	-0.844377	3	2	2	Carbamidomethylation; TMT10plex; Oxidation (M)	59637
CISY_RAT	Citrate synthase mitochondrial OS=Rattus norvegicus OX=10116 GN=Cs PE=1 SV=1	6.99	52441	38815	50532	41021	39511	36028	1	0.74	0.96	0.78	0.75	0.69	47262.7	38853.3	0.822072	-0.282663	20	11	11	TMT10plex; Oxidation (M)	51867
EF2K_RAT	Eukaryotic elongation factor 2 kinase OS=Rattus norvegicus OX=10116 GN=Eef2k PE=1 SV=1	6.99	23926	41681	19514	11103	16199	12716	1	1.74	0.82	0.46	0.68	0.53	28373.7	13339.3	0.470131	-1.08887	3	4	4	TMT10plex; Deamidation (NQ)	81489
UN45A_RAT	Protein unc-45 homolog A OS=Rattus norvegicus OX=10116 GN=Unc45a PE=2 SV=1	6.99	876.068	1498.6	1299.3	1882.4	1661.4	1366.7	1	1.71	1.48	2.15	1.9	1.56	1224.66	1636.83	1.33657	0.418531	2	2	2	TMT10plex	103241
CRBB2_RAT	Beta-crystallin B2 OS=Rattus norvegicus OX=10116 GN=Crybb2 PE=1 SV=2	6.98	147430	233610	276770	485310	319310	340000	1	1.58	1.88	3.29	2.17	2.31	219270	381540	1.74005	0.799126	4	1	1	TMT10plex	23381
GRM7_RAT	Metabotropic glutamate receptor 7 OS=Rattus norvegicus OX=10116 GN=Grm7 PE=1 SV=1	6.98	1912.5	829.219	536.462	446.409	741.24	496.655	1	0.43	0.28	0.23	0.39	0.26	1092.73	561.435	0.513793	-0.960742	1	1	1	TMT10plex	102232
APOC2_RAT	Apolipoprotein C-II OS=Rattus norvegicus OX=10116 GN=Apoc2 PE=3 SV=1	6.97	43393	58606	101180	132330	138630	118840	1	1.35	2.33	3.05	3.19	2.74	67726.3	129933	1.91851	0.939983	53	6	6	TMT10plex; Oxidation (M)	10695
NDST1_RAT	Bifunctional heparan sulfate N-deacetylase/N-sulfotransferase 1 OS=Rattus norvegicus OX=10116 GN=Ndst1 PE=1 SV=1	6.97	11944	5176.3	3719.9	1859.5	1748.3	1618.6	1	0.43	0.31	0.16	0.15	0.14	6946.73	1742.13	0.250785	-1.99548	1	1	1	TMT10plex	100785
CDK9_RAT	Cyclin-dependent kinase 9 OS=Rattus norvegicus OX=10116 GN=Cdk9 PE=2 SV=1	6.97	9769	7819.6	4272.3	3323.7	4364.3	2761.8	1	0.8	0.44	0.34	0.45	0.28	7286.97	3483.27	0.478013	-1.06488	2	4	1	Carbamidomethylation; TMT10plex	42762
CAC1C_RAT	Voltage-dependent L-type calcium channel subunit alpha-1C OS=Rattus norvegicus OX=10116 GN=Cacna1c PE=1 SV=1	6.97	21448	11939	8356.3	5223.1	9524	6457.8	1	0.56	0.39	0.24	0.44	0.3	13914.4	7068.3	0.507983	-0.977147	1	4	3	TMT10plex; Oxidation (M)	243480
AMHR2_RAT	Anti-Muellerian hormone type-2 receptor OS=Rattus norvegicus OX=10116 GN=Amhr2 PE=2 SV=1	6.96	18102	10277	10368	7100.8	10795	8077.1	1	0.57	0.57	0.39	0.6	0.45	12915.7	8657.63	0.67032	-0.577078	6	5	5	Carbamidomethylation; TMT10plex	59749
TRY3_RAT	Cationic trypsin-3 OS=Rattus norvegicus OX=10116 GN=Try3 PE=2 SV=1	6.96	468120	272010	162450	83851	138240	108280	1	0.58	0.35	0.18	0.3	0.23	300860	110124	0.36603	-1.44997	32	21	18	Carbamidomethylation; TMT10plex; Deamidation (NQ); Oxidation (M)	26269
HFE_RAT	Hereditary hemochromatosis protein homolog OS=Rattus norvegicus OX=10116 GN=Hfe PE=2 SV=1	6.96	5560	4590.5	3632	2771.7	3152.3	1946	1	0.83	0.65	0.5	0.57	0.35	4594.17	2623.33	0.571014	-0.808402	2	1	1	TMT10plex	40988
INSR_RAT	Insulin receptor OS=Rattus norvegicus OX=10116 GN=Insr PE=1 SV=1	6.96	3597.6	4558.8	1790	1634.6	2244	1543.9	1	1.27	0.5	0.45	0.62	0.43	3315.47	1807.5	0.545172	-0.875216	1	3	2	TMT10plex; Deamidation (NQ)	156757
UNC5B_RAT	Netrin receptor UNC5B OS=Rattus norvegicus OX=10116 GN=Unc5b PE=1 SV=1	6.96	15794	15685	15721	20042	29449	13668	1	0.99	1	1.27	1.86	0.87	15733.3	21053	1.33811	0.420201	2	2	2	Carbamidomethylation; TMT10plex; Deamidation (NQ)	103521
PTHD3_RAT	Patched domain-containing protein 3 OS=Rattus norvegicus OX=10116 GN=Ptchd3 PE=1 SV=1	6.96	3529.2	5513	5300.6	6267.6	5883.1	4549.2	1	1.56	1.5	1.78	1.67	1.29	4780.93	5566.63	1.16434	0.219513	2	2	2	TMT10plex	101843
TRIPC_RAT	E3 ubiquitin-protein ligase TRIP12 OS=Rattus norvegicus OX=10116 GN=Trip12 PE=1 SV=1	6.95	18153	14161	13670	10725	13522	10929	1	0.78	0.75	0.59	0.74	0.6	15328	11725.3	0.764962	-0.386541	2	6	6	Carbamidomethylation; TMT10plex; Deamidation (NQ)	223926
GBB2_RAT	Guanine nucleotide-binding protein G(I)/G(S)/G(T) subunit beta-2 OS=Rattus norvegicus OX=10116 GN=Gnb2 PE=1 SV=4	6.95	3989.9	1794.2	2045.9	1449.7	1807.4	1227	1	0.45	0.51	0.36	0.45	0.31	2610	1494.7	0.572682	-0.804194	3	6	1	Carbamidomethylation; TMT10plex	37331
NAKD2_RAT	NAD kinase 2 mitochondrial OS=Rattus norvegicus OX=10116 GN=Nadk2 PE=1 SV=1	6.95	63831	71793	79627	63837	99472	81485	1	1.12	1.25	1	1.56	1.28	71750.3	81598	1.13725	0.185548	2	1	1	TMT10plex	48116
ARG28_RAT	Rho guanine nucleotide exchange factor 28 OS=Rattus norvegicus OX=10116 GN=Arhgef28 PE=1 SV=1	6.95	903.702	562	1080	1113.5	2026.2	1811.9	1	0.62	1.2	1.23	2.24	2	848.568	1650.53	1.94508	0.959831	0	1	1	TMT10plex	190756
STX8_RAT	Syntaxin-8 OS=Rattus norvegicus OX=10116 GN=Stx8 PE=1 SV=1	6.95	0	0	337.389	326.393	422.712	274.651	-	-	256	256	256	256	112.463	341.252	3.03435	1.60139	4	1	1	TMT10plex	26911
TTHY_RAT	Transthyretin OS=Rattus norvegicus OX=10116 GN=Ttr PE=1 SV=1	6.95	1008800	1294100	653470	189510	493450	247180	1	1.28	0.65	0.19	0.49	0.25	985457	310047	0.314622	-1.66831	61	19	19	TMT10plex	15720
RS19_RAT	40S ribosomal protein S19 OS=Rattus norvegicus OX=10116 GN=Rps19 PE=2 SV=3	6.94	55684	40144	41329	35212	36400	21634	1	0.72	0.74	0.63	0.65	0.39	45719	31082	0.679849	-0.556715	23	5	5	TMT10plex; Deamidation (NQ)	16085
PHOCN_RAT	MOB-like protein phocein OS=Rattus norvegicus OX=10116 GN=Mob4 PE=1 SV=1	6.94	9897.9	7200.9	2067.8	1477.5	3120	1720.8	1	0.73	0.21	0.15	0.32	0.17	6388.87	2106.1	0.329652	-1.60099	7	2	2	TMT10plex	26032
STRN3_RAT	Striatin-3 OS=Rattus norvegicus OX=10116 GN=Strn3 PE=1 SV=2	6.94	2939.3	1903.5	1666.8	511.666	566.747	568.815	1	0.65	0.57	0.17	0.19	0.19	2169.87	549.076	0.253046	-1.98253	1	2	1	TMT10plex	87111
V1R98_RAT	Vomeronasal type-1 receptor 98 OS=Rattus norvegicus OX=10116 GN=Vom1r98 PE=2 SV=1	6.94	0	0	199.721	270.399	145.383	206.426	-	-	256	256	256	256	66.5737	207.403	3.11539	1.63941	2	2	1	TMT10plex	35893
ACPH_RAT	Acylamino-acid-releasing enzyme OS=Rattus norvegicus OX=10116 GN=Apeh PE=1 SV=1	6.93	31999	31387	33478	29254	32956	25457	1	0.98	1.05	0.91	1.03	0.8	32288	29222.3	0.905052	-0.143927	13	11	11	Carbamidomethylation; TMT10plex	81384
MET_RAT	Hepatocyte growth factor receptor OS=Rattus norvegicus OX=10116 GN=Met PE=1 SV=1	6.93	2395	3218.8	4015.2	4623.2	5299.1	3979.4	1	1.34	1.68	1.93	2.21	1.66	3209.67	4633.9	1.44373	0.529803	2	4	3	TMT10plex	153941
TAU_RAT	Microtubule-associated protein tau OS=Rattus norvegicus OX=10116 GN=Mapt PE=1 SV=3	6.93	61057	50594	48922	52539	54681	44597	1	0.83	0.8	0.86	0.9	0.73	53524.3	50605.7	0.94547	-0.080896	11	10	10	Carbamidomethylation; TMT10plex	78564
FEZ2_RAT	Fasciculation and elongation protein zeta-2 OS=Rattus norvegicus OX=10116 GN=Fez2 PE=2 SV=2	6.92	5513	8927.6	8807.8	8320	8750.8	8581.3	1	1.62	1.6	1.51	1.59	1.56	7749.47	8550.7	1.10339	0.141946	5	2	2	TMT10plex; Deamidation (NQ)	42086
TNR8_RAT	Tumor necrosis factor receptor superfamily member 8 OS=Rattus norvegicus OX=10116 GN=Tnfrsf8 PE=2 SV=2	6.92	28501	16193	9066.5	1804.9	5270.1	3811.5	1	0.57	0.32	0.06	0.18	0.13	17920.2	3628.83	0.2025	-2.30401	2	1	1	Carbamidomethylation; TMT10plex	52614
ANGT_RAT	Angiotensinogen OS=Rattus norvegicus OX=10116 GN=Agt PE=1 SV=1	6.91	5011500	3703600	2794900	1451800	1748900	1627800	1	0.74	0.56	0.29	0.35	0.32	3.83667e+06	1609500	0.419505	-1.25324	69	83	83	Carbamidomethylation; TMT10plex; Deamidation (NQ); Oxidation (M)	51982
CTIP_RAT	DNA endonuclease RBBP8 OS=Rattus norvegicus OX=10116 GN=Rbbp8 PE=2 SV=1	6.91	29263	20455	16680	13678	16427	15295	1	0.7	0.57	0.47	0.56	0.52	22132.7	15133.3	0.683756	-0.548447	2	3	3	Carbamidomethylation; TMT10plex	100705
GROA_RAT	Growth-regulated alpha protein OS=Rattus norvegicus OX=10116 GN=Cxcl1 PE=1 SV=2	6.91	3462.2	4801	7673.6	8684.8	13523	11042	1	1.39	2.22	2.51	3.91	3.19	5312.27	11083.3	2.08635	1.06098	8	1	1	TMT10plex	10249
IMDH2_RAT	Inosine-5'-monophosphate dehydrogenase 2 OS=Rattus norvegicus OX=10116 GN=Impdh2 PE=1 SV=1	6.91	5418.5	6981.2	5280.6	2337.1	3229.9	2861.9	1	1.29	0.97	0.43	0.6	0.53	5893.43	2809.63	0.47674	-1.06873	4	2	2	TMT10plex	55815
NBN_RAT	Nibrin OS=Rattus norvegicus OX=10116 GN=Nbn PE=1 SV=2	6.91	0	217.722	271.711	1263.1	343.166	466.487	-	256	256	256	256	256	163.144	690.918	4.23501	2.08237	1	1	1	TMT10plex	83150
SC31A_RAT	Protein transport protein Sec31A OS=Rattus norvegicus OX=10116 GN=Sec31a PE=1 SV=2	6.91	102670	100740	74949	65471	83633	71532	1	0.98	0.73	0.64	0.81	0.7	92786.3	73545.3	0.792631	-0.335279	7	10	10	Carbamidomethylation; TMT10plex; Deamidation (NQ)	135272
TS1R3_RAT	Taste receptor type 1 member 3 OS=Rattus norvegicus OX=10116 GN=Tas1r3 PE=2 SV=1	6.91	3024.3	2543	2828.4	2784.1	2985.3	1348.6	1	0.84	0.94	0.92	0.99	0.45	2798.57	2372.67	0.847815	-0.238179	1	1	1	TMT10plex; Deamidation (NQ)	94846
ANR16_RAT	Ankyrin repeat domain-containing protein 16 OS=Rattus norvegicus OX=10116 GN=Ankrd16 PE=2 SV=1	6.9	0	0	541.043	721.788	620.068	992.947	-	-	256	256	256	256	180.348	778.268	4.31537	2.10948	2	1	1	TMT10plex	40560
CLIC6_RAT	Chloride intracellular channel protein 6 OS=Rattus norvegicus OX=10116 GN=Clic6 PE=1 SV=1	6.9	149200	101740	89894	61469	86754	77275	1	0.68	0.6	0.41	0.58	0.52	113611	75166	0.661607	-0.595955	17	11	8	TMT10plex; Deamidation (NQ)	64687
PP1R7_RAT	Protein phosphatase 1 regulatory subunit 7 OS=Rattus norvegicus OX=10116 GN=Ppp1r7 PE=1 SV=1	6.9	28732	47724	79162	80703	88925	73797	1	1.66	2.76	2.81	3.1	2.57	51872.7	81141.7	1.56425	0.645468	16	9	9	TMT10plex	41297
RAB10_RAT	Ras-related protein Rab-10 OS=Rattus norvegicus OX=10116 GN=Rab10 PE=1 SV=1	6.9	123100	97746	73302	49883	50001	44415	1	0.79	0.6	0.41	0.41	0.36	98049.3	48099.7	0.490566	-1.02748	18	8	5	TMT10plex; Deamidation (NQ)	22858
SPAST_RAT	Spastin OS=Rattus norvegicus OX=10116 GN=Spast PE=1 SV=1	6.9	50810	33702	34933	27722	33386	30994	1	0.66	0.69	0.55	0.66	0.61	39815	30700.7	0.771083	-0.375042	3	2	2	TMT10plex	63022
M2GD_RAT	Dimethylglycine dehydrogenase mitochondrial OS=Rattus norvegicus OX=10116 GN=Dmgdh PE=1 SV=1	6.89	26983	23255	23333	8505.7	19215	14122	1	0.86	0.86	0.32	0.71	0.52	24523.7	13947.6	0.568739	-0.814161	2	2	2	TMT10plex	96047
PYGL_RAT	Glycogen phosphorylase liver form OS=Rattus norvegicus OX=10116 GN=Pygl PE=1 SV=5	6.89	43868	40142	48937	47931	79848	43093	1	0.92	1.12	1.09	1.82	0.98	44315.7	56957.3	1.28526	0.362065	14	32	13	TMT10plex; Deamidation (NQ); Oxidation (M)	97483
TM254_RAT	Transmembrane protein 254 OS=Rattus norvegicus OX=10116 GN=Tmem254 PE=2 SV=1	6.89	0	544.398	1057.6	2104	652.203	2128.5	-	256	256	256	256	256	533.999	1628.23	3.04913	1.6084	7	1	1	TMT10plex	14290
UBA5_RAT	Ubiquitin-like modifier-activating enzyme 5 OS=Rattus norvegicus OX=10116 GN=Uba5 PE=1 SV=1	6.89	15893	19412	19141	14230	13243	11247	1	1.22	1.2	0.9	0.83	0.71	18148.7	12906.7	0.711163	-0.491747	7	3	3	TMT10plex	44895
HPPD_RAT	4-hydroxyphenylpyruvate dioxygenase OS=Rattus norvegicus OX=10116 GN=Hpd PE=1 SV=3	6.88	1171.2	436.786	471.687	267.562	432.987	286.558	1	0.37	0.4	0.23	0.37	0.24	693.224	329.036	0.474646	-1.07508	2	1	1	TMT10plex	45112
PLGT3_RAT	Protein O-glucosyltransferase 3 OS=Rattus norvegicus OX=10116 GN=Poglut3 PE=2 SV=1	6.88	3863.1	5807.3	5748.3	8966.1	9100.1	7518.5	1	1.5	1.49	2.32	2.36	1.95	5139.57	8528.23	1.65933	0.7306	1	1	1	TMT10plex	58701
MYBPP_RAT	MYCBP-associated protein OS=Rattus norvegicus OX=10116 GN=Mycbpap PE=1 SV=1	6.87	64528	79192	19797	6846.7	19905	9839.3	1	1.23	0.31	0.11	0.31	0.15	54505.7	12197	0.223775	-2.15988	1	1	1	TMT10plex; Deamidation (NQ)	106345
RTEL1_RAT	Regulator of telomere elongation helicase 1 OS=Rattus norvegicus OX=10116 GN=Rtel1 PE=2 SV=2	6.87	70778	44746	31756	14742	23368	19796	1	0.63	0.45	0.21	0.33	0.28	49093.3	19302	0.393169	-1.34678	3	4	4	Carbamidomethylation; TMT10plex; Oxidation (M)	141779
SARNP_RAT	SAP domain-containing ribonucleoprotein OS=Rattus norvegicus OX=10116 GN=Sarnp PE=1 SV=3	6.87	24545	19809	25406	25080	35650	21809	1	0.81	1.04	1.02	1.45	0.89	23253.3	27513	1.18319	0.242676	11	3	3	TMT10plex	23605
HACL1_RAT	2-hydroxyacyl-CoA lyase 1 OS=Rattus norvegicus OX=10116 GN=Hacl1 PE=1 SV=1	6.86	2350.1	2874.8	4213.5	5202	5352.5	9038.6	1	1.22	1.79	2.21	2.28	3.85	3146.13	6531.03	2.07589	1.05373	1	1	1	TMT10plex	63616
LSR_RAT	Lipolysis-stimulated lipoprotein receptor OS=Rattus norvegicus OX=10116 GN=Lsr PE=1 SV=1	6.86	18010	15098	11307	6722.3	7770.7	6133.6	1	0.84	0.63	0.37	0.43	0.34	14805	6875.53	0.464406	-1.10654	4	3	3	TMT10plex	65777
OAT_RAT	Ornithine aminotransferase mitochondrial OS=Rattus norvegicus OX=10116 GN=Oat PE=1 SV=1	6.86	2177.7	3843.1	2904	4570.9	4351.5	4540.2	1	1.76	1.33	2.1	2	2.08	2974.93	4487.53	1.50845	0.593065	2	1	1	TMT10plex	48333
CD48_RAT	CD48 antigen OS=Rattus norvegicus OX=10116 GN=Cd48 PE=1 SV=1	6.85	2353.1	1138.4	947.452	785.198	709.812	665.036	1	0.48	0.4	0.33	0.3	0.28	1479.65	720.015	0.486612	-1.03916	10	3	3	TMT10plex; Deamidation (NQ)	27680
IGF2_RAT	Insulin-like growth factor II OS=Rattus norvegicus OX=10116 GN=Igf2 PE=1 SV=1	6.85	123820	121750	109570	51588	77780	61922	1	0.98	0.88	0.42	0.63	0.5	118380	63763.3	0.538633	-0.892626	56	13	13	Carbamidomethylation; TMT10plex; Deamidation (NQ); Oxidation (M)	20086
LYPA2_RAT	Acyl-protein thioesterase 2 OS=Rattus norvegicus OX=10116 GN=Lypla2 PE=1 SV=1	6.83	51338	55809	34870	17527	29674	19353	1	1.09	0.68	0.34	0.58	0.38	47339	22184.7	0.468634	-1.09347	3	1	1	TMT10plex	24807
NEXMI_RAT	Neurite extension and migration factor OS=Rattus norvegicus OX=10116 GN=Nexmif PE=1 SV=1	6.83	0	0	250.163	64.9295	295.703	79.0729	-	-	256	256	256	256	83.3878	146.569	1.75767	0.813667	1	1	1	TMT10plex; Deamidation (NQ)	166661
SF3A2_RAT	Splicing factor 3A subunit 2 OS=Rattus norvegicus OX=10116 GN=Sf3a2 PE=2 SV=1	6.83	26927	31854	35981	44482	51834	44538	1	1.18	1.34	1.65	1.92	1.65	31587.3	46951.3	1.4864	0.57182	13	8	8	TMT10plex; Deamidation (NQ); Oxidation (M)	49890
ACK1_RAT	Activated CDC42 kinase 1 OS=Rattus norvegicus OX=10116 GN=Tnk2 PE=2 SV=1	6.82	12174	9720	7721.2	3058.8	7448.4	4300.6	1	0.8	0.63	0.25	0.61	0.35	9871.73	4935.93	0.500007	-0.999981	1	1	1	TMT10plex	115068
FUBP1_RAT	Far upstream element-binding protein 1 OS=Rattus norvegicus OX=10116 GN=Fubp1 PE=1 SV=1	6.82	60526	33405	25133	15671	19931	16282	1	0.55	0.42	0.26	0.33	0.27	39688	17294.7	0.435766	-1.19838	6	6	4	TMT10plex; Deamidation (NQ)	67197
FGFR4_RAT	Fibroblast growth factor receptor 4 OS=Rattus norvegicus OX=10116 GN=Fgfr4 PE=1 SV=1	6.82	23625	16931	13169	7477.6	9592	7126	1	0.72	0.56	0.32	0.41	0.3	17908.3	8065.2	0.45036	-1.15085	5	8	5	TMT10plex; Deamidation (NQ)	88708
FAAA_RAT	Fumarylacetoacetase OS=Rattus norvegicus OX=10116 GN=Fah PE=1 SV=1	6.82	11159	12242	11872	11191	9903.2	9302.8	1	1.1	1.06	1	0.89	0.83	11757.7	10132.3	0.861764	-0.214635	15	6	6	TMT10plex; Deamidation (NQ)	45976
NRDC_RAT	Nardilysin OS=Rattus norvegicus OX=10116 GN=Nrdc PE=1 SV=1	6.82	1557.8	1831.4	3117.6	3491.3	3037.9	2634.7	1	1.18	2	2.24	1.95	1.69	2168.93	3054.63	1.40836	0.494014	1	2	2	TMT10plex	132975
FA7_RAT	Coagulation factor VII OS=Rattus norvegicus OX=10116 GN=F7 PE=2 SV=1	6.81	3315.4	1724.8	1171.1	442.737	1065.5	691.953	1	0.52	0.35	0.13	0.32	0.21	2070.43	733.397	0.354224	-1.49727	3	1	1	Carbamidomethylation; TMT10plex	50399
APOA4_RAT	Apolipoprotein A-IV OS=Rattus norvegicus OX=10116 GN=Apoa4 PE=1 SV=2	6.8	792420	752960	1386500	1522900	1577300	1118400	1	0.95	1.75	1.92	1.99	1.41	977293	1406200	1.43887	0.524938	82	55	55	TMT10plex; Deamidation (NQ); Oxidation (M)	44456
ACKMT_RAT	ATP synthase subunit C lysine N-methyltransferase OS=Rattus norvegicus OX=10116 GN=Atpsckmt PE=3 SV=1	6.8	21152	15338	19817	21251	11790	12337	1	0.73	0.94	1	0.56	0.58	18769	15126	0.805903	-0.311321	3	1	1	TMT10plex	24053
KCNJ8_RAT	ATP-sensitive inward rectifier potassium channel 8 OS=Rattus norvegicus OX=10116 GN=Kcnj8 PE=1 SV=1	6.8	4380.2	4072.4	2503.2	1450.4	2505	1573.6	1	0.93	0.57	0.33	0.57	0.36	3651.93	1843	0.504664	-0.986604	4	2	2	TMT10plex; Deamidation (NQ)	47963
CP2DQ_RAT	Cytochrome P450 2D26 OS=Rattus norvegicus OX=10116 GN=Cyp2d26 PE=1 SV=2	6.8	0	222.096	748.312	3253	784.939	1326.2	-	256	256	256	256	256	323.469	1788.05	5.52772	2.46668	2	1	1	TMT10plex	56684
DUS18_RAT	Dual specificity protein phosphatase 18 OS=Rattus norvegicus OX=10116 GN=Dusp18 PE=2 SV=1	6.8	27762	27939	23346	42393	24146	33568	1	1.01	0.84	1.53	0.87	1.21	26349	33369	1.26642	0.34076	4	1	1	TMT10plex	22754
SH3G3_RAT	Endophilin-A3 OS=Rattus norvegicus OX=10116 GN=Sh3gl3 PE=1 SV=2	6.8	28578	70346	77287	58444	62256	89420	1	2.46	2.7	2.05	2.18	3.13	58737	70040	1.19243	0.25391	3	1	1	TMT10plex; Deamidation (NQ)	39166
HES2_RAT	Transcription factor HES-2 OS=Rattus norvegicus OX=10116 GN=Hes2 PE=2 SV=1	6.8	9234.4	3940.7	4476.4	2797	4048	1953.6	1	0.43	0.48	0.3	0.44	0.21	5883.83	2932.87	0.498462	-1.00444	6	1	1	TMT10plex	17028
CA2D2_RAT	Voltage-dependent calcium channel subunit alpha-2/delta-2 OS=Rattus norvegicus OX=10116 GN=Cacna2d2 PE=2 SV=1	6.8	47648	94205	25313	8750.8	15104	8246.9	1	1.98	0.53	0.18	0.32	0.17	55722	10700.6	0.192035	-2.38056	4	7	5	TMT10plex; Deamidation (NQ)	130776
STRA6_RAT	Receptor for retinol uptake STRA6 OS=Rattus norvegicus OX=10116 GN=Stra6 PE=2 SV=1	6.79	0	290.354	1437.3	2386.7	1293.4	1346.1	-	256	256	256	256	256	575.885	1675.4	2.90926	1.54065	2	1	1	TMT10plex	73763
ANXA6_RAT	Annexin A6 OS=Rattus norvegicus OX=10116 GN=Anxa6 PE=1 SV=2	6.78	18844	21104	20687	17357	29885	30507	1	1.12	1.1	0.92	1.59	1.62	20211.7	25916.3	1.28225	0.358673	5	4	4	Carbamidomethylation; TMT10plex; Oxidation (M)	75754
CD151_RAT	CD151 antigen OS=Rattus norvegicus OX=10116 GN=Cd151 PE=1 SV=2	6.78	19413	17024	17828	13074	16696	11586	1	0.88	0.92	0.67	0.86	0.6	18088.3	13785.3	0.762112	-0.391925	6	2	2	Carbamidomethylation; TMT10plex; Oxidation (M)	28355
NTR1_RAT	Neurotensin receptor type 1 OS=Rattus norvegicus OX=10116 GN=Ntsr1 PE=1 SV=1	6.78	0	0	415.064	713.818	477.438	782.847	-	-	256	256	256	256	138.355	658.034	4.75614	2.24979	3	1	1	TMT10plex; Oxidation (M)	47055
ARNT2_RAT	Aryl hydrocarbon receptor nuclear translocator 2 OS=Rattus norvegicus OX=10116 GN=Arnt2 PE=2 SV=1	6.77	844.321	490.546	437.469	214.701	212.197	198.44	1	0.58	0.52	0.25	0.25	0.24	590.779	208.446	0.352833	-1.50294	1	1	1	TMT10plex	77959
MUS81_RAT	Crossover junction endonuclease MUS81 OS=Rattus norvegicus OX=10116 GN=Mus81 PE=2 SV=1	6.77	35126	24709	17146	9273.9	12010	10292	1	0.7	0.49	0.26	0.34	0.29	25660.3	10525.3	0.410178	-1.28568	1	1	1	TMT10plex; Deamidation (NQ)	61903
DPEP1_RAT	Dipeptidase 1 OS=Rattus norvegicus OX=10116 GN=Dpep1 PE=2 SV=2	6.77	16466	4585.6	2870.7	1015.8	2058.4	1431.6	1	0.28	0.17	0.06	0.13	0.09	7974.1	1501.93	0.188351	-2.4085	2	1	1	TMT10plex	45522
RPA1_RAT	DNA-directed RNA polymerase I subunit RPA1 OS=Rattus norvegicus OX=10116 GN=Polr1a PE=1 SV=1	6.77	7623.3	6974.7	6906	5595.8	7537.4	4352.1	1	0.91	0.91	0.73	0.99	0.57	7168	5828.43	0.813118	-0.298462	1	2	2	TMT10plex; Deamidation (NQ)	194191
IL6RB_RAT	Interleukin-6 receptor subunit beta OS=Rattus norvegicus OX=10116 GN=Il6st PE=1 SV=1	6.77	62940	75610	51116	27114	42228	29752	1	1.2	0.81	0.43	0.67	0.47	63222	33031.3	0.522466	-0.936591	4	3	3	TMT10plex	102450
KANK2_RAT	KN motif and ankyrin repeat domain-containing protein 2 OS=Rattus norvegicus OX=10116 GN=Kank2 PE=1 SV=2	6.77	4780.4	2761.1	2855.5	4599.4	3621.6	3988.3	1	0.58	0.6	0.96	0.76	0.83	3465.67	4069.77	1.17431	0.231813	2	2	2	TMT10plex	90884
HEM6_RAT	Oxygen-dependent coproporphyrinogen-III oxidase mitochondrial OS=Rattus norvegicus OX=10116 GN=Cpox PE=1 SV=1	6.77	151120	53589	57749	16186	27399	24450	1	0.35	0.38	0.11	0.18	0.16	87486	22678.3	0.259222	-1.94774	5	3	3	TMT10plex; Deamidation (NQ)	49278
RIPR1_RAT	Rho family-interacting cell polarization regulator 1 OS=Rattus norvegicus OX=10116 GN=Ripor1 PE=1 SV=2	6.77	8624.7	7411.9	7519.1	6717.4	8384.8	5522.3	1	0.86	0.87	0.78	0.97	0.64	7851.9	6874.83	0.875563	-0.191717	1	2	2	TMT10plex	131731
TOIP1_RAT	Torsin-1A-interacting protein 1 OS=Rattus norvegicus OX=10116 GN=Tor1aip1 PE=1 SV=1	6.77	2106.3	3116.4	4038	3416.7	3870.1	3963.7	1	1.48	1.92	1.62	1.84	1.88	3086.9	3750.17	1.21486	0.280796	1	1	1	TMT10plex	65649
DYR_RAT	Dihydrofolate reductase OS=Rattus norvegicus OX=10116 GN=Dhfr PE=1 SV=3	6.76	3738	2376.2	1369.1	485.576	1163.5	815.349	1	0.64	0.37	0.13	0.31	0.22	2494.43	821.475	0.329323	-1.60242	4	1	1	TMT10plex	21638
TALDO_RAT	Transaldolase OS=Rattus norvegicus OX=10116 GN=Taldo1 PE=1 SV=2	6.76	260800	394220	323390	282750	287250	251860	1	1.51	1.24	1.08	1.1	0.97	326137	273953	0.839996	-0.251546	49	20	19	Carbamidomethylation; TMT10plex; Oxidation (M)	37460
CCNG1_RAT	Cyclin-G1 OS=Rattus norvegicus OX=10116 GN=Ccng1 PE=2 SV=2	6.75	29058	24829	30412	27496	37540	34958	1	0.85	1.05	0.95	1.29	1.2	28099.7	33331.3	1.18618	0.246326	2	1	1	TMT10plex	33934
PER3_RAT	Period circadian protein homolog 3 OS=Rattus norvegicus OX=10116 GN=Per3 PE=2 SV=1	6.75	7882.4	2852.7	1970.5	1070.6	1788	1274	1	0.36	0.25	0.14	0.23	0.16	4235.2	1377.53	0.325258	-1.62034	1	2	2	TMT10plex	122686
GRP75_RAT	Stress-70 protein mitochondrial OS=Rattus norvegicus OX=10116 GN=Hspa9 PE=1 SV=3	6.75	163370	175000	193120	200580	209350	196130	1	1.07	1.18	1.23	1.28	1.2	177163	202020	1.1403	0.189418	16	17	13	Carbamidomethylation; TMT10plex; Deamidation (NQ)	73858
TEFF1_RAT	Tomoregulin-1 OS=Rattus norvegicus OX=10116 GN=Tmeff1 PE=2 SV=1	6.75	3915.3	3189.8	2134.5	1187.9	1278.7	1250.5	1	0.81	0.55	0.3	0.33	0.32	3079.87	1239.03	0.402301	-1.31365	6	2	2	Carbamidomethylation; TMT10plex; Deamidation (NQ)	40143
PIPNB_RAT	Phosphatidylinositol transfer protein beta isoform OS=Rattus norvegicus OX=10116 GN=Pitpnb PE=1 SV=2	6.74	2754.7	3754.3	6254.6	5632.2	6184.8	5123.1	1	1.36	2.27	2.04	2.25	1.86	4254.53	5646.7	1.32722	0.408407	10	6	3	TMT10plex; Oxidation (M)	31450
GABT_RAT	4-aminobutyrate aminotransferase mitochondrial OS=Rattus norvegicus OX=10116 GN=Abat PE=1 SV=3	6.73	4800.3	7663.3	7176.3	9591.7	8941.4	6177.7	1	1.6	1.49	2	1.86	1.29	6546.63	8236.93	1.25819	0.331354	6	3	3	TMT10plex	56456
ACTN1_RAT	Alpha-actinin-1 OS=Rattus norvegicus OX=10116 GN=Actn1 PE=1 SV=1	6.73	121230	97681	138600	110650	101230	88308	1	0.81	1.14	0.91	0.84	0.73	119170	100063	0.839661	-0.252121	15	41	17	Carbamidomethylation; TMT10plex; Deamidation (NQ); Oxidation (M)	102960
ADDA_RAT	Alpha-adducin OS=Rattus norvegicus OX=10116 GN=Add1 PE=1 SV=2	6.73	55031	64413	90665	120270	97082	78094	1	1.17	1.65	2.19	1.76	1.42	70036.3	98482	1.40616	0.491757	26	22	21	TMT10plex; Deamidation (NQ)	80355
FIBIN_RAT	Fin bud initiation factor homolog OS=Rattus norvegicus OX=10116 GN=Fibin PE=2 SV=1	6.73	9182.4	4904.2	3921.9	3523.6	3388.5	3207.6	1	0.53	0.43	0.38	0.37	0.35	6002.83	3373.23	0.56194	-0.831511	7	2	2	TMT10plex	24754
HPS6_RAT	Hermansky-Pudlak syndrome 6 protein homolog OS=Rattus norvegicus OX=10116 GN=Hps6 PE=1 SV=1	6.73	3055.9	1840.3	1717	1813.1	2307.4	1357.7	1	0.6	0.56	0.59	0.76	0.44	2204.4	1826.07	0.828374	-0.271647	1	1	1	TMT10plex	87463
TPR_RAT	Nucleoprotein TPR OS=Rattus norvegicus OX=10116 GN=Tpr PE=1 SV=1	6.73	189420	119770	81570	37083	55496	51769	1	0.63	0.43	0.2	0.29	0.27	130253	48116	0.369403	-1.43673	1	2	2	Carbamidomethylation; TMT10plex	267303
GP158_RAT	Probable G-protein coupled receptor 158 OS=Rattus norvegicus OX=10116 GN=Gpr158 PE=1 SV=1	6.73	123350	122190	91045	32186	45235	33151	1	0.99	0.74	0.26	0.37	0.27	112195	36857.3	0.328511	-1.60598	2	4	4	TMT10plex	134458
WNK1_RAT	Serine/threonine-protein kinase WNK1 OS=Rattus norvegicus OX=10116 GN=Wnk1 PE=1 SV=2	6.73	15838	13015	12982	15146	19629	14642	1	0.82	0.82	0.96	1.24	0.92	13945	16472.3	1.18124	0.240297	1	4	4	TMT10plex; Deamidation (NQ)	225110
GP1BB_RAT	Platelet glycoprotein Ib beta chain OS=Rattus norvegicus OX=10116 GN=Gp1bb PE=1 SV=1	6.72	2019.2	1884.1	1001.1	2640.7	2014.4	1539.7	1	0.93	0.5	1.31	1	0.76	1634.8	2064.93	1.26311	0.336981	4	1	1	Carbamidomethylation; TMT10plex	22175
CD320_RAT	CD320 antigen OS=Rattus norvegicus OX=10116 GN=Cd320 PE=2 SV=1	6.71	31791	30878	26305	22860	22073	17350	1	0.97	0.83	0.72	0.69	0.55	29658	20761	0.700013	-0.514545	11	3	3	Carbamidomethylation; TMT10plex; Deamidation (NQ)	27943
HMGN3_RAT	High mobility group nucleosome-binding domain-containing protein 3 OS=Rattus norvegicus OX=10116 GN=Hmgn3 PE=1 SV=1	6.71	18447	14697	12063	7016.7	9923.1	6428.7	1	0.8	0.65	0.38	0.54	0.35	15069	7789.5	0.516922	-0.951981	22	3	3	TMT10plex; Deamidation (NQ)	10183
MAP1B_RAT	Microtubule-associated protein 1B OS=Rattus norvegicus OX=10116 GN=Map1b PE=1 SV=3	6.71	15626	17445	19094	17006	17447	13788	1	1.12	1.22	1.09	1.12	0.88	17388.3	16080.3	0.924777	-0.112822	3	9	8	TMT10plex; Deamidation (NQ)	269640
SCN2B_RAT	Sodium channel subunit beta-2 OS=Rattus norvegicus OX=10116 GN=Scn2b PE=1 SV=1	6.71	4996.8	3025.4	2166	800.444	1378.5	1121.7	1	0.61	0.43	0.16	0.28	0.22	3396.07	1100.21	0.323967	-1.62608	4	1	1	TMT10plex	24145
RN138_RAT	E3 ubiquitin-protein ligase RNF138 OS=Rattus norvegicus OX=10116 GN=Rnf138 PE=2 SV=1	6.7	2694.1	2327.8	1495.3	995.153	1387.6	875.057	1	0.86	0.56	0.37	0.52	0.32	2172.4	1085.94	0.499879	-1.00035	4	1	1	TMT10plex	24072
WSCD1_RAT	WSC domain-containing protein 1 OS=Rattus norvegicus OX=10116 GN=Wscd1 PE=2 SV=1	6.7	6584.5	6753.2	8390.8	13676	7803.8	7710.6	1	1.03	1.27	2.08	1.19	1.17	7242.83	9730.13	1.34342	0.425905	5	4	4	Carbamidomethylation; TMT10plex	64789
GALT_RAT	Galactose-1-phosphate uridylyltransferase OS=Rattus norvegicus OX=10116 GN=Galt PE=2 SV=1	6.69	17968	20679	20081	19375	13686	14851	1	1.15	1.12	1.08	0.76	0.83	19576	15970.7	0.815829	-0.293661	2	1	1	TMT10plex; Deamidation (NQ)	43314
NAGK_RAT	N-acetyl-D-glucosamine kinase OS=Rattus norvegicus OX=10116 GN=Nagk PE=1 SV=4	6.69	36665	60798	62342	82111	66655	68374	1	1.66	1.7	2.24	1.82	1.86	53268.3	72380	1.35878	0.442313	5	2	2	TMT10plex; Deamidation (NQ)	37196
OCC1_RAT	Overexpressed in colon carcinoma 1 protein homolog OS=Rattus norvegicus OX=10116 PE=3 SV=1	6.69	13141	9376.2	7556.7	4603.7	5575	3812.2	1	0.71	0.58	0.35	0.42	0.29	10024.6	4663.63	0.465217	-1.10402	37	2	2	TMT10plex	6375
MUCEN_RAT	Endomucin OS=Rattus norvegicus OX=10116 GN=Emcn PE=2 SV=1	6.68	6818	5259.3	3886.6	3567.6	3888.6	3928.9	1	0.77	0.57	0.52	0.57	0.58	5321.3	3795.03	0.713178	-0.487666	3	1	1	TMT10plex	26516
LR74A_RAT	Leucine-rich repeat-containing protein 74A OS=Rattus norvegicus OX=10116 GN=Lrrc74a PE=2 SV=1	6.67	5175.6	5339.7	5882	5899.4	5288.1	6781.9	1	1.03	1.14	1.14	1.02	1.31	5465.77	5989.8	1.09588	0.132084	1	1	1	TMT10plex	53227
MYO5B_RAT	Unconventional myosin-Vb OS=Rattus norvegicus OX=10116 GN=Myo5b PE=1 SV=1	6.67	24535	21498	17212	12821	15657	12137	1	0.88	0.7	0.52	0.64	0.49	21081.7	13538.3	0.642185	-0.638939	2	7	5	TMT10plex; Deamidation (NQ); Oxidation (M)	213719
PDE2A_RAT	cGMP-dependent 3' 5'-cyclic phosphodiesterase OS=Rattus norvegicus OX=10116 GN=Pde2a PE=1 SV=2	6.66	5117.3	4814.5	4795.2	5751.8	7392.1	4481	1	0.94	0.94	1.12	1.44	0.88	4909	5874.97	1.19677	0.259151	3	3	3	TMT10plex; Oxidation (M)	104664
P2RX1_RAT	P2X purinoceptor 1 OS=Rattus norvegicus OX=10116 GN=P2rx1 PE=2 SV=1	6.66	20576	43963	30641	14790	21391	17668	1	2.14	1.49	0.72	1.04	0.86	31726.7	17949.7	0.56576	-0.821739	10	4	4	Carbamidomethylation; TMT10plex; Deamidation (NQ)	44957
MARK2_RAT	Serine/threonine-protein kinase MARK2 OS=Rattus norvegicus OX=10116 GN=Mark2 PE=1 SV=1	6.66	623100	269450	97501	98106	75880	107460	1	0.43	0.16	0.16	0.12	0.17	330017	93815.3	0.284274	-1.81464	3	2	2	TMT10plex; Deamidation (NQ)	80872
TMED1_RAT	Transmembrane emp24 domain-containing protein 1 OS=Rattus norvegicus OX=10116 GN=Tmed1 PE=2 SV=1	6.66	1000.3	1020.3	2143.3	1743.6	482.742	1394.4	1	1.02	2.14	1.74	0.48	1.39	1387.97	1206.91	0.869556	-0.20165	4	1	1	TMT10plex; Oxidation (M)	25210
[truncated: 2,420 more rows]

## Sheet: Suppl 2 (b) IPA Pathways
Supplemental Table 2 (b):TMT- MS3 proteomics analysis of RAT CSF fluid following Cauterization and Sham (Control) experiments. IPAPpredicted Pathways for the Cauterized/Sham CSF proteome
[truncated: 711 more rows]

[truncated: 11 more sheets: Suppl 2 (c) Physio. Pathways, Suppl 2 (d) Networks, Suppl 2 (e) GO annotations, Suppl 2 (f) Adult Proteome, Suppl 2 (g) IPA Pathways, Suppl 2 (h) Physio. Pathway, Suppl 2 (i) Networks, Suppl 2 (j) GO annotations, Suppl 2(k) LFQ analysis Adult, Suppl 2 (l) Sig. Volcano, Suppl 2 (m) Biomarker analysis ]
