# Supplementary material for: Age-dependent brain responses to mechanical stress determine resilience in a chronic lymphatic drainage impairment model
Source: J Clin Invest. 2025 Jul 15;135(17):e182555. doi: 10.1172/JCI182555 (PMC12404751; doi:10.1172/JCI182555)
Supplement: Supplemental table 3 [file jci-135-182555-s128.xlsx]

## Sheet: Suppl Table 3 Summary
Supplemental Table 3 Summary
Supplemental Table 3 (a): Targeted Metabolic Profiling of Sham and Cauterized Rat CSF (Young animals)
Supplemental Table 3 (b): Targeted metabolomic Analysis of Sham and Cauterized Rat CSF Using MetaboAnalyst 5.0 (Normalized Dataset - METABOANALYST file)
Supplemental Table 3 (c): Targeted Metabolic Analysis of Sham and Cauterized Rat CSF (Young Cohort)
Supplemental Table 3 (d): Targeted metabolic analysis of Sham and Cauterized RAT CSF using statistical package from MetaboAnalyst 5.0 (Normalized Dataset, METABOANALYST File)

## Sheet: Suppl 3 (a) Targeted Oxylipins
Supplemental Table 3 (a): Targeted Metabolic Profiling of Sham and Cauterized Rat CSF (Young animals)
					F3-060L-1_r4-	F3-060L-3_r8-	F3-060L-4_r7-	F3-060L-7_r2-	F3-060L-8_r9-	F3-060L-9_r5-	F3-060L-10_r10-	Median		Fold change Cauterized vs. SHAM	P Value Cauterized vs. SHAM
N.	Compound	formula	expectedRtDiff	medRt	Sham	Sham	Sham	Cauterized	Cauterized	Cauterized	Cauterized	Sham	Cauterized
1	12(13)-DiHOME	C18H34O4	5MM+QE3	3.922	93509.4	102565	99508.6	90785.8	88566.9	97535.9	83217	99508.6	89676.3	0.901192	0.0960733
2	12(S)-HETE	C20H32O3	5MM+QE3	4.47	16665.8	17690	17018.2	7877.25	10862.8	10912	8853.22	17018.2	9858	0.579264	0.000470186
3	13(S)-HODE	C18H32O3	5MM+QE3	4.311	98789.6	95075.2	80179.2	60256.2	50772.4	60064	43609.2	95075.2	55418.2	0.582888	0.00250797
4	13-OxoODE	C18H30O3	5MM+QE3	4.325	59515.3	60093	48897.1	36583.2	32854.4	39268.1	30549.5	59515.3	34718.8	0.583359	0.00250069
5	15(S)-HETE	C20H32O3	5MM+QE3	4.346	10044.5	11443.5	12261.4	11493.1	10859.3	9819.96	10981	11443.5	10920.1	0.954268	0.528868
6	5(S)-HETE	C20H32O3	5MM+QE3	4.664	7719.42	6995.53	9735.78	8991.92	7829.08	5845.17	6374.11	7719.42	7101.59	0.919965	0.450401
7	6-keto Prostaglandin F1a	C20H34O6	5MM+QE3	2.52	13344.3	24397.9	20596.2	14590.7	50767.6	40329.8	8341.41	20596.2	27460.2	1.33327	0.494709
8	9(10)-DiHOME	C18H34O4	5MM+QE3	3.961	78960.6	75766.1	79848.1	76929.4	68441.9	92057.6	65298.8	78960.6	72685.6	0.92053	0.740164
9	9(S)-HODE	C18H32O3	5MM+QE3	4.352	83753.5	77026.9	65107.3	52317.8	43210.4	54806.1	33652.1	77026.9	47764.1	0.620095	0.010153
10	9-OxoODE	C18H30O3	5MM+QE3	4.374	43119.7	42691.1	38314	30572.8	22649.9	34686.9	28650.5	42691.1	29611.6	0.693626	0.0127591
11	a-Linolenic Acid	C18H30O2	5MM+QE3	5.313	258887	276372	283500	291652	124070	162895	147984	276372	155439	0.562427	0.097344
12	Arachidic Acid	C20H40O2	5MM+QE3	5.935	633802	658345	471230	369286	300811	612908	307171	633802	338229	0.53365	0.114955
13	Arachidonic Acid	C20H32O2	5MM+QE3	5.591	576191	1.51439e+06	3.27794e+06	3134003	3.00438e+06	1.93e+06	2.15686e+06	1.51439e+06	2.58062e+06	1.70407	0.354761
14	Cholic acid	C24H40O5	5MM+QE3	3.688	8501.61	25813.6	61049.9	87856.9	36999.5	38120.3	54308.2	25813.6	46214.3	1.79031	0.290791
15	Deoxycholic acid	C24H40O4	5MM+QE3	4.115	14730.1	15306.6	27846	23818.8	16361.7	21893	34088.3	15306.6	22855.9	1.49321	0.439843
16	Dihomo-y-Linolenic Acid	C20H34O2	5MM+QE3	5.769	735102	767272	480627	206142	151372	251620	104532	735102	178757	0.243173	0.00233611
17	Docosahexaenoic Acid	C22H32O2	5MM+QE3	5.489	214882	320500	729320	827047	601996	352284	612521	320500	607258	1.89472	0.356985
18	Docosapentaenoic Acid	C22H34O2	5MM+QE3	5.649	46858.3	59083.5	105197	84948.2	54237.7	46445.6	70940.5	59083.5	62589.1	1.05933	0.743368
19	Eicosapentaenoic Acid	C20H30O2	5MM+QE3	5.257	106448	130296	131985	82252.5	58350	69607.4	63809.7	130296	66708.5	0.511977	0.00195652
20	Glycochenodeoxycholic acid	C26H43NO5	5MM+QE3	3.679	500	500	500	500	500	500	500	500	500	1	#DIV/0!
21	Heptadecanoic Acid	C17H34O2	5MM+QE3	5.827	1.77343e+06	1.81161e+06	1.3155e+06	731276	551805	1.04634e+06	536856	1.77343e+06	641540	0.361752	0.00515261
22	Lauric Acid	C12H24O2	5MM+QE3	4.835	3.04747e+06	2.97219e+06	2.22398e+06	1713600	1.56698e+06	2.06723e+06	1.70191e+06	2.97219e+06	1.70775e+06	0.574578	0.0115918
23	Leukotriene B4	C20H32O4	5MM+QE3	3.881	9839.27	10319.8	11288.2	11868.9	8915.51	10762.4	9558.99	10319.8	10160.7	0.984588	0.818697
24	Linoleic Acid	C18H32O2	5MM+QE3	5.65	4078711	4.24902e+06	4002182	3.5173e+06	1.61838e+06	2.27815e+06	1.87388e+06	4078711	2.07601e+06	0.508987	0.016161
25	Myristic Acid	C14H28O2	5MM+QE3	5.43	16725725	18011954	11815907	6.76957e+06	5.26682e+06	9159502	5.03278e+06	16725725	6.0182e+06	0.359817	0.00571522
26	Oleic Acid	C18H34O2	5MM+QE3	5.801	12549877	14516221	9203043	4.05891e+06	3.09846e+06	6.27993e+06	2.77883e+06	12549877	3578688	0.285157	0.00402076
27	Palmitelaidic Acid	C16H30O2	5MM+QE3	5.587	45932684	55072516	32507962	13707425	9148847	16582691	6.89036e+06	45932684	11428136	0.248802	0.00287207
28	Palmitic Acid	C16H32O2	5MM+QE3	5.783	17000274	16181637	12445689	13248644	11661008	17940746	11432803	16181637	12454826	0.769689	0.478236
29	Pentadecanoic Acid	C15H30O2	5MM+QE3	5.682	6.93119e+06	8.05008e+06	5.29811e+06	2.68373e+06	2383388	4.10519e+06	1.99786e+06	6.93119e+06	2.53356e+06	0.36553	0.00581938
30	Prostaglandin D2	C20H32O5	5MM+QE3	3.057	10167.3	10873	7354.2	7656.28	20857	18114.9	5353.59	10167.3	12885.6	1.26735	0.47798
31	Prostaglandin E2	C20H32O5	5MM+QE3	3.003	25500.5	28723.2	22756.4	18382.7	41698.6	29444.8	7879.92	25500.5	23913.8	0.937775	0.886573
32	Prostaglandin F2a/11β-Prostaglandin F2α/Prostaglandin E1/(±)5-iPF2α-VI	C20H34O5	5MM+QE3	3.045	12105.3	27719	10997.3	13586.3	33447	25459	7036.36	12105.3	19522.7	1.61274	0.738357
33	Stearic Acid	C18H36O2	5MM+QE3	5.876	10876171	9928135	8410462	9247245	7758196	13667971	7.04644e+06	9928135	8.50272e+06	0.856427	0.874661
34	Taurochenodeoxycholic acid	C26H45NO6S	5MM+QE3	2.714	0	4034.24	1308.75	1177.05	992.9	5326.05	4557.78	1308.75	2867.41	2.19096	0.491561
35	Taurocholic acid	C26H45NO7S	5MM+QE3	2.361	12081.6	18114.4	8804.25	12628.5	5872.59	66811.7	21101.6	12081.6	16865	1.39593	0.445657
36	Taurodeoxycholic acid	C26H45NO6S	5MM+QE3	2.855	500	2415.51	500	500	500	3498.48	2142.37	500	1321.18	2.64237	0.627621
37	Tauroursodeoxycholic acid	C26H45NO6S	5MM+QE3	2.303	500	4331.92	1299.44	6634.85	500	13241.2	3893.76	1299.44	5264.31	4.05121	0.282361

## Sheet: Suppl 3 (b) Metabo. Oxylipins
Supplemental Table 3 (b): Targeted metabolomic Analysis of Sham and Cauterized Rat CSF Using MetaboAnalyst 5.0 (Normalized Dataset - METABOANALYST file)
Targeted analysis Sham vs. Cauterized	Label	Palmitic Acid	Stearic Acid	Palmitelaidic Acid	Myristic Acid	Oleic Acid	Arachidonic Acid	Pentadecanoic Acid	Linoleic Acid	Lauric Acid	Docosahexaenoic Acid	Heptadecanoic Acid	Arachidic Acid	a-Linolenic Acid	Dihomo-y-Linolenic Acid	12(13)-DiHOME	Docosapentaenoic Acid	9(10)-DiHOME	Eicosapentaenoic Acid	Cholic acid	13(S)-HODE	Deoxycholic acid	9(S)-HODE	13-OxoODE	9-OxoODE	Taurocholic acid	15(S)-HETE	Leukotriene B4	12(S)-HETE	6-keto Prostaglandin F1a	Prostaglandin E2	Prostaglandin F2a 11beta-Prostaglandin F2alpha Prostaglandin E1 5-iPF2alpha-VI	5(S)-HETE	Prostaglandin D2	Taurochenodeoxycholic acid	Tauroursodeoxycholic acid	Taurodeoxycholic acid
Cauterized	Cauterized	0.388197	0.500599	-0.506412	-1.0392	-0.904807	0.778544	-1.43931	1.89738	-0.0473753	1.00993	-0.996335	-0.0312716	1.92247	-0.550565	0.382355	0.877129	0.509287	0.684834	1.45234	0.742203	0.243778	0.999586	0.327811	0.421294	-0.279763	0.4619	0.85797	-0.894914	-0.363937	-0.17373	-0.192542	0.867785	-0.312351	-0.485173	0.74242	-0.621471
Cauterized	Cauterized	0.861022	0.747183	-0.837415	-1.10749	-0.994005	1.30442	-0.450905	-0.513145	0.753137	0.830546	-1.37921	0.184901	-0.289189	-0.702928	1.14786	0.351857	0.958919	0.189178	0.148164	1.29726	0.0369344	1.41272	1.20078	0.168926	-0.56791	1.0398	0.709598	1.56766	2.08786	2.17829	2.10644	1.22893	2.06337	-0.446451	-0.805782	-0.504046
Cauterized	Cauterized	0.655089	1.10498	-0.5968	-0.29654	-0.120048	-0.427086	0.151978	-0.947232	-0.239647	-0.66404	0.454481	1.63372	-0.771114	-0.624012	-0.0843958	-0.730586	0.338141	-1.04832	-0.398178	-0.814051	-0.221286	-0.299045	-0.559357	-0.0259954	1.9936	-0.430603	-0.103131	-0.587397	0.481411	0.156307	0.329968	-0.701846	0.521828	0.864869	1.73065	1.31067
Cauterized	Cauterized	1.19356	0.778758	-1.15105	-0.495113	-1.00955	0.725659	-1.01575	0.451926	1.85623	1.13618	-0.568269	0.910218	0.560799	-1.20663	1.31247	1.39579	1.18442	1.1999	1.10031	0.921327	2.00933	0.333695	1.39835	1.86427	0.695373	1.44066	1.32966	1.00666	-0.499924	-0.662664	-0.479873	0.879834	-0.322528	1.85827	0.453134	1.53122
SHAM	SHAM	-0.888401	-0.927908	1.01849	1.41962	0.992113	-1.36043	0.761602	-0.548275	-0.539124	-1.18608	1.26303	-0.760562	-0.757959	1.31263	-1.127	-1.17227	-1.104	-1.17352	-1.2289	-0.575062	-0.939831	-0.499731	-0.767745	-0.868009	-0.648149	-1.09294	-1.14255	-0.692577	-0.751001	-0.552788	-0.789113	-0.976219	-0.630303	-0.964737	-0.905859	-0.833419
SHAM	SHAM	-1.21451	-1.29507	1.33225	1.0691	1.24412	-1.0634	1.22573	-0.751923	-1.04482	-1.07172	0.275171	-1.04871	-0.840312	1.06647	-1.13648	-1.06454	-1.33398	-0.811588	-0.991227	-1.37276	-0.972096	-1.54749	-1.19567	-1.19667	-0.528387	-1.05835	-1.22106	-0.841487	-0.537552	-0.539249	-0.276764	-1.22973	-0.653087	-0.199345	-0.464297	-0.115265
SHAM	SHAM	-0.994957	-0.908546	0.740939	0.449634	0.792181	0.0422835	0.766653	0.411264	-0.738396	-0.0548171	0.951137	-0.888292	0.175301	0.705039	-0.494805	0.342623	-0.55279	0.959513	-0.0825066	-0.198909	-0.156826	-0.399734	-0.404169	-0.363816	-0.664769	-0.360463	-0.430498	0.442056	-0.416853	-0.406162	-0.698119	-0.0687546	-0.666932	-0.627432	-0.750265	-0.76769
Fold Change Analysis
Metabolites	Fold Change	log2(FC)
Tauroursodeoxycholic acid	5.689	2.5082
Taurocholic acid	3.8523	1.9457
Taurochenodeoxycholic acid	3.5386	1.8232
Cholic acid	3.2467	1.699
Taurodeoxycholic acid	3.1105	1.6371
6-keto Prostaglandin F1a	2.9584	1.5648
Prostaglandin D2	2.8372	1.5045
Docosahexaenoic Acid	2.8126	1.4919
Arachidonic Acid	2.7723	1.4711
Deoxycholic acid	2.5448	1.3476
Prostaglandin F2a 11beta-Prostaglandin F2alpha Prostaglandin E1 5-iPF2alpha-VI	2.5097	1.3275
Volcan plot combing Fold change (FC) analysis with T-test
Metabolites	FC	log2(FC)	raw.pval	negativelog10 (pvalue)
Stearic Acid	1.938	0.9546	0.00016129	3.7924
Palmitic Acid	1.8276	0.86997	0.0004047	3.3929
Palmitelaidic Acid	0.5228	-0.93567	0.00046288	3.3345
Dihomo-y-Linolenic Acid	0.54335	-0.88006	0.00054159	3.2663
Oleic Acid	0.67302	-0.57128	0.0013646	2.865
9(10)-DiHOME	1.9581	0.96943	0.0021914	2.6593
Myristic Acid	0.86179	-0.21459	0.0037355	2.4276
12(13)-DiHOME	1.8847	0.9143	0.013039	1.8847
Pentadecanoic Acid	0.83575	-0.25886	0.013357	1.8743
Arachidic Acid	1.3575	0.4409	0.017646	1.7533
Heptadecanoic Acid	0.88274	-0.17994	0.040302	1.3947
9(S)-HODE	1.2456	0.3168	0.045947	1.3377
9-OxoODE	1.4485	0.53457	0.048692	1.3125

## Sheet: Suppl 3 (c) Targ. Metabolomics
Supplemental Table 3 (c): Targeted Metabolic Analysis of Sham and Cauterized Rat CSF (Young Cohort)
							F3-060-1_r7+	F3-060-3_r6+	F3-060-4_r8+	F3-060-6_r9+	F3-060-8_r10+	F3-060-9_r2+	F3-060-10_r4+								Median		Fold change/Sham	P value vs Sham
N.	compound	Compound ID	Pathway	parent	medRt	Polarity	SHAM	SHAM	SHAM	Cauterization	Cauterization	Cauterization	Cauterization	PreRunBlank_1+	PreRunBlank_2+	PreRunBlank_3+	PreRunBlank_4+	PreRunBlank_5+	Tech-Mix_2+	Tech-Mix_3+	SHAM	Cauterization	Cauterization	Cauterization
1	L-alanine	C00041	Amino acids	90.055	0.655	5MM+E	334698	406038	699533	404079	242739	419793	672056	6394.18	110129	145650	153782	176312	380464	496534	406038	411936	1.01453	0.759503
2	L-arginine	C00062	Amino acids	175.119	0.629	5MM+E	2.60399e+06	2.85652e+06	3.08632e+06	3.17344e+06	2.89162e+06	3408498	4.14751e+06	19950.5	53378.6	87667.2	92678.4	113703	3.09499e+06	3.06171e+06	2.85652e+06	3.29097e+06	1.15209	0.161685
3	L-aspartate	C00049	Amino acids	132.03	0.611	5MM-E	476049	387848	526181	347411	393231	451647	502215	28920.9	17518.8	16328.7	19370.8	19119	386810	429933	476049	422439	0.887386	0.4822
4	L-glutamate	C00025	Amino acids	146.046	0.613	5MM-E	186511	186559	301871	235363	211849	209073	229612	12160	7016.33	9024.32	8706.53	10179.5	247256	247255	186559	220731	1.18317	0.919684
5	L-glutamine	C00064	Amino acids	147.076	0.653	5MM+E	13849459	14286013	14453521	13678773	13382568	14110323	12842299	204540	206953	343703	491102	515066	12909265	13879977	14286013	1.35307e+07	0.947127	0.104043
6	L-histidine	C00135	Amino acids	154.062	0.665	5MM-E	173504	233938	329468	97148.2	191509	290160	310032	12239.5	14663.3	16032.6	16482.2	16890.9	237960	132118	233938	240834	1.02948	0.749416
7	L-leucine	C00123	Amino acids	132.102	0.737	5MM+E	1.56313e+06	3.88014e+06	4867518	3.093e+06	2.23162e+06	2.75176e+06	3.93746e+06	10998.8	36362.4	49870.4	57012.6	60051.7	3193980	3.37613e+06	3.88014e+06	2.92238e+06	0.753163	0.658201
8	L-lysine	C00047	Amino acids	147.113	0.598	5MM+E	4260502	3.8905e+06	3998016	4.25908e+06	4.58327e+06	3514584	5.61632e+06	21308.9	66548.7	99941.6	137584	156685	4.55705e+06	3.99906e+06	3998016	4421178	1.10584	0.435917
9	L-methionine	C00073	Amino acids	150.058	0.722	5MM+E	201713	199359	467668	111200	147221	205184	315910	1079.03	0	1590.83	2143.04	3359.37	169790	198091	201713	176202	0.87353	0.347628
10	L-phenylalanine	C00079	Amino acids	166.086	1.434	5MM+E	709663	628942	1.52571e+06	846309	858304	1.04677e+06	1.03144e+06	24198.5	24462.5	39807.1	27071.2	36717.3	975316	1027005	709663	944874	1.33144	0.972255
11	L-proline	C00148	Amino acids	116.071	0.675	5MM+E	220247	595182	1.01105e+06	256825	376168	485309	982684	56604	69975.2	91717.5	94906.9	98811.8	649233	596863	595182	430738	0.723709	0.768171
12	L-serine	C00065	Amino acids	106.05	0.655	5MM+E	138394	181574	245179	159930	122858	227993	174794	15152	31931.1	33635.7	26705.9	40484.8	154920	186921	181574	167362	0.921727	0.661917
13	L-threonine	C00188	Amino acids	120.066	0.655	5MM+E	1242720	1.38336e+06	2876340	1.47789e+06	1.78792e+06	1.70429e+06	2.00715e+06	24496.4	26458	60664.9	73847.1	94526.7	1.40829e+06	1555156	1.38336e+06	1.7461e+06	1.26222	0.85161
14	L-tryptophan	C00078	Amino acids	205.097	1.755	5MM+E	2802290	2.19098e+06	5460407	3.04051e+06	3.9416e+06	3.07423e+06	3.92242e+06	3876.4	4863.48	4329.42	2074.53	3188.08	3.94185e+06	3.81323e+06	2802290	3.49832e+06	1.24838	0.991372
15	L-tyrosine	C00082	Amino acids	182.081	0.693	5MM+E	426397	435968	893240	329207	485237	644952	640809	15164.7	32188.1	40226.8	48875.2	49549.7	486918	524255	435968	563023	1.29143	0.716624
16	L-valine	C00183	Amino acids	118.086	0.669	5MM+E	5.16346e+06	8862135	7.75945e+06	3.86939e+06	2.98321e+06	4.98826e+06	4.94559e+06	394896	545772	554462	601383	566039	5.22475e+06	5748694	7.75945e+06	4.40749e+06	0.568016	0.0362165
17	L-cystine	C00491	Amino acids	241.03	0.684	5MM+E	15654.6	35795	27894.5	23454.7	23962.9	16728.6	25234.5	1552.95	1998.25	4655.35	9540.94	9796.52	23083.8	21992.2	27894.5	23708.8	0.849946	0.481448
18	Cytidine	C00475	Nucleotides	244.093	0.677	5MM+E	120114	253538	198095	139928	195414	201289	83115.6	0	0	0	2724.87	0	181384	144821	198095	167671	0.846416	0.473651
19	Cytosine	C00380	Nucleotides	112.051	0.693	5MM+E	1.83273e+06	1.71231e+06	1.75593e+06	1.79545e+06	1.94027e+06	2084914	1.44694e+06	4263.67	7703.96	13187	15844.6	8708.16	1.73178e+06	1893371	1.75593e+06	1.86786e+06	1.06374	0.773768
20	Thymidine	C00214	Nucleotides	241.081	1.873	5MM-E	225609	225968	200725	221515	188111	214829	168402	3431.86	0	17205.4	87510	112138	203197	239633	225609	201470	0.893005	0.286768
21	UDP	C00015	Nucleotides	403	0.709	5MM-E	335312	224674	237694	284014	160018	217116	221081	0	0	0	0	0	200160	315189	237694	219098	0.921765	0.328196
22	Uracil	C00106	Nucleotides	111.02	0.642	5MM-E	205519	324832	353563	341597	236421	474877	295800	29019.5	18971.4	27025.4	49272.1	44244.9	332378	332770	324832	318698	0.981119	0.575057
23	IDP	C00104	Nucleotides	426.999	0.578	5MM-E	3.78792e+06	4.3624e+06	4.27233e+06	3.16241e+06	4190980	4.23805e+06	4.3783e+06	0	0	0	0	0	4.00208e+06	4.33116e+06	4.27233e+06	4.21452e+06	0.986468	0.699386
24	Hypoxanthine	C00262	Nucleotides	135.03	0.623	5MM-E	9969554	11190664	9597091	12461459	14932956	11789103	10974843	10509.1	6112.63	4306.8	3161.78	2013.98	10679785	13507464	9969554	12125281	1.21623	0.089382
25	Xanthine	C00385	Nucleotides	151.026	0.688	5MM-E	261510	529867	528575	502773	420127	382384	238134	1876.88	16874.3	5787.28	6310.39	3966.7	468424	450275	528575	401256	0.759128	0.608979
26	(S)(+)-Allantoin	C02350	Nucleotides	157.037	0.677	5MM-E	132552	410335	401687	226302	330836	205052	420984	4245.87	4588.92	5485.13	5095.82	3983.83	267407	374932	401687	278569	0.693498	0.851201
27	5-Hydroxyisourate	C11821	Nucleotides	185.032	0.655	5MM+E	138478	154928	137399	165453	92590.2	143236	136118	0	0	0	0	0	78880.8	117880	138478	139677	1.00866	0.641144
28	Urate	C00366	Nucleotides	169.035	0.75	5MM+E	83564.8	71724	109740	84125.9	101108	154942	71400.4	558.7	1746.79	2394.32	2909.53	4804.27	91975.9	100928	83564.8	92617.1	1.10833	0.566033
29	3',5'-Cyclic IMP	C00943	Nucleotides	329.03	0.566	5MM-E	92871168	82983664	82516088	90992920	94098528	92309376	86810616	0	0	0	0	0	87817304	82306752	82983664	91651148	1.10445	0.203247
30	Pyridoxal	C00250	Nucleotides	168.065	0.697	5MM+E	1.20229e+06	1.46252e+06	962774	935262	1.27836e+06	1.51859e+06	843977	6151.93	20686	21120.4	24894.5	19774.8	971822	991242	1.20229e+06	1.10681e+06	0.920587	0.77957
31	4-Pyridoxate	C00847	Nucleotides	182.046	0.684	5MM-E	110373	262245	143629	112437	122538	133819	181046	4294.79	4959.69	3527.42	2695.43	4121.83	127550	118450	143629	128178	0.892423	0.452676
32	Nicotinamide	C00153	Nucleotides	123.055	0.786	5MM+E	1.98425e+06	2009441	1392878	1.18029e+06	1427264	1.15489e+06	958568	96429.5	131315	106752	135956	127081	1.33901e+06	1.40652e+06	1.98425e+06	1.16759e+06	0.588429	0.0292067
33	Nicotinate ribonucleotide	C01185	Nucleotides	337.061	0.712	5MM+E	4.22413e+06	3.77088e+06	3.74772e+06	4.07856e+06	3730762	3.39015e+06	3.60668e+06	0	0	0	2267.45	0	3627663	4.00331e+06	3.77088e+06	3.66872e+06	0.972907	0.366291
34	5-Phosphoribosylamine	C03090	Nucleotides	230.044	1.802	5MM+E	322647	383920	291156	262109	621221	545359	206352	0	0	0	0	0	382921	492161	322647	403734	1.25132	0.564296
35	NAD+	C00003	Nucleotides	664.113	1.835	5MM+E	68256.6	122907	92578.4	140773	66678.2	107947	41671.4	4395.23	5959.51	0	2718.71	0	62593.9	90826.8	92578.4	87312.8	0.943122	0.862467
36	Phosphate	C00009	Phosphates	96.9697	0.623	5MM-E	1.74779e+06	2498430	4.77151e+06	3.42922e+06	2.51376e+06	4000317	7.50316e+06	47752.3	12428.8	48525.2	83800.8	84208	4.39267e+06	4.74482e+06	2498430	3.71477e+06	1.48684	0.407033
37	D-Glucose	C00031	Glycolysis	179.056	0.661	5MM-E	19207720	34716712	25566528	23871578	33381208	18267256	20953866	97998.8	39352.8	66993.2	90998.4	88147.9	25807000	24066778	25566528	22412722	0.876643	0.679019
38	D-Glucose 6-phosphate	C02965	Glycolysis	259.022	0.639	5MM-E	210190	303590	340994	306305	315768	288535	329785	2108.78	0	746.55	0	2861.73	329537	270382	303590	311036	1.02453	0.493745
39	D-Glyceraldehyde 3-phosphate/Glycerone phosphate	C00118	Glycolysis	168.989	1.793	5MM-E	2.5065e+06	1.20894e+06	1.09288e+06	1.5785e+06	1.13209e+06	970088	1722037	18520.2	535386	705449	648379	613840	1.81325e+06	1.74588e+06	1.20894e+06	1355295	1.12106	0.586502
40	2/3-Phospho-D-glycerate	C00631	Glycolysis	184.985	0.595	5MM-E	57775.9	20043.8	29727.7	98327	18666.1	76265.6	57897.9	3814.66	1218.38	1076.6	1113.51	1094.46	62092.7	46148.3	29727.7	67081.7	2.25654	0.277058
41	Pyruvate	C00022	Glycolysis	87.0088	0.664	5MM-E	3.15881e+06	2.8418e+06	3.17523e+06	3.76392e+06	2.63329e+06	2925318	2756289	475372	20943.6	20390.2	20104.6	20534.3	2.72105e+06	2.71455e+06	3.15881e+06	2.8408e+06	0.899326	0.906585
42	Lactate	C01432	Glycolysis	89.0244	0.65	5MM-E	35667164	38724556	44122292	37527732	46042380	34540704	44364748	7.2117e+06	756389	701797	732331	723561	38944700	40185516	38724556	40946240	1.05737	0.783517
43	Maltotriose	C01835	Other sugars	505.181	2.195	5MM+E	115213	155017	173326	143024	149893	146757	127381	0	0	0	0	0	146325	134135	155017	144890	0.934676	0.711046
44	Mannitol	C00392	Other sugars	181.072	0.66	5MM-E	347696864	320320672	347112864	347495840	339191168	345474976	336197888	124897	57372.8	76172.9	80827.7	79803.1	327581248	339858912	347112864	342333072	0.98623	0.668761
45	D-Ribose	C00121	Other sugars	149.046	0.693	5MM-E	753809	1.39763e+06	1.17698e+06	1062350	1.30186e+06	916246	843258	11938.6	5903.48	7544.86	6649.51	5949.72	1.09821e+06	1.15519e+06	1.17698e+06	989298	0.840537	0.708292
46	D-Rhamnose	C01684	Other sugars	163.062	0.686	5MM-E	4.72805e+06	3920892	5.13262e+06	4581636	4.00561e+06	4.60944e+06	4.45603e+06	2523.16	1696.54	1665.36	3869.36	3390.01	4.04709e+06	4.00954e+06	4.72805e+06	4.51883e+06	0.95575	0.618781
47	D-Arabitol	C01904	Other sugars	151.061	0.661	5MM-E	264878	208128	217503	196460	312891	71110.8	237022	1482.95	868.99	1053.25	2152.28	1265.18	156468	229285	217503	216741	0.996498	0.692694
48	Citrate	C00158	TCA cycle	191.02	0.591	5MM-E	93014600	75763496	88906760	83663824	82150680	69329096	108797976	2755.17	3034.91	12591.7	13710.5	10114	75480216	88448568	88906760	82907252	0.932519	0.99358
49	2-Oxoglutarate	C00026	TCA cycle	145.014	0.605	5MM-E	1.90256e+06	2.04334e+06	1870396	2.14924e+06	1.34152e+06	2.65237e+06	1.95064e+06	1501.79	1387.68	2960.08	1268.37	1003.63	1.64038e+06	2.0462e+06	1.90256e+06	2.04994e+06	1.07746	0.804128
50	Succinate	C00042	TCA cycle	117.019	0.598	5MM-E	506361	1.02298e+06	554128	597386	741598	1.12346e+06	784407	40387.5	7717.29	17354.7	35598.9	56412.6	667062	764475	554128	763002	1.37694	0.565698
51	Fumarate	C00122	TCA cycle	115.004	0.627	5MM-E	1.0962e+06	498564	920035	646401	705782	649746	1.44151e+06	8184.24	2746.14	3133.17	7063.94	10285.6	652488	445012	920035	677764	0.736672	0.937329
52	Malate	C00149	TCA cycle	133.014	0.598	5MM-E	4.15279e+06	3.63472e+06	4925987	5.3499e+06	3.88406e+06	4.95818e+06	3855311	11850.7	3978.52	8912.36	14621.1	13263	3973690	4823961	4.15279e+06	4.42112e+06	1.06461	0.638084
53	Oxaloacetate	C00036	TCA cycle	130.999	0.591	5MM-E	82912.3	66081.4	109298	105250	62032.1	68596.2	73408	0	852.04	0	714.09	0	84809.4	39308.6	82912.3	71002.1	0.856351	0.595312
54	2-Hydroxyglutarate/Citramalate	C02630	Alternative Carboxylic acids	147.03	0.613	5MM-E	1503997	2179808	2.01265e+06	2.33261e+06	2.78185e+06	2127274	2558666	11969	7102.31	7284.96	8197.46	7783.85	1.88579e+06	2175860	2.01265e+06	2.44564e+06	1.21514	0.0688018
55	6-Phospho-D-gluconate	C00345	Pentose Phosphate Pathway	275.016	0.574	5MM-E	63777.7	193950	188940	230906	100207	271035	90077.2	0	0	0	0	0	162717	138219	188940	165556	0.876237	0.724569
56	D-Glucono-1-5-lactone 6-phosphate	C01236	Pentose Phosphate Pathway	257.008	0.556	5MM-E	8167.08	32597.7	26231.7	25792.8	20680.6	18280.4	19114.5	0	0	0	0	0	17408.5	22305.2	26231.7	19897.6	0.758532	0.840451
57	alpha-D-Ribose 1-phosphate	C00620	Pentose Phosphate Pathway	229.012	0.617	5MM-E	58800.7	113688	150134	101449	142454	93556.2	107643	0	0	760.95	0	0	113704	142880	113688	104546	0.919584	0.889778
58	5-Phospho-alpha-D-ribose 1-diphosphate	C00119	Pentose Phosphate Pathway	388.94	0.7	5MM-E	183132	142109	109197	152463	113674	111544	100379	0	0	0	0	0	219365	188542	142109	112609	0.792412	0.309631
59	5-Oxoproline	C01879	GSH homeostasis	130.05	0.653	5MM+E	3.52776e+06	3.26861e+06	3.26058e+06	3.37155e+06	3.16323e+06	3.34958e+06	2952214	45447.5	75898	108340	128010	181547	3036293	2978828	3.26861e+06	3.2564e+06	0.996265	0.343234
60	S-Glutathionyl-L-cysteine	C05526	GSH homeostasis	425.081	0.613	5MM-E	393220	435468	502945	352876	469773	388596	565287	0	0	0	0	0	469165	390562	435468	429185	0.985571	0.996871
61	Ascorbate	C00072	GSH homeostasis	175.025	0.627	5MM-E	30687622	14872717	22943886	18798410	18301090	20798006	39812000	1716.16	1873.56	1244.6	1180.26	3617.24	17048208	13331621	22943886	19798208	0.862897	0.833651
62	Dehydroascorbate	C05422	GSH homeostasis	173.009	0.631	5MM-E	2.76135e+06	2.35507e+06	2.86305e+06	2.6987e+06	2.55855e+06	2.41143e+06	3239784	12476.3	11427.6	1339.12	1825.63	1065.99	2.32342e+06	2.70659e+06	2.76135e+06	2.62862e+06	0.951933	0.798654
63	gamma-L-Glutamyl-L-cysteine	C00669	Gamma-glutamyls	249.059	0.662	5MM-E	341284	197814	414785	297162	433635	395403	282510	0	0	0	0	0	427560	363999	341284	346283	1.01465	0.640716
64	gamma-Glutamyl-Se-methylselenocysteine	C05695	Gamma-glutamyls	311.018	0.582	5MM-E	134846	163673	124946	148931	140983	129063	49497.3	0	0	785.46	2463.19	3530.68	123999	95888.1	134846	135023	1.00131	0.441895
65	gamma-Glutamyl-gamma-aminobutyrate	C15767	Gamma-glutamyls	233.114	0.713	5MM+E	70944	75570.9	82476.8	88148.6	93358.7	35945.5	99407.2	911.37	2227.98	2182.49	2314.57	2530.65	79062.5	86527.2	75570.9	90753.6	1.20091	0.875591
66	(5-L-Glutamyl)-L-glutamine	C05283	Gamma-glutamyls	274.104	0.616	5MM-E	367203	441883	543228	585984	440163	472559	441536	0	0	0	0	0	374764	476467	441883	457047	1.03432	0.586492
67	Dimethylglycine	C01026	Serine biosynthesis and one-carbon metabolism	104.071	0.71	5MM+E	423247	189107	327788	406981	150920	416483	636852	12958.8	40790.3	41028	41538.8	39033.2	389363	451931	327788	411732	1.25609	0.523882
68	Phosphoserine	C02532	Serine biosynthesis and one-carbon metabolism	186.019	0.585	5MM+E	198095	174539	154580	173675	168400	149354	166065	0	3518.09	2043.7	0	0	151833	170693	174539	167232	0.958136	0.395078
69	S-Adenosyl-L-homocysteine	C00021	Serine biosynthesis and one-carbon metabolism	385.131	0.658	5MM+E	1.94107e+06	2.28366e+06	2.11751e+06	1818880	2.2193e+06	2.0204e+06	1.73248e+06	10384.6	0	0	0	0	1.94812e+06	1.79166e+06	2.11751e+06	1.91964e+06	0.906557	0.326648
70	Dihydrofolate	C00415	Folate pool (One carbon metabolism)	444.168	2.187	5MM+E	17718.5	50548.4	28614.4	31180.7	29675.4	13844.1	48102.4	18329.1	19529.1	0	0	0	21627.1	36356.7	28614.4	30428.1	1.06338	0.895858
71	Ornithine	C01602	Urea cycle	133.097	0.603	5MM+E	22543.6	48035.5	47100.8	34347.9	45391.5	54337.6	84688.2	7573.41	24053.7	20734.9	37733.4	26573.3	42650.7	67176.6	47100.8	49864.6	1.05868	0.336895
72	L-Citrulline	C00327	Urea cycle	176.103	0.655	5MM+E	186467	252707	390492	224053	265937	311431	459795	10371.9	5257.77	14546.8	18289.5	24622.9	276343	269706	252707	288684	1.14237	0.644034
73	Spermidine	C00315	Polyamines	146.165	0.603	5MM+E	70289.7	138806	104542	49604.4	63914	119330	61552.6	0	14402	9722.92	7867.89	7043.36	92876.4	103611	104542	62733.3	0.600076	0.266609
74	Spermine	C00750	Polyamines	203.223	0.604	5MM+E	161373	221608	166926	193697	199349	236756	200108	0	33958.5	26630	22574.6	16651.9	290836	321981	166926	199728	1.19651	0.278012
75	N-Acetylneuraminate	C00270	Aminosugars	308.099	0.616	5MM-E	2.28767e+06	2.30468e+06	2.26189e+06	1.87917e+06	3.07862e+06	1930887	2.29698e+06	1603.67	0	0	0	0	2.4271e+06	2.64146e+06	2.28767e+06	2.11394e+06	0.924055	0.972967
76	N-Glycoloyl-neuraminate	C03410	Aminosugars	324.099	0.669	5MM-E	224568	145215	199023	131824	149232	190244	107182	2121.97	743.34	0	0	0	112407	76913.2	199023	140528	0.706089	0.175011
77	alpha-D-Glucosamine 1-phosphate	C06156	Aminosugars	258.036	1.803	5MM-E	29918.7	61925	11976.6	9535.53	10481.7	19129.8	2332.91	0	1147.35	0	0	0	8208.07	15107.2	29918.7	10008.6	0.334528	0.118659
78	D-Glucosamine	C00329	Aminosugars	178.071	1.777	5MM-E	0	1350.91	28873.1	7614.27	16427.9	75765.4	13197.3	0	1501.13	938.41	899.66	1701.58	23408.6	20653.9	1350.91	14812.6	10.9649	0.414579
79	1-4-beta-D-Xylan	C02352	Aminosugars	131.035	0.691	5MM-E	1.04558e+06	1573485	1171388	1.06099e+06	1.28198e+06	973754	692437	54837.4	8228.64	2744.19	5929.82	16271	833595	1.23034e+06	1171388	1.01737e+06	0.868519	0.240949
80	Phosphocreatine	C02305	Arginine and proline metabolism	210.029	0.58	5MM-E	151366	113906	334212	180388	191304	169618	244969	0	0	0	0	0	218951	204234	151366	185846	1.22779	0.958992
81	Creatine	C00300	Arginine and proline metabolism	132.077	0.666	5MM+E	12630229	10637860	17461456	13383787	11726952	17763390	23627144	147527	63903.9	111186	161082	209732	15166027	16213071	12630229	1.55736e+07	1.23304	0.432506
82	Creatinine	C00791	Arginine and proline metabolism	114.066	0.688	5MM+E	3128583	2.03686e+06	3.09873e+06	2.62344e+06	2.59107e+06	3.21432e+06	3.39083e+06	6802.32	14560.1	17001.8	25605.7	27863.4	3.07138e+06	3.05526e+06	3.09873e+06	2.91888e+06	0.941961	0.625602
83	trans-4-Hydroxy-L-proline	C01157	Arginine and proline metabolism	132.066	0.705	5MM+E	196854	166157	204801	187676	175713	251923	181260	26917.4	76214.6	76214.7	60360.9	55498.6	243120	191600	196854	184468	0.937079	0.68832
84	Pantothenate	C00864	Panthothenate metabolism	218.103	0.69	5MM-E	4794944	7228096	5.27176e+06	5188078	5.34372e+06	4606767	5.38916e+06	1210.64	0	903.43	1146.74	750.25	5.27149e+06	4.74045e+06	5.27176e+06	5.2659e+06	0.998889	0.380452
85	5-6-Dihydrouracil	C00429	Panthothenate metabolism	115.05	0.681	5MM+E	212001	183988	210067	236728	277624	199564	176479	6640.02	10397.4	14187.1	7004	16834.7	176684	231225	210067	218146	1.03846	0.484465
86	Taurine	C00245	Sulfur metabolism	124.007	0.656	5MM-E	30397.4	215587	204380	106328	156610	183643	247953	8032.51	3460.48	8455.27	13917.7	11513.6	73061.9	137643	204380	170126	0.832403	0.716236
87	L-Methionine S-oxide	C02989	Sulfur metabolism	166.053	0.697	5MM+E	193632	166637	327419	145478	182809	164560	235578	58041.2	5820.2	4925.5	11750.6	18585	235990	200243	193632	173685	0.896985	0.366677
88	6-Hydroxykynurenic acid	C08480	Indole and Tryptophan	206.044	1.797	5MM+E	121570432	138465040	120716264	141570480	133401768	149739952	133498848	80198.5	256450	213000	175973	162566	124544792	140344320	121570432	137534664	1.13132	0.11722
89	L-Tryptophanamide	C00977	Indole and Tryptophan	204.112	1.802	5MM+E	697675	616991	620477	641446	804221	680866	764115	0	0	0	0	0	627898	463141	620477	722490	1.16441	0.176579
90	kynurenine	C00328	Indole and Tryptophan	209.092	1.305	5MM+E	6556.88	9563.23	10404	33068.3	22894.1	12144.8	11337.3	2809.5	2877.91	2765.16	2875.31	2951.9	13102.8	15687	9563.23	17519.5	1.83196	0.133063
91	Picolinic acid	C10164	Indole and Tryptophan	124.04	0.585	5MM+E	306961	258584	314686	252981	333750	240273	293796	3829.65	108387	79978	97519.5	88912.7	291244	317040	306961	273388	0.890628	0.668416
92	g-Oxalo-crotonate	C03453	Indole and Tryptophan	159.028	0.714	5MM+E	414163	989632	554047	839616	1.03303e+06	916210	332875	3771.12	1562.84	2145.31	3783.37	3687.68	679632	724085	554047	877914	1.58455	0.607216
93	2-Aminomuconate	C02220	Indole and Tryptophan	159.03	0.656	5MM-E	260664	485785	391098	302166	257662	312868	192773	23146.9	3951.65	4296.84	4606.19	14335.7	334112	331224	391098	279914	0.715712	0.135453
94	8-Methoxykynurenate	C05830	Indole and Tryptophan	220.064	1.773	5MM+E	144508	71092.6	108130	96873.6	85368.7	86012.5	50827.7	0	0	0	0	0	78925.4	140733	108130	85690.6	0.792475	0.244043
95	L-Adrenaline	C00788	Signaling	184.095	0.668	5MM+E	18794.3	42931.6	56385.2	35002.1	42266.8	40500.2	59836.9	9355.51	17022.7	16488.8	21926.9	16326.1	46358	47204.9	42931.6	41383.5	0.963942	0.671622
96	Inositol 1-2-3-5-6-pentakisphosphate	C04579	Inositol	580.902	1.839	5MM+E	150542	143442	140103	211180	75419.4	292129	135681	0	5092.16	0	0	0	113237	139178	143442	173431	1.20907	0.568606
97	Glycerol 3-phosphate	C00093	Glycerophospholipid biosynthesis	171.006	0.615	5MM-E	1.34065e+06	1.25472e+06	1.98368e+06	1.35945e+06	1823463	1.39919e+06	1614186	0	0	0	645.9	824.57	1549752	1.49947e+06	1.34065e+06	1.50669e+06	1.12385	0.925307
98	Ethanolamine phosphate	C00346	Glycerophospholipid biosynthesis	140.012	0.62	5MM-E	62231.7	110312	148071	119236	107493	144250	110932	0	0	710.63	0	0	151100	163360	110312	115084	1.04326	0.579626
99	N-Methylethanolamine phosphate	C01210	Glycerophospholipid biosynthesis	156.042	0.686	5MM+E	176382	253184	216653	78373.1	65671.8	145939	126189	11016.8	23998.5	16434.8	12711.6	9711.38	121140	151875	216653	102281	0.472098	0.0125188
100	Sphingosine	C00319	Glycerophospholipid biosynthesis	300.29	2.066	5MM+E	144569	129905	94761.3	69256.8	64642.9	60402.5	65784.8	20930.2	23778.6	78157.9	59221.1	41638.2	78151.4	92962.2	129905	65213.8	0.502013	0.0057068
101	Sphingosine 1-phosphate	C06124	Glycerophospholipid biosynthesis	378.24	3.107	5MM-E	392403	332524	235366	179547	93247.1	151417	28236.9	0	0	7270.6	10757.3	0	201231	206717	332524	122332	0.36789	0.0132222
102	Acetylcholine	C01996	Glycerophospholipid biosynthesis	146.118	0.682	5MM+E	225096	236695	344565	163658	245012	233809	174983	26024	34590.3	31798.2	23963	37098	252008	336990	236695	204396	0.863542	0.168287
103	Choline	C00114	Glycerophospholipid biosynthesis	104.107	0.656	5MM+E	11941197	19479862	16323380	22280534	14330333	14173688	14801439	48107.2	134208	186752	185233	210810	16882096	15787259	16323380	14565886	0.892333	0.877056
104	Sphinganine 1-phosphate	C01120	Sphingolipid biosynthesis	380.256	3.679	5MM-E	465806	474856	506834	352524	434215	487558	329809	0	7798.45	274744	61184.1	65827.3	423800	643764	474856	393370	0.828397	0.126361
105	L-Carnitine	C00318	Carnitine and fatty acid metabolism	162.112	0.657	5MM+E	4.0755e+06	5.64775e+06	8611309	4.78757e+06	3.84352e+06	6490636	5878112	45142.7	44414.1	43503.4	50005.2	58500.7	5600464	5.46535e+06	5.64775e+06	5.33284e+06	0.944242	0.540153
106	acetyl-carnitine (acyl-C2)	C02571	Carnitine and fatty acid metabolism	204.123	0.691	5MM+E	3272710	6771916	14179633	8788973	6.2211e+06	9719035	10551933	14916.1	18688.3	19520.8	17606.8	18802.9	10171137	10614968	6771916	9254004	1.36653	0.80802
107	propionyl-carnitine (acyl-C3)	C03017	Carnitine and fatty acid metabolism	218.139	0.686	5MM+E	84533.5	192138	254147	170435	131986	205827	141644	10193.4	10595.6	4188.48	3316.17	2532.99	167884	174795	192138	156039	0.812122	0.765225
108	butanoyl-l-carnitine (acyl-C4)	C02862	Carnitine and fatty acid metabolism	232.154	0.858	5MM+E	47453.8	157713	277582	153099	168062	136059	94924.1	24079.7	9922.69	3991.47	5364.74	3706.4	145009	153095	157713	144579	0.916722	0.712525
109	acyl-C4-OH (Hydroxybutyrylcarnitine)	HMDB13127	Carnitine and fatty acid metabolism	248.149	0.694	5MM+E	22478	29205.6	57464.2	66738.2	9546.71	74644.9	70799.4	4342	2278.35	2449.9	0	0	50612.6	78560.4	29205.6	68768.8	2.35465	0.390848
110	acyl-C4-DC	HMDB13133	Carnitine and fatty acid metabolism	262.128	0.696	5MM+E	242300	196046	185055	229412	248831	240358	252178	1452.45	2481.7	1757.53	0	0	201966	219546	196046	244595	1.24764	0.0790349
111	acyl-C5-OH (hydroxyisovalerylcarnitine)	ac107	Carnitine and fatty acid metabolism	262.165	0.695	5MM+E	36121.6	19272	42102.8	36976.8	60129	73360.4	26876.3	5520.51	2656.49	4048.99	2804.59	2199.33	50211.1	71853.9	36121.6	48552.9	1.34415	0.276689
112	acyl-C6-DC	ac109	Carnitine and fatty acid metabolism	290.16	0.691	5MM+E	30462.5	20131.9	27433.5	24677.7	23181.8	28817.2	40121.2	3002.49	0	0	0	0	32201	28650.5	27433.5	26747.5	0.974994	0.566958
113	O-Decenoyl-L-carnitine (acyl-C10:1)	CID57357170	Carnitine and fatty acid metabolism	314.238	2.42	5MM+E	55092.7	45844.2	37174.4	35101.7	39303.4	46143.3	45667.4	14762	8532.39	4780.74	11132.8	23766	45921.9	45739.3	45844.2	42485.4	0.926733	0.440194
114	Tetradecenoyl Carnitine (acyl-C14:1)	HMDB13329	Carnitine and fatty acid metabolism	370.301	2.991	5MM+E	81246.9	127954	81611.9	88456.3	81438	74511.9	95675.2	6963.5	11550.9	28935.5	46381.8	47992.3	82676	89597.3	81611.9	84947.1	1.04087	0.435
115	Octadecanoyl-L-carnitine (acyl-C18)	HMDB00848	Carnitine and fatty acid metabolism	428.373	2.489	5MM+E	38576.3	55445.7	22464.2	14319.5	54233.4	55415.7	34463.3	29140.1	3874.84	13799.1	4071.58	7905.01	39398.8	33398.5	38576.3	44348.4	1.14963	0.957688
116	Butanoic/Butyric acid	C00246	Saturated Fatty acids	87.0452	0.691	5MM-E	114757	112357	120542	202375	133158	67501	134137	6422.54	2604.1	9697.55	17311.8	27060.4	161902	189838	114757	133648	1.16461	0.597166
117	Hexanoic acid (caproate)	C01585	Saturated Fatty acids	115.077	1.818	5MM-E	161440	171498	148676	167209	153117	150509	133087	2097.99	5248.6	19229.7	43602.2	56478.2	150896	173658	161440	151813	0.940366	0.381241
118	Heptanoic acid	C17714	Saturated Fatty acids	129.092	1.873	5MM-E	188936	188877	181622	186509	196620	176799	165164	0	2210.6	9533.78	28129	26981	200471	196325	188877	181654	0.96176	0.553966
119	Octanoic acid (caprylic acid)	C06423	Saturated Fatty acids	143.108	2.008	5MM-E	583397	539381	692610	619471	537885	732177	623808	0	1618.61	155954	291908	353853	707949	761323	583397	621639	1.06555	0.717647
120	Nonanoic acid (pelargonic acid)	C01601	Saturated Fatty acids	157.123	2.15	5MM-E	7.83713e+06	7102878	5.81427e+06	7374388	6013612	6718800	5985436	0	8187.04	1.03496e+06	2.74796e+06	3.94284e+06	6.61045e+06	7.88047e+06	7102878	6366206	0.896285	0.558533
121	Decanoic acid (capric acid)	C01571	Saturated Fatty acids	171.139	2.236	5MM-E	8046922	7.78886e+06	6.47149e+06	7037580	5.61754e+06	7.53401e+06	5377718	0	14362.6	825796	2513624	3.31666e+06	6.44207e+06	7.82715e+06	7.78886e+06	6.32756e+06	0.812386	0.220843
122	Dodecanoic acid (lauric acid)	C02679	Saturated Fatty acids	199.17	2.422	5MM-E	4456085	4659313	3.24222e+06	3.22033e+06	2.11948e+06	3.00618e+06	1903319	0	6899.23	774328	1.04317e+06	1.07136e+06	3.13572e+06	3172297	4456085	2.56283e+06	0.57513	0.0329675
123	Tetradecanoic acid (myristic acid)	C06424	Saturated Fatty acids	227.202	2.675	5MM-E	35132708	30179210	19508830	17435050	9355212	15448291	8.10173e+06	0	89320.8	3.20173e+06	3.0585e+06	2.84169e+06	18281188	20062218	30179210	1.24018e+07	0.410937	0.0206795
124	Hexadecanoic acid (palmitic acid)	C00249	Saturated Fatty acids	255.233	3.065	5MM-E	81888440	80113176	60585020	57625392	44384960	66497536	35085544	4967.52	3.07565e+06	27737674	25097256	23621798	63647540	83257216	80113176	51005176	0.636664	0.067617
125	Octadecanoic acid (stearic acid)	C01530	Saturated Fatty acids	283.264	3.669	5MM-E	53103108	43456912	38833388	32947682	34243680	44719136	29377074	10619.1	3943714	13704195	9663328	10575827	43716980	49780412	43456912	33595681	0.77308	0.120789
126	Tetradecenoic acid (myristoleic acid)	C08322	Monounsaturated Fatty Acids	225.186	2.466	5MM-E	6.91972e+06	6.65482e+06	3.97781e+06	3176598	1.18848e+06	2.12973e+06	976290	41629.4	55701.5	103343	88702.8	86201.4	3.40993e+06	3.78728e+06	6.65482e+06	1.6591e+06	0.249309	0.00993137
127	Hexadecenoic acid (Palmitoleic acid)	C08362	Monounsaturated Fatty Acids	253.217	2.739	5MM-E	66086036	71073464	36084136	30409110	14685937	23310710	8928828	0	54062.1	609807	617983	577739	35374852	40866396	66086036	1.89983e+07	0.287479	0.0158098
128	Octadecenoic acid (Oleic acid)	C00712	Monounsaturated Fatty Acids	281.249	3.104	5MM-E	36617076	31617144	20219660	13941985	7.24193e+06	14300616	6050178	0	181655	1.004e+06	740730	509833	20051980	18089576	31617144	1.0592e+07	0.335007	0.0105826
129	Linoleic acid ((9Z,12Z)-Octadecadienoic acid)	C01595	Poly-unsaturated Fatty Acids	279.233	2.807	5MM-E	8.13449e+06	10028140	5.68297e+06	4050950	2.20029e+06	3.28744e+06	2.00958e+06	0	24633.6	112589	124880	83864.3	4.30743e+06	5.06489e+06	8.13449e+06	2.74386e+06	0.337312	0.00821609
130	a-Linolenic acid (Octadecatrienoic acid)	C06427	Poly-unsaturated Fatty Acids	277.217	2.585	5MM-E	554137	611127	360336	322169	145189	289017	156684	0	3753.41	15060.4	10674.8	11606	344234	343475	554137	222850	0.402158	0.0197773
131	Arachidonic acid (Eicosatetraenoic acid)	C00219	Poly-unsaturated Fatty Acids	303.233	2.677	5MM-E	458653	856754	2097884	1.26264e+06	2.55031e+06	1.49956e+06	1.70304e+06	0	16041	42122.8	12323.7	0	1.75221e+06	1.78021e+06	856754	1.6013e+06	1.86903	0.297246
132	Docosahexaenoic acid	C06429	Poly-unsaturated Fatty Acids	327.233	2.581	5MM-E	162002	238545	503960	202287	433699	243701	419265	0	2195.7	16352.2	13623	0	360420	303928	238545	331483	1.38961	0.843304
133	Dodecanedioic acid	C02678	Poly-unsaturated Fatty Acids	229.145	1.814	5MM-E	153650	177866	167569	166103	154926	195369	199883	4264.42	9093.24	47470.1	80964.9	73381.6	185989	195180	167569	180736	1.07858	0.41392
134	Eicosapentaenoic acid	C06428	Poly-unsaturated Fatty Acids	301.217	2.508	5MM-E	96132.3	118493	114259	42830.8	22976.8	46811	49010.2	0	0	5513.26	0	0	49756.7	98170.5	114259	44820.9	0.392274	0.000617908
135	Dihomo-gamma-linolenic acid ((8Z-11Z-14Z)-Icosatrienoic acid)	C03242	Essential fatty acids	305.249	2.929	5MM-E	836746	746122	508266	410634	187938	287249	85408.6	0	0	5293.09	7359.87	0	360683	480622	746122	237594	0.318438	0.0112578
136	Biliverdin	C00500	Hemolysis markers	583.263	1.839	5MM+E	255317	122727	267380	514516	130062	302597	337868	3467.19	0	0	0	0	247378	181922	255317	320232	1.25425	0.341446

## Sheet: Suppl 3 (d) Metabo file metabol
Supplemental Table 3 (d): Targeted metabolic analysis of Sham and Cauterized RAT CSF using statistical package from MetaboAnalyst 5.0 (Normalized Dataset, METABOANALYST File)
Targeted analysis Sham vs. Cauterized	Label	Mannitol	6-Hydroxykynurenic acid	Citrate	3',5'-Cyclic IMP	Lactate	Ascorbate	Hexadecanoic acid (palmitic acid)	Octadecanoic acid (stearic acid)	Creatine	D-Glucose	Choline	L-glutamine	Hypoxanthine	acetyl-carnitine (acyl-C2)	Hexadecenoic acid (Palmitoleic acid)	Tetradecanoic acid (myristic acid)	Phosphate	Octadecenoic acid (Oleic acid)	Nonanoic acid (pelargonic acid)	L-Carnitine	L-lysine	Pantothenate	Decanoic acid (capric acid)	L-valine	D-Rhamnose	IDP	L-arginine	L-leucine	L-tryptophan	Malate	Nicotinate ribonucleotide	Creatinine	Dehydroascorbate	5-Oxoproline	Pyruvate	2-Hydroxyglutarate/Citramalate	N-Acetylneuraminate	Linoleic acid ((9Z,12Z)-Octadecadienoic acid)	L-threonine	2-Oxoglutarate	Dodecanoic acid (lauric acid)	S-Adenosyl-L-homocysteine	D-Glyceraldehyde 3-phosphate/Glycerone phosphate	Arachidonic acid (Eicosatetraenoic acid)	Glycerol 3-phosphate	Cytosine	Fumarate	L-phenylalanine
Cauterized	Cauterized	1.70024	1.60176	0.821949	1.40555	0.953422	-0.17102	0.380363	-0.0659726	0.142381	0.505352	2.08185	1.73565	1.27784	0.686191	0.00517194	0.114142	0.172534	-0.173981	1.41767	0.131545	0.855205	0.838941	1.02382	-0.479265	1.59147	-0.982305	0.980652	0.568181	0.206859	1.98281	1.63244	0.444092	1.21198	1.54547	2.0872	1.10907	-0.151524	-0.0769623	0.0101865	1.15155	0.505719	0.694456	0.599845	0.0411535	0.428794	1.14111	-0.258771	0.309625
Cauterized	Cauterized	-0.0960005	-0.119873	-0.277687	0.323015	1.25251	-0.621458	-0.900435	-0.596767	-0.817041	1.27676	-0.4327	-0.342095	1.28894	-0.722989	-0.864804	-0.949321	-0.667313	-0.942515	-0.558388	-1.49541	0.280555	-0.0932547	-0.903091	-1.42335	-0.862993	0.468588	-0.499356	-0.984637	0.614066	-0.577354	-0.165728	-0.558445	-0.381994	-0.303172	-0.669111	1.12494	1.95311	-0.941355	0.0885136	-1.39011	-1.00494	0.960851	-0.563945	1.61818	1.43443	0.446059	-0.447075	-0.375808
Cauterized	Cauterized	0.0499142	0.694211	-1.09357	0.185521	-1.23548	-0.344658	0.272487	0.530419	0.562172	-1.06991	-0.453257	0.159382	0.0363546	0.4407	-0.516327	-0.383018	0.129222	-0.35898	-0.0498396	0.823624	-0.978005	-0.908159	0.432223	-0.255254	0.160201	0.637208	0.373536	-0.426412	-0.482736	0.535118	-0.709468	0.620383	-0.748445	0.110233	-0.220604	-0.203979	-0.917393	-0.581562	-0.15379	1.34336	-0.219222	-0.0156552	-0.812258	0.0424289	-0.657848	0.92863	-0.615494	0.509977
Cauterized	Cauterized	-0.188367	-0.135002	1.40096	-0.250349	0.883536	1.74855	-1.39844	-1.11955	1.86088	-0.658061	-0.337146	-0.793712	-0.297452	0.724913	-1.09947	-1.06926	1.99075	-1.04206	-0.582905	0.277586	1.48813	-0.0517313	-1.07981	-0.285333	-0.113663	1.07426	1.59918	0.841018	0.577113	-0.6074	-0.371349	0.947314	1.26045	-0.775339	-0.484559	0.662722	-0.00747523	-1.00565	0.667957	-0.126935	-1.20314	-1.45165	0.345367	0.336513	0.369241	-1.25481	1.75013	0.406421
SHAM	SHAM	0.727375	-0.22933	0.82552	0.738226	-0.424177	0.994261	1.4003	1.83933	-0.41006	-0.716913	-0.75132	0.650624	-0.415328	-1.62615	1.40927	1.69909	-1.00678	1.70028	1.15349	-1.03035	0.262071	-0.325287	1.19776	0.0577312	0.940996	0.032586	-0.674414	-1.58427	-0.570985	0.00610511	1.09995	0.893361	0.588228	1.0505	0.4607	-1.27296	0.38949	1.20773	-1.15377	0.0615832	1.34212	0.270322	1.856	-1.47062	-0.479933	0.51746	0.974173	-0.824632
SHAM	SHAM	-0.843646	-0.122949	-0.858399	-0.757527	-0.634072	-1.05845	0.838278	0.23023	-1.1537	1.2809	0.48912	-0.0732823	-0.372155	-0.622726	1.31483	0.900702	-0.721704	0.975081	0.035718	-0.0929105	-0.698948	1.72039	0.414135	1.80481	-1.26179	0.502312	-0.725896	0.633802	-1.69346	-0.972087	-0.323011	-1.74652	-1.08217	-0.32493	-0.510968	-0.265314	-0.204518	1.51218	-1.15165	-0.0856833	1.08647	0.845283	-0.508702	-0.96973	-1.63361	-0.56304	-1.1247	-1.53878
SHAM	SHAM	-1.34951	-1.68882	-0.818767	-1.64444	-0.795742	-0.54723	-0.592546	-0.817694	-0.184629	-0.618124	-0.596541	-1.33657	-1.51821	1.12007	-0.248675	-0.312339	0.103283	-0.157823	-1.41575	1.38592	-1.209	-1.18089	-1.08503	0.580659	-0.454219	-1.73265	-1.0537	0.952317	1.34915	-0.367196	-1.16284	-0.600185	-0.848044	-1.30276	-0.662653	-1.15449	-1.06169	-0.114384	1.69256	-0.953769	-0.507002	-1.3036	-0.916303	0.402068	0.53892	-1.21541	-0.278265	1.5132
Fold Change Analysis	Fold Change	log2(FC)
D-Glucosamine	3.3614	1.749
alpha-D-Glucosamine 1-phosphate	0.31944	-1.6464
Tetradecenoic acid (myristoleic acid)	0.35391	-1.4986
Hexadecenoic acid (Palmitoleic acid)	0.36822	-1.4414
Octadecenoic acid (Oleic acid)	0.38298	-1.3846
Dihomo-gamma-linolenic acid ((8Z-11Z-14Z)-Icosatrienoic acid)	0.38645	-1.3716
Sphingosine 1-phosphate	0.39005	-1.3583
Linoleic acid ((9Z,12Z)-Octadecadienoic acid)	0.40069	-1.3195
Eicosapentaenoic acid	0.40893	-1.2901
Tetradecanoic acid (myristic acid)	0.48469	-1.0449
a-Linolenic acid (Octadecatrienoic acid)	0.49333	-1.0194
Volcan plot combing Fold change (FC) analysis with T-test
Metabolites	FC	log2(FC)	raw.pval	negativelog10 (pvalue)
Eicosapentaenoic acid	0.40893	-1.2901	0.0010467	2.9802
Linoleic acid ((9Z,12Z)-Octadecadienoic acid)	0.40069	-1.3195	0.026384	1.5787
Tetradecenoic acid (myristoleic acid)	0.35391	-1.4986	0.034892	1.4573
Octadecenoic acid (Oleic acid)	0.38298	-1.3846	0.036534	1.4373
Hexadecenoic acid (Palmitoleic acid)	0.36822	-1.4414	0.042048	1.3762
Dihomo-gamma-linolenic acid ((8Z-11Z-14Z)-Icosatrienoic acid)	0.38645	-1.3716	0.042999	1.3665
Sphingosine 1-phosphate	0.39005	-1.3583	0.045966	1.3376
[truncated: 81 more columns]
