# Supplementary material for: Age-dependent brain responses to mechanical stress determine resilience in a chronic lymphatic drainage impairment model
Source: J Clin Invest. 2025 Jul 15;135(17):e182555. doi: 10.1172/JCI182555 (PMC12404751; doi:10.1172/JCI182555)
Supplement: Supporting data values [file jci-135-182555-s129.xlsx]

## Sheet: Figure 1J
Time (min)	3M Sham eCA (N=8) CSF normalized signal										3M c-dcLN eCA (N=9) CSF normalized signal
5	0.012807	-0.004066	0.01256	0.020009	0.000504239	0.017865	0.032858	0.06689			0.030353	0.062652	0.004441	0.03147	0.068369	0.017568	0.002323	0.014927	0.034422
10	0.022363	0.003038	0.030968	0.049485	0.019174	-0.015312	0.036615	0.072051			0.035417	0.111491	0.011683	0.017805	0.087359	0.059164	0.012764	0.027776	0.058094
15	0.027062	0.019807	0.031464	0.020814	0.03098	0.012676	0.076919	0.084554			0.051258	0.146397	0.037443	0.021003	0.105836	0.070061	0.021619	0.023189	0.084796
20	0.026236	0.046891	0.037347	0.077763	0.043509	-0.003209	0.07553	0.109423			0.055134	0.184978	0.048169	0.017868	0.127419	0.082108	0.024336	0.030973	0.088603
25	0.040401	0.035038	0.040607	0.07931	0.059938	0.007979	0.098066	0.118136			0.042592	0.217653	0.055029	0.034037	0.148008	0.101836	0.030038	0.032077	0.102627
30	0.057463	0.032208	0.042246	0.065393	0.076774	0.0443	0.087368	0.113188			0.064354	0.255104	0.058151	0.039238	0.19021	0.135623	0.059882	0.051233	0.112423
35	0.06229	0.06099	0.046997	0.085769	0.142487	0.059204	0.102291	0.164531			0.077388	0.299205	0.076062	0.034416	0.208635	0.183995	0.058618	0.080096	0.126259
40	0.066432	0.062477	0.067265	0.068294	0.169406	0.067303	0.115489	0.155736			0.092109	0.333168	0.11579	0.04958	0.189868	0.188365	0.084308	0.096258	0.125924
45	0.065177	0.073143	0.090801	0.094674	0.169372	0.066051	0.12749	0.119794			0.105097	0.374871	0.121782	0.052024	0.210047	0.215799	0.111657	0.128439	0.144567
50	0.064901	0.098134	0.108569	0.096726	0.194924	0.09808	0.134115	0.187931			0.127079	0.402985	0.14124	0.041864	0.226079	0.208725	0.137295	0.136214	0.162445
55	0.083043	0.131563	0.134085	0.109885	0.208399	0.09246	0.144243	0.193937			0.130854	0.448023	0.15669	0.045897	0.240045	0.230094	0.15027	0.150936	0.174441
60	0.082905	0.112633	0.122831	0.102034	0.23365	0.114996	0.144593	0.187409			0.136207	0.453775	0.189311	0.059663	0.274091	0.256397	0.12734	0.158384	0.190813
65	0.096807	0.114226	0.129911	0.116239	0.240229	0.151416	0.152958	0.236158			0.147813	0.507831	0.190502	0.067304	0.291999	0.251126	0.138698	0.164644	0.189243
70	0.098383	0.126674	0.156875	0.107807	0.217162	0.167814	0.15968	0.22934			0.159322	0.529856	0.203315	0.090237	0.288562	0.264782	0.143814	0.175525	0.216512
75	0.087931	0.129463	0.154307	0.104628	0.231592	0.189455	0.133597	0.225663			0.156376	0.546302	0.222275	0.096921	0.278744	0.267172	0.135171	0.182432	0.221718
80	0.102479	0.138471	0.177927	0.122456	0.228868	0.23421	0.141127	0.270182			0.167716	0.578246	0.220606	0.100808	0.278221	0.257205	0.163046	0.166346	0.231876
85	0.093444	0.128766	0.199308	0.131521	0.225427	0.236637	0.14741	0.243863			0.1769	0.599925	0.234736	0.106769	0.300541	0.248081	0.152303	0.169928	0.243054
90	0.111933	0.127058	0.205226	0.143333	0.224755	0.284223	0.155442	0.268897			0.188068	0.619286	0.248166	0.113661	0.294717	0.257763	0.153579	0.165104	0.256841
95	0.113566	0.143812	0.225897	0.144414	0.219715	0.262389	0.150216	0.275647			0.19021	0.626249	0.251947	0.10428	0.309909	0.236995	0.15703	0.158376	0.273295
100	0.104337	0.15124	0.235827	0.15108	0.209572	0.289471	0.154242	0.287968			0.211437	0.654461	0.266674	0.110722	0.334407	0.218082	0.164345	0.156014	0.273258
105	0.114603	0.183873	0.269418	0.154538	0.205118	0.289355	0.160719	0.32375			0.222815	0.658256	0.273357	0.111699	0.314642	0.205103	0.137841	0.149683	0.2932
110	0.116604	0.173944	0.279761	0.15894	0.210259	0.27136	0.152261	0.315216			0.242909	0.672409	0.283264	0.116842	0.323538	0.221565	0.161727	0.148564	0.28985
115	0.118491	0.138856	0.294794	0.177922	0.204254	0.317882	0.146601	0.306485			0.236801	0.664113	0.271795	0.116895	0.327103	0.20466	0.181315	0.147405	0.295307
120	0.11198	0.156853	0.321734	0.173984	0.20198	0.345049	0.169098	0.314565			0.22602	0.680742	0.283538	0.115074	0.345806	0.200642	0.181181	0.146109	0.310455
125	0.12162	0.164388	0.347196	0.185529	0.201492	0.376174	0.179286	0.313097			0.24404	0.709204	0.291296	0.120059	0.354462	0.23006	0.18147	0.142192	0.319017
130	0.131674	0.15986	0.368634	0.203227	0.206635	0.365645	0.191098	0.320704			0.250682	0.695623	0.291614	0.134048	0.352916	0.229717	0.201215	0.132158	0.31865
135	0.121411	0.189098	0.374762	0.194055	0.204946	0.40164	0.194362	0.326518			0.24941	0.716121	0.297627	0.133055	0.325506	0.217937	0.195694	0.127867	0.319136
140	0.119866	0.194688	0.414162	0.1949	0.196203	0.426847	0.186876	0.319369			0.257505	0.715273	0.302762	0.146972	0.354822	0.239055	0.181562	0.12832	0.348953
145	0.101294	0.202008	0.415729	0.202297	0.194268	0.400665	0.17716	0.331695			0.279222	0.747447	0.307179	0.144289	0.338103	0.239469	0.192317	0.121552	0.351519
150	0.124484	0.190781	0.438928	0.200652	0.195598	0.419439	0.191925	0.392464			0.272391	0.749022	0.309455	0.146432	0.335007	0.277252	0.17166	0.12018	0.342603
155	0.121567	0.21657	0.46	0.209424	0.199678	0.48211	0.205031	0.346347			0.302425	0.779862	0.315685	0.145169	0.339402	0.26916	0.210213	0.116564	0.373898
160	0.125453	0.214453	0.492616	0.21577	0.20569	0.485534	0.184147	0.346401			0.298902	0.793186	0.335608	0.162082	0.31878	0.296869	0.210448	0.129819	0.369508

## Sheet: Figure 1K
Time (min)	3M Sham iCA (N=8) CSF normalized signal										3M c-dcLN iCA (N=9) CSF normalized signal
5	0.022797	-0.001947	0.019715	0.031543	0.00039935	0.00714	0.000948888	0.042284			0.037934	0.051841	0.012388	0.034051	0.086795	0.013632	0.011016	0.014355	0.027081
10	0.023806	0.001944	0.048071	0.049234	0.031511	-0.022939	0.017702	0.041653			0.058342	0.083402	0.038825	0.061282	0.017948	0.001335	0.020001	0.023861	0.047301
15	0.034308	0.003928	0.060151	0.048822	0.027816	0.014419	0.002767	0.057882			0.073316	0.127533	0.092775	0.058818	0.078755	0.017197	0.030711	0.034644	0.069444
20	0.045436	0.0441	0.059758	0.071503	0.045072	-0.000622338	0.024347	0.082131			0.076611	0.191954	0.113678	0.041001	0.068207	0.021702	0.042923	0.052579	0.089314
25	0.061863	0.047649	0.073641	0.066023	0.06007	0.021435	0.056996	0.084488			0.089334	0.239444	0.121738	0.06017	0.071563	0.047268	0.06194	0.059081	0.100074
30	0.071161	0.054776	0.073838	0.075231	0.088458	0.052229	0.139149	0.102942			0.098738	0.274053	0.144145	0.066007	0.100537	0.088405	0.076112	0.061944	0.118605
35	0.07398	0.067551	0.08301	0.072567	0.174147	0.040454	0.175281	0.112435			0.11137	0.325328	0.15796	0.04686	0.1163	0.109251	0.089878	0.081989	0.139831
40	0.077393	0.073181	0.098838	0.089349	0.193922	0.031618	0.072162	0.131094			0.13084	0.369564	0.166566	0.059317	0.11323	0.128554	0.10055	0.090815	0.136559
45	0.080971	0.098744	0.132055	0.108516	0.195293	0.052046	0.050554	0.129227			0.157483	0.41329	0.180745	0.070142	0.118437	0.136484	0.121076	0.101853	0.152317
50	0.089436	0.1065	0.144925	0.1217	0.206757	0.083528	0.031246	0.137987			0.174564	0.446975	0.192239	0.078453	0.128052	0.143087	0.123216	0.113735	0.169684
55	0.098826	0.124092	0.169202	0.145181	0.217183	0.082753	0.024678	0.163342			0.192461	0.495222	0.207592	0.074329	0.139941	0.157565	0.145758	0.119852	0.173845
60	0.105823	0.139163	0.19007	0.148425	0.22315	0.091445	0.030803	0.166583			0.220585	0.512982	0.234096	0.099318	0.138637	0.153542	0.147685	0.122798	0.188113
65	0.112558	0.154045	0.210557	0.157953	0.222139	0.130708	0.067378	0.178679			0.235351	0.549791	0.239919	0.087672	0.156293	0.170526	0.158003	0.133419	0.204016
70	0.114933	0.146678	0.223553	0.173551	0.230733	0.14889	0.079325	0.173756			0.260911	0.565536	0.253424	0.11014	0.138155	0.163977	0.179607	0.135957	0.217243
75	0.114644	0.147377	0.236027	0.165497	0.235134	0.154309	0.152178	0.185626			0.277646	0.5868	0.274089	0.123793	0.134707	0.155353	0.183872	0.139842	0.223227
80	0.122568	0.167847	0.243756	0.191289	0.23517	0.193908	0.188567	0.220282			0.284761	0.594941	0.289715	0.118379	0.129748	0.148834	0.20424	0.144592	0.229715
85	0.123854	0.174939	0.265928	0.202697	0.236033	0.20637	0.182288	0.205969			0.298057	0.616065	0.318047	0.139984	0.142133	0.153209	0.206389	0.149381	0.24344
90	0.128525	0.176204	0.275984	0.216401	0.236567	0.239492	0.111855	0.226782			0.307857	0.63493	0.341503	0.14366	0.146778	0.169914	0.226868	0.152126	0.252545
95	0.128465	0.191499	0.293946	0.207738	0.231661	0.226812	0.185496	0.264265			0.322143	0.637635	0.364263	0.139377	0.167224	0.173199	0.224774	0.155315	0.264311
100	0.130431	0.198857	0.312927	0.207635	0.235394	0.234121	0.219675	0.269239			0.324206	0.652875	0.381497	0.150316	0.170456	0.227542	0.237057	0.161061	0.269124
105	0.129289	0.210887	0.339133	0.218393	0.235763	0.235043	0.166505	0.258308			0.338746	0.653819	0.393736	0.152356	0.180164	0.207026	0.233994	0.152917	0.286267
110	0.132915	0.219265	0.345629	0.241084	0.246518	0.221389	0.101686	0.257568			0.354145	0.654978	0.402339	0.159588	0.197108	0.202243	0.242021	0.155963	0.291043
115	0.132347	0.213181	0.364773	0.247471	0.238996	0.254254	0.112494	0.283413			0.358711	0.655231	0.422707	0.174032	0.19406	0.189687	0.259962	0.158949	0.303624
120	0.127942	0.229414	0.385571	0.237982	0.233943	0.263333	0.090382	0.26763			0.369827	0.661583	0.436465	0.182503	0.188904	0.16868	0.249327	0.158629	0.312498
125	0.130888	0.233857	0.392092	0.248341	0.22454	0.281866	0.074203	0.295356			0.391804	0.659283	0.447794	0.188187	0.173762	0.188197	0.247598	0.152864	0.316054
130	0.138923	0.233651	0.413311	0.24879	0.232147	0.263929	0.118741	0.303639			0.389883	0.678349	0.467706	0.206788	0.205962	0.186558	0.266306	0.153882	0.321944
135	0.141077	0.259245	0.422286	0.251926	0.231874	0.291365	0.185617	0.298808			0.405717	0.681393	0.482494	0.241939	0.164049	0.198987	0.260779	0.151576	0.328251
140	0.140885	0.267608	0.4368	0.252388	0.228462	0.29093	0.188509	0.292935			0.416496	0.681797	0.505313	0.256582	0.157387	0.17422	0.260245	0.153921	0.33971
145	0.127428	0.274863	0.443916	0.261101	0.233106	0.305393	0.120727	0.308357			0.428216	0.699013	0.511524	0.265241	0.170358	0.169888	0.280746	0.150736	0.352012
150	0.128428	0.275993	0.46016	0.268091	0.230271	0.307741	0.098126	0.337507			0.440811	0.698618	0.526302	0.270789	0.159204	0.209751	0.269266	0.14771	0.345511
155	0.13141	0.292255	0.47845	0.2746	0.242665	0.320562	0.147561	0.293511			0.473248	0.72172	0.54033	0.294536	0.17677	0.213044	0.288538	0.155989	0.372023
160	0.138949	0.299821	0.500769	0.293105	0.247304	0.342264	0.168582	0.322821			0.492424	0.74534	0.570611	0.302479	0.168365	0.238017	0.309761	0.154271	0.369001

## Sheet: Figure 1L
Time (min)	10M sham (N=4) eCA (CSF normalized signal)						10M c-dcLN (N=4) eCA (CSF normalized signal)
5	0.049551	-0.00938	0.050212	0.02079			0.023554	0.037874	0.020813	0.114444
10	0.115861	0.025975	0.069459	0.041769			0.049581	0.066517	0.032216	0.137292
15	0.156523	0.041697	0.08408	0.049405			0.050857	0.080346	0.038679	0.140342
20	0.173089	0.049885	0.100137	0.070038			0.058318	0.130534	0.046549	0.147617
25	0.206976	0.034451	0.110805	0.097245			0.071331	0.107263	0.072197	0.152046
30	0.215959	0.031032	0.115484	0.132086			0.080927	0.143311	0.081935	0.162738
35	0.235361	0.044174	0.117321	0.154141			0.087646	0.133752	0.104211	0.166198
40	0.255749	0.050096	0.128632	0.179902			0.108438	0.150969	0.124211	0.182477
45	0.273094	0.06785	0.144205	0.209019			0.127417	0.205142	0.156823	0.187977
50	0.288158	0.066559	0.172354	0.218819			0.142041	0.217738	0.181081	0.211786
55	0.294754	0.069813	0.162326	0.245677			0.173664	0.246862	0.183684	0.22787
60	0.288	0.077685	0.175497	0.261475			0.193508	0.272623	0.205157	0.243529
65	0.303299	0.077184	0.179085	0.279435			0.206247	0.285082	0.223571	0.243312
70	0.317623	0.075305	0.190344	0.311281			0.229847	0.320157	0.219637	0.239596
75	0.313165	0.082053	0.193904	0.314538			0.252867	0.33934	0.228922	0.251069
80	0.342093	0.100994	0.205563	0.326872			0.276846	0.354569	0.226138	0.255424
85	0.327874	0.108248	0.216849	0.334323			0.295778	0.386323	0.24332	0.277016
90	0.336904	0.128784	0.218063	0.349886			0.342059	0.406242	0.237996	0.289101
95	0.33901	0.1513	0.224173	0.343265			0.354376	0.402952	0.223643	0.297592
100	0.339044	0.163787	0.215649	0.354194			0.392262	0.440071	0.235663	0.300761
105	0.331131	0.171232	0.210738	0.355104			0.421483	0.424994	0.248025	0.316919
110	0.356159	0.203862	0.220913	0.363812			0.440299	0.417265	0.239078	0.304853
115	0.358723	0.20581	0.212857	0.371251			0.484379	0.431184	0.227556	0.319662
120	0.355011	0.190534	0.215079	0.369301			0.49909	0.440401	0.235442	0.326473
125	0.380733	0.201151	0.221673	0.367008			0.524662	0.422147	0.240405	0.341315
130	0.371628	0.199897	0.224575	0.366257			0.559082	0.468679	0.235244	0.350903
135	0.379312	0.214463	0.227726	0.363255			0.565564	0.478549	0.234377	0.35389
140	0.401125	0.222643	0.220038	0.36171			0.58052	0.492242	0.241537	0.373526
145	0.392034	0.23909	0.224934	0.365781			0.587673	0.496656	0.236754	0.405995
150	0.40022	0.244202	0.22206	0.365902			0.619431	0.491749	0.234649	0.408138
155	0.404636	0.259721	0.231652	0.374528			0.625569	0.519505	0.238811	0.418242
160	0.438557	0.278151	0.240542	0.368858			0.658716	0.540534	0.232222	0.449775

## Sheet: Figure 1M
Time (min)	10M sham (N=4) iCA (CSF normalized signal)						10M c-dcLN (N=4) iCA (CSF normalized signal)
5	0.065142	-0.00203	0.051009	0.02093			0.018326	0.042755	0.027248	0.067906
10	0.113623	0.017975	0.074828	0.046703			0.043124	0.045584	0.053506	0.086327
15	0.128527	0.025318	0.092758	0.076627			0.056603	0.057953	0.06998	0.090644
20	0.131849	0.030944	0.10627	0.079557			0.076725	0.058645	0.089488	0.071496
25	0.148443	0.024282	0.124348	0.095337			0.082416	0.083774	0.124896	0.121749
30	0.141909	0.078162	0.130727	0.12422			0.104808	0.101505	0.143077	0.129838
35	0.137399	0.070838	0.137473	0.148235			0.112721	0.144248	0.144051	0.139518
40	0.150224	0.053684	0.145203	0.17195			0.141263	0.168455	0.157956	0.140312
45	0.174474	0.066574	0.1582	0.188531			0.145086	0.186543	0.167661	0.152847
50	0.197473	0.072614	0.179777	0.209153			0.165568	0.202465	0.176063	0.171703
55	0.197753	0.070104	0.170379	0.220229			0.203264	0.234703	0.161478	0.190899
60	0.195154	0.07772	0.177686	0.233057			0.221902	0.25434	0.17233	0.216735
65	0.226652	0.086808	0.178973	0.249005			0.242608	0.282019	0.188441	0.225812
70	0.237461	0.08072	0.180826	0.273954			0.261867	0.303796	0.176426	0.234401
75	0.251102	0.0889	0.17567	0.291914			0.285202	0.33519	0.191545	0.255566
80	0.287791	0.101438	0.181608	0.307209			0.310589	0.35958	0.195448	0.28779
85	0.286635	0.106424	0.19817	0.321571			0.34823	0.380427	0.211633	0.307318
90	0.323368	0.125502	0.209231	0.337286			0.38565	0.403421	0.20835	0.335548
95	0.33253	0.133616	0.206311	0.351715			0.393847	0.434233	0.194792	0.330136
100	0.336353	0.139585	0.209064	0.379443			0.420238	0.462886	0.203479	0.33056
105	0.355563	0.146095	0.204131	0.376091			0.447568	0.482276	0.203639	0.340912
110	0.387719	0.167191	0.204497	0.385101			0.456476	0.499753	0.202586	0.354627
115	0.40317	0.171654	0.205599	0.404964			0.500341	0.517163	0.190802	0.375918
120	0.413811	0.179076	0.202872	0.398244			0.498314	0.534607	0.201766	0.380225
125	0.425815	0.188482	0.206125	0.397127			0.513214	0.535284	0.206096	0.384331
130	0.431558	0.191268	0.199044	0.395707			0.542792	0.537732	0.205338	0.406136
135	0.442208	0.194441	0.208782	0.397437			0.528202	0.537121	0.217339	0.42782
140	0.464482	0.20415	0.195589	0.398176			0.538009	0.544826	0.231284	0.448498
145	0.459003	0.203625	0.202343	0.404985			0.53477	0.540341	0.232924	0.465986
150	0.468538	0.212192	0.205855	0.399511			0.556047	0.564301	0.23682	0.478462
155	0.458251	0.235757	0.207878	0.409592			0.550736	0.56951	0.241084	0.495835
160	0.503534	0.250395	0.222739	0.416453			0.574438	0.599004	0.241108	0.512257

## Sheet: Figure 2D
Time (min)	3M Sham CSF time signal curve (N=8)										3M sham (N=8) signal pFV (CSF normalized)
5	0.008288	-0.003026	0.023511	0.057891	0.026375	0.02943	0.038981	0.037151			-0.012652	0.005716	-0.0007955	0.0148505	0.149089	0.141136	-0.00284	0.044368
10	0.057119	0.084236	0.175651	0.247992	0.185365	0.127984	0.353318	0.247633			-0.0337005	0.032038	0.000896	0.0320655	0.182049	0.189819	0.008177	0.07321
15	0.131924	0.191515	0.341949	0.299009	0.333002	0.325497	0.489435	0.433248			-0.019446	0.0545625	0.0093375	0.0155005	0.240693	0.274465	0.006332	0.073405
20	0.265749	0.34143	0.471626	0.415346	0.502757	0.425961	0.621739	0.607375			-0.024882	0.0666115	0.0078595	0.0417385	0.279073	0.272722	0.010553	0.095715
25	0.429298	0.494498	0.611751	0.532014	0.617843	0.577725	0.731938	0.711033			-0.017893	0.0398675	0.0048795	0.0479075	0.32322	0.286686	0.00888	0.118456
30	0.578331	0.583168	0.717647	0.666739	0.685521	0.745072	0.807374	0.758528			-0.002509	0.0334995	-0.004466	0.033614	0.345259	0.332009	0.021592	0.153234
35	0.702504	0.679782	0.806306	0.760822	0.733592	0.773435	0.877249	0.848293			-0.009032	0.0329655	0.004002	0.0327705	0.366055	0.322966	0.024751	0.196869
40	0.792646	0.75368	0.885725	0.842104	0.789337	0.800387	0.93552	0.883135			0.008816	0.0524065	0.014147	0.041045	0.370874	0.325223	0.027974	0.236047
45	0.865878	0.851427	0.94461	0.894212	0.828864	0.837359	0.952659	0.861771			0.0222675	0.063302	0.0188195	0.0321385	0.366802	0.338431	0.016599	0.272004
50	0.933191	0.90488	0.973979	0.923594	0.884718	0.891988	0.963684	0.889523			0.0159267	0.0698825	0.007409	0.0340165	0.370825	0.368273	0.023799	0.277206
55	0.990366	0.953304	0.996135	0.960216	0.915198	0.877846	0.96666	0.97851			0.0320735	0.0743905	0.012536	0.0490285	0.366319	0.365308	0.005381	0.342566
60	1	0.984011	0.993156	0.943992	0.941464	0.889431	1	0.985359			0.023977	0.065862	0.016283	0.0361575	0.358094	0.37374	0.027844	0.3438
65	0.989363	1	1	0.961146	0.961015	0.923742	0.98243	0.962306			0.0361825	0.10612	0.043505	0.0413495	0.338518	0.390149	0.027562	0.386151
70	0.953917	0.977867	0.983642	0.980332	0.975424	0.925215	0.959085	1			0.024142	0.092845	0.239596	0.0478795	0.311889	0.39752	0.014621	0.390521
75	0.90632	0.910152	0.980984	0.955984	0.997324	0.913762	0.923592	0.935322			0.021387	0.07858	0.2533	0.0381375	0.304175	0.402555	0.00904	0.337472
80	0.874255	0.89521	0.968472	1	1	0.971263	0.899694	0.974618			0.027926	0.116551	0.264429	0.062389	0.283508	0.40916	0.021996	0.345483
85	0.818651	0.814728	0.936078	0.985149	0.981509	0.957918	0.869163	0.909698			0.022726	0.10112	0.284533	0.060042	0.260441	0.415278	0.014275	0.325662
90	0.776339	0.740804	0.912754	0.975957	0.970978	1	0.804626	0.91219			0.02293	0.0968405	0.291058	0.05818	0.243784	0.439282	0.008158	0.344972
95	0.721377	0.699244	0.883712	0.93957	0.960752	0.903077	0.777408	0.922753			0.028721	0.111299	0.299641	0.0547965	0.227856	0.386868	0.019113	0.367564
100	0.652504	0.655013	0.857745	0.926517	0.94782	0.900542	0.72909	0.870725			0.013529	0.0949265	0.349628	0.0522335	0.214525	0.373148	0.030141	0.335993
105	0.604331	0.613747	0.837077	0.905937	0.917505	0.876609	0.675758	0.829431			-0.001927	0.0913045	0.371296	0.056035	0.206494	0.368687	0.024719	0.305197
110	0.555456	0.578052	0.799647	0.924013	0.909525	0.818688	0.603358	0.776102			0.016219	0.101538	0.344519	0.0811365	0.196038	0.344315	0.01165	0.314669
115	0.514447	0.518116	0.772243	0.893461	0.873222	0.878163	0.56303	0.782685			0.022481	0.079081	0.344338	0.068795	0.173739	0.380472	0.0214	0.348225
120	0.469103	0.482068	0.750063	0.855612	0.830013	0.874011	0.500382	0.717881			0.0232195	0.06829	0.351075	0.0727615	0.155374	0.37707	0.013519	0.338362
125	0.424738	0.470561	0.712151	0.824515	0.799155	0.866655	0.46809	0.712175			0.021823	0.0821675	0.34871	0.0816755	0.143063	0.38701	0.021636	0.347688
130	0.405491	0.431499	0.687641	0.804862	0.769152	0.796796	0.433573	0.690479			0.051185	0.0652935	0.34804	0.0781965	0.135528	0.352359	0.025922	0.322407
135	0.372387	0.430666	0.660071	0.767809	0.733643	0.811767	0.381133	0.649847			0.063529	0.05699	0.358207	0.073766	0.117703	0.370761	0.017141	0.328099
140	0.341783	0.417678	0.635966	0.753822	0.693294	0.806395	0.345987	0.593957			0.106844	0.051634	0.368842	0.0862765	0.12408	0.418928	0.024088	0.268279
145	0.312242	0.391468	0.607314	0.731277	0.666401	0.75767	0.316142	0.556515			0.154786	0.0551725	0.368278	0.082845	0.116955	0.380775	0.030535	0.255783
150	0.296386	0.368214	0.581652	0.71135	0.633339	0.744104	0.284512	0.575857			0.188688	0.044078	0.371533	0.078728	0.105207	0.372773	0.035123	0.291078
155	0.269003	0.365352	0.567613	0.684793	0.607215	0.756957	0.272023	0.45297			0.234309	0.0510775	0.375245	0.0874655	0.093801	0.394535	0.0439	0.314435
160	0.264337	0.358047	0.558463	0.672107	0.590784	0.727404	0.241064	0.471958			0.251597	0.045289	0.394356	0.0974705	0.091443	0.399838	0.032115	0.310627

## Sheet: Figure 2E
Time (min)	3M c-dcLN CSF time signal curve (N=9)												3M c-dcLN High-signal pFV streams (N=4 rats, 8 streams)										3M c-dcLN Low-signal pFV streams (N=5 rats)
5	0.035034	0.044768	0.056359	0.083575	0.000933795	0.035014	0.056087	0.08551	0.030347				0.077508	0.426341	-0.010557	0.004571	0.046441	0.15252	0.308924	0.020887			0.013632	0.011016	0.014355	0.027081	0.045671
10	0.207627	0.252044	0.229084	0.189602	0.101811	0.157302	0.138222	0.182752	0.171612				0.090945	0.452946	-0.01199	-0.002971	0.114877	0.186746	0.29338	0.060814			0.001335	0.020001	0.023861	0.047301	0.059666
15	0.317882	0.440909	0.380321	0.324772	0.342492	0.359384	0.430347	0.308946	0.280036				0.102191	0.5103	0.011493	0.024381	0.269337	0.277683	0.426499	0.111515			0.017197	0.030711	0.034644	0.069444	0.074305
20	0.401378	0.583789	0.57774	0.474816	0.6291	0.609642	0.677076	0.460074	0.4257				0.141085	0.733895	0.026468	0.035228	0.321889	0.274125	0.461759	0.152946			0.021702	0.042923	0.052579	0.089314	0.086665
25	0.492456	0.70813	0.717729	0.626661	0.811112	0.766621	0.77708	0.573998	0.593736				0.192291	0.820337	0.029311	0.024357	0.361572	0.279421	0.526614	0.205196			0.047268	0.06194	0.059081	0.100074	0.086258
30	0.586019	0.809575	0.807774	0.74175	0.936482	0.845022	0.867246	0.662422	0.713131				0.196373	0.871411	0.119504	0.02608	0.392451	0.330205	0.567143	0.260249			0.088405	0.076112	0.061944	0.118605	0.093025
35	0.677423	0.898887	0.885172	0.827635	0.999905	0.891763	0.877737	0.742971	0.811129				0.192919	0.910823	0.094217	0.024157	0.439944	0.312633	0.590917	0.335009			0.109251	0.089878	0.081989	0.139831	0.10629
40	0.76008	0.946756	0.938233	0.899756	1	0.921237	0.901737	0.785561	0.856169				0.207745	0.918167	0.057716	0.043974	0.443744	0.297066	0.597109	0.39764			0.128554	0.10055	0.090815	0.136559	0.11721
45	0.831309	0.988139	0.978175	0.941684	0.969835	0.949225	0.890905	0.837557	0.91694				0.233127	0.943339	0.073319	0.662889	0.442775	0.284244	0.623871	0.456967			0.136484	0.121076	0.101853	0.152317	0.122328
50	0.889837	0.996117	0.99161	0.964693	0.925319	0.961854	0.893716	0.877654	0.931148				0.234644	0.944126	0.588539	0.716929	0.447327	0.336551	0.641809	0.509539			0.143087	0.123216	0.113735	0.169684	0.131475
55	0.910868	1	1	0.974815	0.858025	0.978056	0.950171	0.905642	0.957674				0.255186	0.925199	0.481747	0.703259	0.44977	0.290539	0.627856	0.548674			0.157565	0.145758	0.119852	0.173845	0.126968
60	0.957199	0.969271	0.995684	0.988771	0.789723	0.983801	0.954964	0.922095	0.967819				0.252129	0.917816	0.398475	0.689042	0.497463	0.27257	0.663282	0.594782			0.153542	0.147685	0.122798	0.188113	0.133844
65	0.972665	0.955866	0.968203	1	0.712531	1	1	0.939213	0.964976				0.248793	0.923247	0.355949	0.642799	0.48276	0.252127	0.66931	0.629426			0.170526	0.158003	0.133419	0.204016	0.136513
70	1	0.927446	0.941521	0.99879	0.643975	0.986976	0.982817	0.957692	0.980371				0.251352	0.936332	0.303339	0.577843	0.495022	0.33381	0.676133	0.630013			0.163977	0.179607	0.135957	0.217243	0.139338
75	0.989503	0.898782	0.92054	0.973382	0.575117	0.979623	0.941432	0.971602	0.982569				0.248612	0.937563	0.270915	0.559843	0.484474	0.277653	0.679568	0.631204			0.155353	0.183872	0.139842	0.223227	0.133616
80	0.990726	0.885689	0.908961	0.962672	0.533096	0.967117	0.875418	1	1				0.249693	0.93113	0.653307	0.847485	0.492887	0.257519	0.685417	0.651179			0.148834	0.20424	0.144592	0.229715	0.129142
85	0.977237	0.838783	0.870865	0.92939	0.45917	0.926974	0.852465	0.985713	0.983495				0.269363	0.924734	0.674704	0.885684	0.526157	0.234373	0.678707	0.662349			0.153209	0.206389	0.149381	0.24344	0.128857
90	0.955286	0.798766	0.839341	0.911419	0.421248	0.883875	0.860674	0.971593	0.982506				0.241559	0.940805	0.46422	0.633911	0.502185	0.291694	0.700244	0.689883			0.169914	0.226868	0.152126	0.252545	0.123349
95	0.939911	0.756848	0.790629	0.873923	0.40586	0.834095	0.76717	0.952596	0.978337				0.238319	0.938913	0.346863	0.461617	0.496341	0.227164	0.726014	0.708183			0.173199	0.224774	0.155315	0.264311	0.114857
100	0.928734	0.723087	0.755186	0.851823	0.373695	0.787238	0.68907	0.909802	0.980908				0.240632	0.941098	0.289877	0.293504	0.494119	0.19392	0.734321	0.70699			0.227542	0.237057	0.161061	0.269124	0.120257
105	0.905612	0.686662	0.72001	0.82241	0.352539	0.7317	0.629894	0.89066	0.95709				0.238309	0.921006	0.608586	0.200309	0.494701	0.192028	0.741601	0.715903			0.207026	0.233994	0.152917	0.286267	0.117376
110	0.894244	0.657714	0.683315	0.789666	0.328256	0.690571	0.623886	0.862768	0.960834				0.243598	0.952027	0.629864	0.755256	0.511422	0.243963	0.755442	0.712881			0.202243	0.242021	0.155963	0.291043	0.118906
115	0.862687	0.624166	0.65012	0.767541	0.292131	0.651232	0.558383	0.834869	0.944101				0.2518	0.936361	0.606639	0.832536	0.502196	0.195435	0.745895	0.69837			0.189687	0.259962	0.158949	0.303624	0.121469
120	0.836811	0.592441	0.624074	0.730588	0.282023	0.612435	0.481759	0.804271	0.915961				0.238925	0.925525	0.523899	0.789288	0.499889	0.158631	0.760174	0.69866			0.16868	0.249327	0.158629	0.312498	0.120269
125	0.820346	0.580324	0.588906	0.701664	0.261235	0.572564	0.489873	0.756165	0.890623				0.238442	0.921642	0.447621	0.538949	0.505723	0.221634	0.764088	0.681114			0.188197	0.247598	0.152864	0.316054	0.123329
130	0.782411	0.553919	0.559455	0.665704	0.255542	0.535861	0.468242	0.722023	0.868026				0.250203	0.939395	0.561516	0.369601	0.535553	0.21613	0.779476	0.689336			0.186558	0.266306	0.153882	0.321944	0.113085
135	0.758682	0.533894	0.536722	0.644949	0.240289	0.494188	0.424378	0.684712	0.843879				0.227814	0.944526	0.671084	0.709516	0.559205	0.17126	0.802538	0.680805			0.198987	0.260779	0.151576	0.328251	0.11771
140	0.736598	0.511942	0.514366	0.615243	0.237707	0.467158	0.376031	0.664808	0.813044				0.22079	0.92929	0.7062	0.832405	0.557326	0.145696	0.804444	0.689843			0.17422	0.260245	0.153921	0.33971	0.128885
145	0.719602	0.498015	0.490961	0.595173	0.229133	0.439177	0.355206	0.639616	0.78268				0.225843	0.943728	0.677955	0.831986	0.563935	0.206485	0.822715	0.680485			0.169888	0.280746	0.150736	0.352012	0.12692
150	0.666205	0.484355	0.475642	0.570352	0.21992	0.419667	0.408334	0.600985	0.756228				0.217146	0.929413	0.672168	0.693659	0.561749	0.209558	0.817212	0.685694			0.209751	0.269266	0.14771	0.345511	0.121287
155	0.665188	0.474369	0.460963	0.558437	0.218461	0.415752	0.376288	0.603416	0.736147				0.225646	0.944841	0.66579	0.513469	0.601719	0.181922	0.847109	0.730391			0.213044	0.288538	0.155989	0.372023	0.12809
160	0.629169	0.473149	0.458583	0.541824	0.214993	0.42885	0.391051	0.567604	0.71435				0.229684	0.935732	0.689761	0.893841	0.629715	0.222591	0.863312	0.741593			0.238017	0.309761	0.154271	0.369001	0.126618

## Sheet: Figure 2F
Time (min)	10M Sham CSF Time Signal Curve (N=4)						10M Sham pFV streams (N=4)						10M c-dcLN pFV streams (N=4)
5	0.020498	0.012302	0.017628	0.027608			0.022374	0.051869	0.042324	-0.00349			0.034087	0.047562	0.041504	0.020672
10	0.097104	0.330682	0.195127	0.256377			0.07365	0.09155	0.039402	0.000461			0.086573	0.068201	0.060325	0.060643
15	0.257849	0.620278	0.548807	0.32744			0.113775	0.11809	0.053995	0.003807			0.107859	0.067764	0.088326	0.099106
20	0.45739	0.761458	0.762062	0.436704			0.112022	0.108114	0.057112	0.024105			0.121924	0.070353	0.121018	0.111919
25	0.6087	0.828414	0.911029	0.563959			0.120285	0.096074	0.066912	0.028363			0.159892	0.079801	0.155183	0.125629
30	0.693954	0.895756	0.976186	0.67091			0.116737	0.082928	0.071395	0.048619			0.166439	0.089019	0.166267	0.141064
35	0.732101	0.952806	0.999046	0.751354			0.108164	0.058303	0.079176	0.052925			0.174173	0.101102	0.164716	0.114892
40	0.773297	0.968813	1	0.8108			0.10037	0.062226	0.082111	0.050114			0.186927	0.103091	0.178372	0.124591
45	0.837751	1	0.999686	0.863959			0.1149	0.082384	0.099722	0.053218			0.202567	0.117766	0.193042	0.104993
50	0.904839	0.985829	0.996009	0.904692			0.125979	0.084181	0.118718	0.059263			0.223168	0.121389	0.19658	0.125235
55	0.890979	0.984277	0.923391	0.939841			0.121921	0.090414	0.108406	0.082445			0.265361	0.126963	0.183675	0.129803
60	0.860407	0.999931	0.890991	0.961472			0.11693	0.106227	0.115947	0.083269			0.294364	0.126046	0.192095	0.148545
65	0.929928	0.988483	0.840444	0.969371			0.125106	0.111625	0.104125	0.073062			0.304343	0.156593	0.213061	0.127663
70	0.920983	0.937666	0.803914	1			0.129054	0.109619	0.107944	0.094824			0.304138	0.157468	0.204969	0.127335
75	0.928861	0.914439	0.76664	0.990544			0.131349	0.125701	0.095152	0.105692			0.321316	0.153809	0.212013	0.112357
80	0.989481	0.923048	0.765012	0.996428			0.141405	0.150009	0.107516	0.130169			0.331553	0.156628	0.221031	0.121153
85	0.943103	0.878588	0.728408	0.960187			0.130892	0.155168	0.12592	0.181102			0.353487	0.158641	0.239882	0.138276
90	1	0.864252	0.704995	0.931709			0.139262	0.165417	0.131039	0.235726			0.376256	0.19271	0.232042	0.148594
95	0.984391	0.841772	0.672148	0.880337			0.131221	0.187568	0.156743	0.279285			0.375828	0.174223	0.208855	0.161218
100	0.980992	0.809434	0.635117	0.855744			0.131039	0.181251	0.2025	0.349335			0.411134	0.180646	0.21884	0.160842
105	0.983415	0.77033	0.601958	0.805835			0.124296	0.176943	0.202199	0.367803			0.423782	0.18559	0.221059	0.17395
110	0.989895	0.741189	0.598778	0.754544			0.135009	0.20401	0.201228	0.383523			0.419014	0.209898	0.220629	0.17235
115	0.984906	0.722776	0.566381	0.718842			0.139681	0.200549	0.232844	0.395196			0.456137	0.211112	0.199476	0.152601
120	0.959038	0.679619	0.548009	0.675493			0.140978	0.199885	0.257401	0.409526			0.438574	0.187535	0.207101	0.142129
125	0.963144	0.681645	0.536562	0.615822			0.14857	0.22226	0.303865	0.389575			0.453046	0.189757	0.209289	0.171174
130	0.915326	0.639744	0.509651	0.57241			0.141331	0.234246	0.411163	0.399064			0.48054	0.20318	0.204227	0.156299
135	0.89792	0.603659	0.503632	0.534135			0.147881	0.242742	0.455114	0.393275			0.466035	0.20417	0.222154	0.143303
140	0.889492	0.580086	0.462728	0.502135			0.154505	0.26089	0.453703	0.404819			0.49802	0.199573	0.231852	0.162654
145	0.856307	0.562246	0.450517	0.473524			0.145623	0.275541	0.473555	0.403936			0.485426	0.18945	0.237309	0.194678
150	0.814091	0.535269	0.441812	0.429478			0.144314	0.283604	0.506142	0.411813			0.497423	0.189247	0.241225	0.176971
155	0.778489	0.527209	0.441498	0.411971			0.133097	0.289941	0.534192	0.421831			0.470593	0.209348	0.253863	0.184638
160	0.788219	0.502848	0.44554	0.394431			0.15994	0.294538	0.574907	0.433505			0.497099	0.228746	0.260856	0.18706

## Sheet: Figure 2I
Age	Sham groups										Age	c-dcLN groups
3 month	4.725	3.969	4.887	5.589	4.266	6.021	5.4				3 month	4.212	6.345	4.05	5.373	5.535	5.454	4.752	3.969	5.643
10 month	4.644	4.59	5.67	2.97	3.591	6.453					10 month	3.483	3.672	7.155	6.102	4.347	3.699	22.842	4.239	4.32

## Sheet: Figure 3C
Time (min)	3M Sham brainstem influx volume fraction (N=7)												3M c-dcLN brainstem influx volume fraction (N=9)
30	0.333123	0.348818	0.272454	0.279265	0.264	0.273935	0.23937						0.172359	0.275883	0.320461	0.346097	0.32179	0.275375	0.378864	0.168978	0.28434
40	0.44326	0.455	0.365598	0.385323	0.374833	0.360814	0.347604						0.246609	0.356243	0.422956	0.458668	0.415672	0.3675	0.50196	0.22	0.398368
50	0.637438	0.639091	0.530698	0.584603	0.564292	0.535387	0.549891						0.384327	0.504826	0.614621	0.654395	0.58731	0.513417	0.722217	0.317478	0.602311
60	0.764589	0.779818	0.673622	0.739456	0.706708	0.680924	0.724288						0.500837	0.611215	0.764082	0.790768	0.707416	0.640583	0.854512	0.407609	0.751263
70	0.845548	0.870318	0.777531	0.840353	0.806208	0.792497	0.843325						0.531535	0.679789	0.8235	0.873474	0.793872	0.755375	0.92332	0.434609	0.850048
80	0.903657	0.928727	0.855172	0.894882	0.887375	0.86703	0.916217						0.501059	0.673266	0.874267	0.905352	0.820752	0.847708	0.950852	0.490522	0.918301
90	0.934931	0.964545	0.906674	0.938162	0.948291	0.880869	0.957948						0.444119	0.703899	0.868937	0.946752	0.798053	0.915666	0.974261	0.464391	0.962526
100	0.884548	0.9845	0.929928	0.971647	0.981666	0.912482	0.984014						0.395777	0.680532	0.919922	0.955184	0.773801	0.944	0.988625	0.464435	0.957962
110	0.800219	0.969773	0.942761	0.992867	0.9925	0.93609	0.996325						0.366549	0.735316	0.67334	0.942489	0.727845	0.91725	0.997093	0.435913	0.889966
120	0.69937	0.935273	0.933804	0.989559	0.993416	0.98299	0.999552						0.329391	0.582358	0.544456	0.877831	0.626695	0.797125	0.831768	0.457565	0.754622
130	0.548507	0.843773	0.931177	0.823853	0.994208	0.993844	0.996071						0.293035	0.490128	0.252786	0.709295	0.606464	0.559375	0.609162	0.438739	0.614497
140	0.402945	0.710091	0.741445	0.645044	0.991	0.95504	0.956505						0.235337	0.280197	0.190791	0.556247	0.553062	0.361833	0.351576	0.39713	0.498617
150	0.26511	0.435136	0.60989	0.376368	0.763666	0.873226	0.794547						0.172693	0.225537	0.036655	0.404384	0.531438	0.183375	0.195783	0.362652	0.394966
160	0.246329	0.290591	0.452088	0.312816	0.64675	0.811492	0.697351						0.142485	0.150358	0.01291	0.380771	0.432478	0.141125	0.128749	0.37063	0.348093

## Sheet: Figure 3D
Time (min)	3M Sham brainstem clearance volume fraction (N=7)												3M c-dcLN brainstem clearance volume fraction (N=9)
30	0.021	0	0	0	0.002	0.003	0.005						0.001	0	0.001	0.003	0	0	0.01	0	0.015
40	0.015	0	0	0	0.001	0.002	0.004						0.001	0.001	0.001	0.002	0	0	0.007	0	0.01
50	0.002	0	0	0	0.001	0	0.002						0	0.003	0	0.001	0.005	0.005	0	0	0.001
60	0.001	0	0	0	0.001	0	0.002						0.005	0.008	0.007	0.002	0.018	0.005	0.006	0	0
70	0	0	0	0	0.001	0	0.002						0.063	0.018	0.038	0.003	0.03	0.005	0.006	0.032	0
80	0	0	0.001	0.001	0	0	0.001						0.159	0.045	0.045	0.009	0.049	0.001	0.006	0.034	0
90	0.001	0	0	0.001	0	0.001	0						0.271	0.043	0.052	0.007	0.078	0.002	0	0.076	0
100	0.05	0	0.001	0.001	0	0	0						0.362	0.066	0.023	0.011	0.079	0.002	0	0.109	0
110	0.13	0.001	0.002	0.001	0	0	0						0.425	0.041	0.214	0.021	0.073	0.012	0	0.156	0.017
120	0.232	0.001	0.002	0.003	0	0	0						0.495	0.139	0.308	0.049	0.107	0.052	0.002	0.202	0.129
130	0.384	0.005	0.002	0.123	0	0	0						0.559	0.203	0.571	0.145	0.136	0.138	0.057	0.262	0.263
140	0.527	0.03	0.128	0.258	0	0.003	0.01						0.628	0.397	0.69	0.253	0.218	0.309	0.243	0.339	0.41
150	0.659	0.212	0.219	0.478	0.161	0.01	0.117						0.702	0.485	0.899	0.389	0.314	0.545	0.541	0.382	0.491
160	0.687	0.313	0.326	0.538	0.241	0.016	0.175						0.734	0.581	0.951	0.432	0.407	0.687	0.729	0.386	0.535

[truncated: 20 more sheets: Figure 3E, Figure 3F, Figure 3I, Figure 3J, Figure 3K, Figure 3L, Figure 6H, Supplemental Figure 1A, Supplemental Figure 1B, Supplemental Figure 1C, Supplemental Figure 1D, Supplemental Figure 1E, Supplemental Figure 1F, Supplemental Figure 1G, Supplemental Figure 3A, Supplemental Figure 3B, Supplemental Figure 3C, Supplemental Figure 3D, Supplemental Figure 4A, Supplemental Figure 6F]
